# Supplementary material for: Inhibiting 15-PGDH restores redox homeostasis and confers neuroprotection in Parkinson's disease
Source: Redox Biol. 2026 Jun 30;95:104285. doi: 10.1016/j.redox.2026.104285 (PMC13351393; doi:10.1016/j.redox.2026.104285)
Supplement: Multimedia component 2 [file mmc2.xlsx]

## Sheet: Sheet1
Study PD subject demographics
ID	Age (years)	Gender	Race	Disease	Brain region	Autolysis (hours)
1802	75	Male	White	Control	Substantia nigra	14
1804	76	Male	White	Control	Substantia nigra	27
4514	66	Male	White	Control	Substantia nigra	17.3
4631	59	Male	White	Control	Substantia nigra	20.2
5190	68	Male	White	Control	Substantia nigra	20.3
1810	74	Male	White	PD	Substantia nigra	17
1812	79	Male	White	PD	Substantia nigra	27
848	74	Male	White	PD	Substantia nigra	26.5
4316	67	Male	White	PD	Substantia nigra	9.8
4349	61	Male	White	PD	Substantia nigra	6.3
5198	71	Male	White	PD	Substantia nigra	15.5
6248	79	Male	White	PD	Substantia nigra	9.7
6257	63	Male	White	PD	Substantia nigra	6
