# Supplementary material for: Inhibiting 15-PGDH restores redox homeostasis and confers neuroprotection in Parkinson's disease
Source: Redox Biol. 2026 Jun 30;95:104285. doi: 10.1016/j.redox.2026.104285 (PMC13351393; doi:10.1016/j.redox.2026.104285)
Supplement: Multimedia component 3 [file mmc3.xlsx]

## Sheet: SWvsVEH_DEG_final
Differentially expressed genes between SW033291-Treated and Vehicle-Treated groups
	Normalized expression values																			Raw read counts												VST-normalized expression values
geneID	S_MPTP_1	S_MPTP_2	S_MPTP_3	S_LPS_1	S_LPS_2	V_MPTP_1	V_MPTP_2	V_MPTP_3	V_LPS_1	V_LPS_2	V_LPS_3	V_LPS_4	gene_name	baseMean	log2FoldChange	lfcSE	stat	pvalue	padj	S_MPTP_1_count	S_MPTP_2_count	S_MPTP_3_count	S_LPS_1_count	S_LPS_2_count	V_MPTP_1_count	V_MPTP_2_count	V_MPTP_3_count	V_LPS_1_count	V_LPS_2_count	V_LPS_3_count	V_LPS_4_count	S_MPTP_1_vsd	S_MPTP_2_vsd	S_MPTP_3_vsd	S_LPS_1_vsd	S_LPS_2_vsd	V_MPTP_1_vsd	V_MPTP_2_vsd	V_MPTP_3_vsd	V_LPS_1_vsd	V_LPS_2_vsd	V_LPS_3_vsd	V_LPS_4_vsd
ENSMUSG00000000001	794.282	745.615	663.125	813.753	938.752	777.303	850.04	801.642	879.697	808.711	904.744	837.792	Gnai3	817.955	-0.0823165	0.0815508	-1.00939	0.312788	0.896965	708	768	705	817	931	665	856	850	898	922	924	830	9.99335	9.92171	9.79121	10.021	10.1868	9.96877	10.0712	10.0039	10.1109	10.0139	10.1436	10.0544
ENSMUSG00000000028	30.2904	26.213	38.5647	45.8172	36.2998	51.4306	59.5823	36.7812	46.042	33.3308	37.2081	26.2441	Cdc45	38.9837	-0.2224	0.230565	-0.964589	0.334751	0.899245	27	27	41	46	36	44	60	39	47	38	38	26	7.61985	7.57064	7.7099	7.78059	7.68637	7.83122	7.89961	7.69144	7.78268	7.65431	7.6959	7.57103
ENSMUSG00000000031	5.60934	1.94171	13.1684	9.96026	4.03331	51.4306	10.9234	5.65865	6.85733	3.50851	31.3331	11.1033	H19	12.9607	-1.29993	0.658415	-1.97433	0.0483439	0.772177	5	2	14	10	4	44	11	6	7	4	32	11	7.21295	7.08477	7.37772	7.31606	7.16567	7.83122	7.33552	7.21431	7.24576	7.14789	7.63187	7.33906
ENSMUSG00000000037	24.6811	19.4171	16.9309	5.97616	17.1416	18.702	6.95126	11.3173	18.6127	19.2968	16.6457	10.0939	Scml2	15.4805	0.208661	0.356713	0.584955	0.558578	0.946245	22	20	18	6	17	16	7	12	19	22	17	10	7.55111	7.47865	7.44086	7.22295	7.44417	7.46805	7.2481	7.34323	7.46672	7.47688	7.43635	7.31882
ENSMUSG00000000049	7.85307	8.73768	5.64362	17.9285	3.02498	7.01326	12.9095	16.0328	3.91847	10.5255	15.6666	8.0751	Apoh	9.77742	-0.299868	0.464313	-0.645831	0.518389	0.936443	7	9	6	18	3	6	13	17	4	12	16	8	7.26982	7.28992	7.2139	7.45635	7.13029	7.24964	7.37305	7.42651	7.16188	7.32759	7.42054	7.27497
ENSMUSG00000000056	967.05	899.981	951.89	1014.95	1013.37	873.151	837.131	952.539	890.473	972.734	990.91	951.852	Narf	943.003	0.0681507	0.0598311	1.13905	0.254681	0.879608	862	927	1012	1019	1005	747	843	1010	909	1109	1012	943	10.2217	10.1374	10.2031	10.279	10.2771	10.1022	10.0535	10.2039	10.125	10.2286	10.2505	10.2031
ENSMUSG00000000058	875.057	727.169	736.492	850.606	772.378	915.23	792.444	835.594	750.387	833.271	846.974	802.463	Cav2	811.505	-0.0589776	0.0691856	-0.852454	0.393962	0.91318	780	749	783	854	766	783	798	886	766	950	865	795	10.1047	9.89357	9.90786	10.0719	9.96156	10.157	9.99071	10.0514	9.9289	10.0482	10.067	10.005
ENSMUSG00000000078	868.325	823.284	788.225	884.471	792.545	817.045	768.611	851.627	825.818	868.356	936.077	995.256	Klf6	851.637	-0.0596916	0.0717087	-0.832417	0.405174	0.914653	774	848	838	888	786	699	774	903	843	990	956	986	10.0958	10.0344	9.98463	10.1172	9.99086	10.0256	9.95602	10.0733	10.0379	10.0958	10.1834	10.2557
ENSMUSG00000000085	436.406	487.368	490.054	393.43	467.864	535.346	530.282	496.075	462.38	451.72	440.622	438.074	Scmh1	469.135	-0.0728862	0.0828713	-0.879511	0.379125	0.908485	389	502	521	395	464	458	534	526	472	515	450	434	9.35221	9.46386	9.4695	9.2503	9.42221	9.56122	9.55126	9.48205	9.41026	9.38674	9.3618	9.35601
ENSMUSG00000000088	1823.03	1846.56	1896.26	1740.06	1333.01	1858.51	2168.79	1909.79	1649.68	1798.11	1439.37	1672.56	Cox5a	1761.31	-0.0471402	0.108085	-0.43614	0.662735	0.961873	1625	1902	2016	1747	1322	1590	2184	2025	1684	2050	1470	1657	11.005	11.0215	11.0557	10.9453	10.61	11.0298	11.2299	11.0648	10.8774	10.9873	10.7055	10.8949
ENSMUSG00000000093	81.8963	87.3768	100.645	96.6145	74.6162	141.434	92.3525	110.344	120.493	68.4159	66.5829	77.7228	Tbx2	93.2078	-0.127886	0.195543	-0.654004	0.513109	0.935019	73	90	107	97	74	121	93	117	123	78	68	77	8.06356	8.0998	8.1824	8.15802	8.01321	8.40185	8.13158	8.23881	8.29477	7.96808	7.95429	8.03502
ENSMUSG00000000094	10.0968	4.85427	9.40603	20.9166	5.04163	5.84438	10.9234	7.54486	7.83694	11.4026	7.83328	5.04694	Tbx4	8.89565	0.309856	0.43684	0.709312	0.478131	NA	9	5	10	21	5	5	11	8	8	13	8	5	7.31888	7.19127	7.30442	7.50024	7.1968	7.21939	7.33552	7.26255	7.26944	7.34488	7.26935	7.19696
ENSMUSG00000000120	35.8998	67.9597	57.3768	45.8172	143.182	72.4704	65.5405	42.4399	73.4713	76.31	99.8744	71.6665	Ngfr	71.0007	-0.0318474	0.29722	-0.107151	0.914669	0.990591	32	70	61	46	142	62	66	45	75	87	102	71	7.68213	7.96467	7.88164	7.78059	8.41034	7.99784	7.94636	7.74849	8.00504	8.02517	8.17778	7.99201
ENSMUSG00000000125	181.743	267.956	381.885	303.788	140.157	139.096	179.74	183.906	290.947	230.684	213.457	380.539	Wnt3	241.158	0.142353	0.25775	0.552289	0.58075	0.949848	162	276	406	305	139	119	181	195	297	263	218	377	8.58317	8.89796	9.22154	9.00866	8.39561	8.3904	8.5748	8.59215	8.97007	8.77157	8.70852	9.21815
ENSMUSG00000000126	26.9248	79.61	103.466	75.698	35.2914	98.1856	42.7006	32.0657	32.3274	21.051	22.5207	82.7698	Wnt9a	54.3843	0.445766	0.417175	1.06853	0.28528	0.887649	24	82	110	76	35	84	43	34	33	24	23	82	7.57951	8.04803	8.19913	8.02086	7.67564	8.16759	7.75101	7.64018	7.64313	7.50213	7.52246	8.06943
ENSMUSG00000000127	204.18	201.937	226.685	194.225	229.899	194.034	182.719	196.166	212.577	178.934	262.415	238.215	Fer	210.166	0.0151904	0.112092	0.135517	0.892203	0.986944	182	208	241	195	228	166	184	208	217	204	268	236	8.67318	8.66448	8.75722	8.63408	8.76876	8.63331	8.58723	8.6418	8.70521	8.57141	8.87995	8.79816
ENSMUSG00000000131	1625.59	1575.69	1717.54	1623.52	1659.71	1486.81	1637.52	1541.04	1624.21	1603.39	1686.11	1574.64	Xpo6	1612.98	0.0415869	0.0448104	0.928064	0.353374	0.901525	1449	1623	1826	1630	1646	1272	1649	1634	1658	1828	1722	1560	10.8587	10.8192	10.9287	10.8571	10.8851	10.7461	10.868	10.7912	10.8576	10.8413	10.9052	10.8184
ENSMUSG00000000134	597.955	600.958	596.342	682.278	674.571	667.429	677.252	633.769	626.955	656.968	672.683	693.449	Tfe3	648.384	-0.0683421	0.059794	-1.14296	0.253055	0.879608	533	619	634	685	669	571	682	672	640	749	687	687	9.67869	9.68408	9.67578	9.82261	9.81006	9.79833	9.81444	9.74165	9.72989	9.78096	9.80697	9.84061
ENSMUSG00000000142	341.048	487.368	472.183	357.573	410.389	464.044	428.992	400.821	352.662	329.8	343.685	378.52	Axin2	397.257	0.104602	0.116709	0.896269	0.370109	0.907637	304	502	502	359	407	397	432	425	360	376	351	375	9.11453	9.46386	9.43154	9.15888	9.29144	9.4139	9.33517	9.26838	9.14586	9.08346	9.12171	9.21305
ENSMUSG00000000148	374.704	416.496	434.559	358.569	389.214	350.663	381.326	339.519	410.46	328.045	361.31	450.187	Brat1	382.921	0.0771458	0.0927125	0.832097	0.405354	0.914653	334	429	462	360	386	300	384	360	419	374	369	446	9.20334	9.30595	9.34798	9.16151	9.23987	9.14052	9.22014	9.11035	9.29161	9.07855	9.16871	9.38332
ENSMUSG00000000149	4375.28	4130.98	4020.14	3816.77	3880.04	4044.31	4952.28	4708.94	3804.84	3988.3	3846.14	4255.58	Gna12	4151.97	-0.0642851	0.0758766	-0.847233	0.396866	0.913366	3900	4255	4274	3832	3848	3460	4987	4993	3884	4547	3928	4216	12.1709	12.0923	12.0552	11.9845	12.0069	12.0634	12.3411	12.2718	11.9803	12.0444	11.9949	12.133
ENSMUSG00000000154	17.9499	5.82512	15.0496	18.9245	14.1166	37.4041	16.8816	20.7484	17.6331	5.26276	18.604	4.03755	Slc22a18	16.0364	-0.253557	0.470387	-0.539039	0.58986	0.949848	16	6	16	19	14	32	17	22	18	6	19	4	7.45668	7.21887	7.41031	7.47137	7.39443	7.69794	7.44008	7.49786	7.45181	7.2032	7.46659	7.1658
ENSMUSG00000000157	0	0	0.940603	0	0	1.16888	0	0	0.979618	2.63138	0	0	Itgb2l	0.476707	-1.31769	1.95704	-0.673308	0.500751	NA	0	0	1	0	0	1	0	0	1	3	0	0	6.901	6.901	7.02895	6.901	6.901	7.04362	6.901	6.901	7.03157	7.11488	6.901	6.901
ENSMUSG00000000159	4.48747	2.91256	5.64362	2.98808	8.06661	5.84438	9.93038	7.54486	7.83694	6.13989	3.91664	2.01877	Igsf5	5.61085	-0.360715	0.504183	-0.715446	0.474334	NA	4	3	6	3	8	5	10	8	8	7	4	2	7.18012	7.126	7.2139	7.12889	7.27477	7.21939	7.31544	7.26255	7.26944	7.22731	7.16182	7.08838
ENSMUSG00000000167	22.4374	13.5919	17.8715	12.9483	28.2332	18.702	24.8259	14.1466	22.5312	11.4026	20.5624	11.1033	Pih1d2	18.1964	0.110786	0.308611	0.358983	0.719608	0.965834	20	14	19	13	28	16	25	15	23	13	21	11	7.52132	7.38526	7.45548	7.37376	7.59549	7.46805	7.55298	7.39495	7.5226	7.34488	7.49521	7.33906
ENSMUSG00000000168	2541.03	2615.48	2445.57	2666.36	2433.09	2329.57	2135.03	2354	2386.35	2639.27	2529.17	2539.62	Dlat	2467.88	0.0719978	0.058049	1.24029	0.214867	0.874107	2265	2694	2600	2677	2413	1993	2150	2496	2436	3009	2583	2516	11.4382	11.4765	11.3876	11.5021	11.3809	11.3236	11.2095	11.3373	11.3553	11.4885	11.432	11.4375
ENSMUSG00000000171	1619.98	1617.44	1643.23	1658.38	1526.61	1558.11	1671.28	1697.59	1447.88	1625.32	1526.51	1523.17	Sdhd	1592.96	0.0310231	0.0516195	0.600995	0.547843	0.944833	1444	1666	1747	1665	1514	1333	1683	1800	1478	1853	1559	1509	10.8543	10.8523	10.8724	10.8841	10.7793	10.8051	10.8939	10.9138	10.7129	10.8585	10.7792	10.7765
ENSMUSG00000000182	5.60934	6.79597	14.109	4.98013	1.00833	2.33775	5.95823	6.60176	6.85733	5.26276	3.91664	9.08449	Fgf23	6.04348	0.188718	0.531524	0.355051	0.722552	NA	5	7	15	5	1	2	6	7	7	6	4	9	7.21295	7.24422	7.3943	7.195	7.03347	7.10261	7.22247	7.23931	7.24576	7.2032	7.16182	7.29751
ENSMUSG00000000184	244.567	351.449	347.082	259.963	473.914	402.094	251.239	241.436	306.62	233.316	381.873	311.901	Ccnd2	317.121	0.143377	0.181856	0.788413	0.430455	0.91922	218	362	369	261	470	344	253	256	313	266	390	309	8.82015	9.14262	9.1309	8.8719	9.43526	9.27147	8.84283	8.80935	9.01701	8.78092	9.22151	9.03245
ENSMUSG00000000194	1256.49	1117.45	1148.48	1297.82	1303.77	1302.13	1252.22	1262.82	1202.97	1139.39	1353.2	1306.15	Gpr107	1245.24	-0.0405954	0.062181	-0.652859	0.513847	0.935019	1120	1151	1221	1303	1293	1114	1261	1339	1228	1299	1382	1294	10.5371	10.3943	10.4274	10.577	10.5826	10.581	10.5329	10.5433	10.4838	10.4178	10.6286	10.5848
ENSMUSG00000000197	2299.83	2198.01	2057.1	2443.25	2911.04	1923.97	1554.1	1792.85	2258.02	2350.7	2744.59	2240.84	Nalcn	2231.19	0.165439	0.130769	1.26513	0.205825	0.874107	2050	2264	2187	2453	2887	1646	1565	1901	2305	2680	2803	2220	11.3068	11.2474	11.1611	11.3864	11.6191	11.0744	10.8018	10.9836	11.2827	11.3355	11.5405	11.2727
ENSMUSG00000000202	620.393	827.167	841.84	741.044	497.105	710.677	855.005	767.69	675.936	616.62	538.538	711.618	Btbd17	700.303	0.0190503	0.139147	0.136908	0.891104	0.986944	553	852	895	744	493	608	861	814	690	703	550	705	9.71847	10.0398	10.06	9.91479	9.48419	9.86792	10.0779	9.95466	9.81229	9.71186	9.56745	9.86939
ENSMUSG00000000204	0	0	0.940603	3.98411	4.03331	0	0.993038	0	3.91847	0.877127	3.91664	2.01877	Slfn4	1.72351	0.0958235	1.08842	0.0880394	0.929845	NA	0	0	1	4	4	0	1	0	4	1	4	2	6.901	6.901	7.02895	7.16405	7.16567	6.901	7.03247	6.901	7.16188	7.02456	7.16182	7.08838
ENSMUSG00000000214	9901.6	4683.4	3604.39	7110.63	5205.99	5380.34	5522.28	9392.41	7502.89	9032.65	6755.23	6383.37	Th	6706.27	-0.226606	0.248673	-0.911261	0.362158	0.904143	8826	4824	3832	7139	5163	4603	5561	9959	7659	10298	6899	6324	13.3077	12.2643	11.9068	12.8431	12.41	12.4555	12.4916	13.2333	12.9181	13.1784	12.7715	12.6927
ENSMUSG00000000215	0	0	0	0	2.01665	0	0	0	0	0	0	0	Ins2	0.168054	1.17739	3.16075	0.372502	0.709519	NA	0	0	0	0	2	0	0	0	0	0	0	0	6.901	6.901	6.901	6.901	7.08828	6.901	6.901	6.901	6.901	6.901	6.901	6.901
ENSMUSG00000000216	0	2.91256	0	0	0	0	0	0.943108	0	0	0	1.00939	Scnn1g	0.405421	0.865355	2.34267	0.369388	0.711838	NA	0	3	0	0	0	0	0	1	0	0	0	1	6.901	7.126	6.901	6.901	6.901	6.901	6.901	7.02912	6.901	6.901	6.901	7.03354
ENSMUSG00000000223	1153.28	904.835	948.128	981.086	1081.93	901.204	973.177	1160.02	1007.05	1009.57	974.265	946.805	Drp2	1003.45	0.0241885	0.0791356	0.305659	0.759865	0.972717	1028	932	1008	985	1073	771	980	1230	1028	1151	995	938	10.4325	10.1437	10.1984	10.2387	10.3554	10.139	10.2292	10.4396	10.2697	10.2727	10.2305	10.1968
ENSMUSG00000000244	5.60934	7.76683	6.58422	11.9523	4.03331	12.8576	13.9025	9.43108	8.81656	5.26276	7.83328	12.1126	Tspan32	8.84688	-0.464318	0.404726	-1.14724	0.251282	NA	5	8	7	12	4	11	14	10	9	6	8	12	7.21295	7.2678	7.23886	7.35537	7.16567	7.37211	7.39071	7.30496	7.29166	7.2032	7.26935	7.35838
ENSMUSG00000000247	100.968	212.617	115.694	252.991	63.5246	197.54	94.3386	52.8141	77.3898	103.501	86.1661	256.384	Lhx2	134.494	0.267558	0.465047	0.575334	0.565065	0.948425	90	219	123	254	63	169	95	56	79	118	88	254	8.18433	8.70536	8.26868	8.84873	7.93082	8.64724	8.14398	7.84323	8.03271	8.19933	8.09191	8.86006
ENSMUSG00000000253	722.483	806.779	725.205	787.857	677.596	791.329	833.159	835.594	703.366	724.507	666.808	718.684	Gmpr	749.447	-0.0174773	0.0763581	-0.228886	0.818957	0.980826	644	831	771	791	672	677	839	886	718	826	681	712	9.88633	10.0112	9.89054	9.9841	9.815	9.98911	10.0481	10.0514	9.85639	9.88946	9.7973	9.88043
ENSMUSG00000000263	52.7278	55.3386	61.1392	146.416	93.7744	29.2219	28.7981	43.383	80.3287	79.8185	131.207	70.6571	Glra1	72.7342	0.305064	0.367594	0.829895	0.406598	0.914653	47	57	65	147	93	25	29	46	82	91	134	70	7.84248	7.8647	7.91207	8.42587	8.14048	7.60731	7.60227	7.75759	8.05294	8.04946	8.35086	7.98465
ENSMUSG00000000266	716.873	660.18	729.908	871.523	756.245	554.048	566.031	642.257	718.06	774.503	863.62	734.834	Mid2	715.673	0.106705	0.115443	0.924312	0.355324	0.903052	639	680	776	875	750	474	570	681	733	883	882	728	9.87761	9.78632	9.89778	10.1	9.93767	9.59737	9.62004	9.75616	9.87946	9.96468	10.0895	9.90533
ENSMUSG00000000275	351.145	233.005	253.963	302.792	277.29	390.405	360.473	309.339	272.334	224.544	301.581	265.469	Trim25	295.195	-0.0969309	0.142548	-0.67999	0.496511	0.929236	313	240	270	304	275	334	363	328	278	256	308	263	9.14181	8.77982	8.85198	9.0057	8.92773	9.24282	9.16651	9.02499	8.91201	8.74947	9.00211	8.88991
ENSMUSG00000000276	1335.02	1547.54	1493.68	1533.88	1410.65	1189.92	1222.43	1231.7	1513.51	1502.52	1430.55	1521.15	Dgke	1411.05	0.0924516	0.0825467	1.11999	0.262717	0.881132	1190	1594	1588	1540	1399	1018	1231	1306	1545	1713	1461	1507	10.6119	10.7965	10.7519	10.7853	10.6803	10.4705	10.5034	10.5127	10.7685	10.7593	10.6978	10.7748
ENSMUSG00000000278	481.281	379.604	348.023	379.486	429.547	541.19	463.749	480.985	484.911	427.161	528.747	402.746	Scpep1	445.619	-0.237726	0.10026	-2.3711	0.0177353	0.618385	429	391	370	381	426	463	467	510	495	487	540	399	9.451	9.21579	9.13343	9.21549	9.33645	9.57261	9.41325	9.45037	9.45868	9.33093	9.54823	9.27305
ENSMUSG00000000282	615.905	670.86	664.066	707.179	812.711	682.624	626.607	586.613	706.305	625.391	668.767	632.886	Mnt	666.659	0.102445	0.0770528	1.32954	0.183669	0.861729	549	691	706	710	806	584	631	622	721	713	683	627	9.7106	9.80398	9.79277	9.86242	10.0196	9.82318	9.72928	9.65814	9.86104	9.72718	9.80053	9.74013
ENSMUSG00000000290	387.044	254.364	191.883	338.649	262.165	362.352	389.271	309.339	338.948	386.813	564.976	423.943	Itgb2	350.812	-0.468784	0.174591	-2.68505	0.0072519	0.48551	345	262	204	340	260	310	392	328	346	441	577	420	9.23447	8.85332	8.62469	9.10797	8.87913	9.17144	9.24001	9.02499	9.10879	9.23389	9.61806	9.32344
ENSMUSG00000000295	263.639	203.879	221.982	239.046	239.982	277.024	296.918	260.298	221.394	231.562	200.728	198.849	Hddc2	237.942	-0.0443721	0.118573	-0.374218	0.708242	0.965187	235	210	236	240	238	237	299	276	226	264	205	197	8.88395	8.67202	8.74013	8.80105	8.80431	8.92689	8.98816	8.873	8.73797	8.7747	8.65976	8.6524
ENSMUSG00000000296	335.438	422.321	605.748	475.105	403.331	349.494	355.507	291.42	415.358	332.431	298.644	480.468	Tpd52l1	397.106	0.316172	0.153788	2.0559	0.0397923	0.737026	299	435	644	477	400	299	358	309	424	379	305	476	9.09913	9.31965	9.69263	9.43782	9.27447	9.13739	9.15342	8.97152	9.30326	9.0908	8.99334	9.44927
ENSMUSG00000000301	30.2904	49.5135	54.555	37.849	48.3997	43.2484	54.6171	49.9847	34.2866	35.9622	35.2498	34.3192	Pemt	42.3563	0.109751	0.20356	0.539158	0.589778	0.949848	27	51	58	38	48	37	55	53	35	41	36	34	7.61985	7.81428	7.85809	7.70254	7.80428	7.75629	7.85862	7.81848	7.66479	7.6828	7.6752	7.66514
ENSMUSG00000000303	15.7061	16.5045	15.9902	7.96821	58.483	240.789	34.7563	38.6674	26.4497	7.89414	44.0622	17.1596	Cdh1	43.7025	-1.34952	0.795567	-1.6963	0.08983	0.836283	14	17	17	8	58	206	35	41	27	9	45	17	7.42118	7.4341	7.42582	7.2725	7.8907	8.80711	7.66988	7.71095	7.5736	7.27078	7.76407	7.44445
ENSMUSG00000000305	503.719	524.261	480.648	630.485	500.13	402.094	421.048	373.471	512.34	528.03	506.226	567.276	Cdh4	495.811	0.157898	0.115381	1.36849	0.171157	0.854142	449	540	511	633	496	344	424	396	523	602	517	562	9.49782	9.53933	9.44965	9.73599	9.49044	9.27147	9.31667	9.20019	9.5154	9.54681	9.50296	9.62238
ENSMUSG00000000308	4313.58	5026.11	5210.94	5309.82	3841.73	4162.37	4516.34	4372.25	4425.91	4932.08	4089.95	4566.47	Ckmt1	4563.96	0.0951645	0.0846912	1.12367	0.261155	0.879608	3845	5177	5540	5331	3810	3561	4548	4636	4518	5623	4177	4524	12.1515	12.3615	12.4113	12.4373	11.9934	12.1027	12.2144	12.17	12.1867	12.3355	12.0787	12.2296
ENSMUSG00000000317	30.2904	51.4552	36.6835	14.9404	24.1998	57.275	46.6728	40.5536	30.3682	24.5596	25.4582	28.2628	Bcl6b	34.2266	-0.190377	0.30629	-0.621559	0.534232	0.939751	27	53	39	15	24	49	47	43	31	28	26	28	7.61985	7.83143	7.69041	7.40848	7.54484	7.8808	7.78852	7.72995	7.62076	7.54953	7.56109	7.59585
ENSMUSG00000000318	14.5843	7.76683	13.1684	7.96821	17.1416	29.2219	14.8956	12.2604	10.7758	3.50851	20.5624	19.1784	Clec10a	14.2527	-0.368456	0.42202	-0.873077	0.382621	0.908573	13	8	14	8	17	25	15	13	11	4	21	19	7.40245	7.2678	7.37772	7.2725	7.44417	7.60731	7.40772	7.36114	7.3326	7.14789	7.49521	7.47514
ENSMUSG00000000320	11.2187	17.4754	15.9902	11.9523	14.1166	32.7285	20.8538	20.7484	21.5516	19.2968	20.5624	9.08449	Alox12	17.9649	-0.534259	0.302944	-1.76356	0.0778066	0.825754	10	18	17	12	14	28	21	22	22	22	21	9	7.34131	7.44937	7.42582	7.35537	7.39443	7.64762	7.49935	7.49786	7.50914	7.47688	7.49521	7.29751
ENSMUSG00000000326	1203.76	1374.73	1333.77	1371.53	1105.13	1194.59	1371.39	1286.4	1247.05	1158.68	1172.06	1388.92	Comt	1267.33	0.0207953	0.0749384	0.277499	0.781397	0.977469	1073	1416	1418	1377	1096	1022	1381	1364	1273	1321	1197	1376	10.4846	10.6482	10.6107	10.6453	10.3809	10.4753	10.6452	10.5661	10.5279	10.4382	10.4521	10.661
ENSMUSG00000000339	954.709	978.62	950.949	1025.91	836.911	886.009	927.497	957.255	945.331	1006.06	924.327	924.599	Rtca	943.182	0.0155811	0.0589537	0.264294	0.791553	0.977842	851	1008	1011	1030	830	758	934	1015	965	1147	944	916	10.2066	10.2358	10.2019	10.2918	10.0532	10.1192	10.1726	10.2097	10.195	10.2686	10.1686	10.1689
ENSMUSG00000000340	611.418	532.028	505.104	598.612	544.496	614.829	500.491	512.108	573.076	525.399	588.475	589.482	Dbt	557.96	0.00178489	0.0769953	0.0231818	0.981505	0.998381	545	548	537	601	540	526	504	543	585	599	601	584	9.70269	9.5547	9.50066	9.67987	9.57902	9.70871	9.49119	9.51493	9.6332	9.54159	9.66153	9.66336
ENSMUSG00000000346	3204.05	3338.76	3202.75	3302.82	3060.27	3334.81	3788.44	3666.8	3245.47	3269.05	3258.65	3448.07	Dazap2	3343.33	-0.0904255	0.0527488	-1.71427	0.0864796	0.836283	2856	3439	3405	3316	3035	2853	3815	3888	3313	3727	3328	3416	11.7477	11.8032	11.7472	11.7886	11.686	11.8016	11.9744	11.9301	11.765	11.7748	11.7705	11.8467
ENSMUSG00000000355	612.54	729.111	668.769	660.365	520.297	599.634	678.245	693.184	684.753	683.282	610.996	632.886	Mcts1	647.838	-0.036924	0.0831507	-0.444061	0.656998	0.961276	546	751	711	663	516	513	683	735	699	779	624	627	9.70467	9.89656	9.80054	9.78662	9.53142	9.6817	9.81606	9.84019	9.82662	9.82424	9.70195	9.74013
ENSMUSG00000000359	13.4624	10.6794	15.9902	10.9563	20.1665	33.8974	9.93038	11.3173	17.6331	10.5255	8.81244	16.1502	Rem1	14.9601	-0.100104	0.375511	-0.266581	0.789792	0.977731	12	11	17	11	20	29	10	12	18	12	9	16	7.38297	7.33068	7.42582	7.33617	7.48955	7.66054	7.31544	7.34323	7.45181	7.32759	7.29157	7.42841
ENSMUSG00000000365	14.5843	15.5337	4.70301	3.98411	10.0833	4.67551	11.9165	8.48797	4.89809	16.6654	8.81244	7.06571	Rnf17	9.28416	0.109382	0.4582	0.238722	0.811321	NA	13	16	5	4	10	4	12	9	5	19	9	7	7.40245	7.41835	7.18673	7.16405	7.3186	7.18589	7.35469	7.28435	7.19257	7.43666	7.29157	7.25094
ENSMUSG00000000374	2056.38	1944.62	2020.41	2204.21	1966.24	1761.5	1841.09	1825.86	2163.98	1979.68	2225.63	2200.46	Trappc10	2015.84	0.0273402	0.0735847	0.371547	0.71023	0.965187	1833	2003	2148	2213	1950	1507	1854	1936	2209	2257	2273	2180	11.1606	11.0882	11.1377	11.2511	11.1025	10.961	11.0177	11.007	11.227	11.1113	11.2638	11.2489
ENSMUSG00000000378	813.354	931.048	1108.03	950.209	704.82	893.022	897.706	828.992	897.33	859.584	751.016	949.834	Ccm2	882.079	0.0550773	0.102055	0.539682	0.589416	0.949848	725	959	1178	954	699	764	904	879	916	980	767	941	10.0205	10.1771	10.3841	10.201	9.8587	10.1284	10.1345	10.0423	10.134	10.0841	9.92984	10.2006
ENSMUSG00000000384	547.471	627.171	622.679	656.381	647.346	563.399	568.018	562.092	621.078	622.76	576.726	594.529	Tbrg4	600.804	0.0799784	0.0625184	1.27928	0.2008	0.871989	488	646	662	659	642	482	572	596	634	710	589	589	9.58476	9.73026	9.72246	9.77998	9.76479	9.61509	9.62376	9.61263	9.71966	9.7226	9.63997	9.67251
ENSMUSG00000000385	1.12187	0.970853	0	0.996026	3.02498	2.33775	1.98608	0	0.979618	5.26276	2.93748	2.01877	Tmprss2	1.80302	-0.880559	0.94246	-0.934319	0.350139	NA	1	1	0	1	3	2	2	0	1	6	3	2	7.04073	7.03099	6.901	7.03266	7.13029	7.10261	7.08686	6.901	7.03157	7.2032	7.12695	7.08838
ENSMUSG00000000386	29.1686	6.79597	9.40603	15.9364	13.1082	23.3775	37.7354	33.9519	21.5516	7.01702	9.7916	8.0751	Mx1	17.9929	-0.448485	0.480326	-0.933709	0.350454	0.899742	26	7	10	16	13	20	38	36	22	8	10	8	7.60668	7.24422	7.30442	7.42494	7.37664	7.53399	7.70137	7.66114	7.50914	7.24973	7.31256	7.27497
ENSMUSG00000000392	4.48747	5.82512	3.76241	5.97616	28.2332	14.0265	8.93734	0.943108	7.83694	7.01702	5.87496	3.02816	Fap	7.9957	0.515138	0.624995	0.824229	0.40981	NA	4	6	4	6	28	12	9	1	8	8	6	3	7.18012	7.21887	7.15665	7.22295	7.59549	7.39287	7.29431	7.02912	7.26944	7.24973	7.22022	7.13041
ENSMUSG00000000394	1.12187	0	0	0	0	1.16888	0	0	0	1.75425	0.97916	0	Gcg	0.41868	-1.01071	1.97081	-0.512841	0.608063	NA	1	0	0	0	0	1	0	0	0	2	1	0	7.04073	6.901	6.901	6.901	6.901	7.04362	6.901	6.901	6.901	7.07569	7.03154	6.901
ENSMUSG00000000399	2189.89	2166.94	2222.64	2187.27	1929.94	2182.29	2288.95	2218.19	2030.75	2100.72	1912.3	2010.7	Ndufa9	2120.05	0.0225933	0.0586028	0.385534	0.699842	0.963703	1952	2232	2363	2196	1914	1867	2305	2352	2073	2395	1953	1992	11.2426	11.2288	11.262	11.241	11.0784	11.238	11.3005	11.2594	11.1443	11.1884	11.0665	11.1314
ENSMUSG00000000402	122.284	124.269	129.803	152.392	118.983	108.706	90.3664	116.945	124.411	110.518	128.27	108.004	Egfl6	119.579	0.203995	0.117092	1.74217	0.0814783	0.829201	109	128	138	153	118	93	91	124	127	126	131	107	8.30435	8.31487	8.34367	8.45404	8.28663	8.22949	8.11901	8.27554	8.31562	8.2398	8.33577	8.22548
ENSMUSG00000000409	37.0216	24.2713	26.3369	28.8848	53.4413	19.8709	37.7354	28.2932	20.572	16.6654	33.2915	24.2253	Lck	29.2175	0.39398	0.273422	1.44093	0.149606	0.845944	33	25	28	29	53	17	38	30	21	19	34	24	7.69395	7.54578	7.57219	7.60331	7.84861	7.48527	7.70137	7.59622	7.49535	7.43666	7.65387	7.54518
ENSMUSG00000000411	0	4.85427	4.70301	0	0	0	2.97911	0.943108	0.979618	0.877127	0.97916	3.02816	Tssk3	1.61196	0.467963	1.11596	0.419338	0.674969	NA	0	5	5	0	0	0	3	1	1	1	1	3	6.901	7.19127	7.18673	6.901	6.901	6.901	7.12855	7.02912	7.03157	7.02456	7.03154	7.13041
ENSMUSG00000000416	540.74	864.059	1064.76	646.421	492.063	681.455	621.642	660.176	743.53	617.497	579.663	756.031	Cttnbp2	689.003	0.117136	0.16552	0.707686	0.47914	0.927393	482	890	1132	649	488	583	626	700	759	704	592	749	9.57174	10.0901	10.3362	9.76323	9.4737	9.82128	9.72065	9.78631	9.91856	9.7134	9.64539	9.93735
ENSMUSG00000000420	1498.82	1461.13	1372.34	1612.57	1609.29	1487.98	1342.59	1413.72	1577.18	1589.35	1785.99	1561.52	Galnt1	1526.04	-0.0249598	0.0750967	-0.332369	0.739611	0.970841	1336	1505	1459	1619	1596	1273	1352	1499	1610	1812	1824	1547	10.7562	10.7243	10.6461	10.8485	10.8459	10.7471	10.6189	10.683	10.8204	10.8301	10.9787	10.8078
ENSMUSG00000000435	0	0	0	0.996026	3.02498	0	0	0	0	0.877127	0.97916	0	Myf5	0.489775	1.31943	1.91943	0.687406	0.491827	NA	0	0	0	1	3	0	0	0	0	1	1	0	6.901	6.901	6.901	7.03266	7.13029	6.901	6.901	6.901	6.901	7.02456	7.03154	6.901
ENSMUSG00000000439	447.625	544.649	464.658	496.021	474.922	482.746	469.707	513.051	525.075	533.293	545.392	506.713	Mkrn2	500.321	-0.0732798	0.0684545	-1.07049	0.2844	0.887649	399	561	494	498	471	413	473	544	536	608	557	502	9.37759	9.57932	9.41524	9.48194	9.43743	9.4541	9.4262	9.51684	9.54095	9.55719	9.58075	9.50395
ENSMUSG00000000440	11.2187	9.70853	10.3466	9.96026	7.05829	10.5199	17.8747	16.9759	9.79618	12.2798	17.6249	9.08449	Pparg	11.8707	-0.484514	0.337551	-1.43538	0.151178	0.845944	10	10	11	10	7	9	18	18	10	14	18	9	7.34131	7.31082	7.32398	7.31606	7.25075	7.32748	7.45553	7.44157	7.31265	7.3615	7.45168	7.29751
ENSMUSG00000000441	536.253	524.261	593.52	600.604	583.821	527.163	494.533	545.116	592.669	523.645	525.809	563.238	Raf1	550.886	0.0756655	0.0656134	1.1532	0.248828	0.879608	478	540	631	603	579	451	498	578	605	597	537	558	9.56299	9.53933	9.67069	9.68344	9.65303	9.54509	9.47885	9.58022	9.66915	9.5381	9.54241	9.61479
ENSMUSG00000000486	63.9465	58.2512	65.8422	58.7655	46.383	72.4704	77.4569	63.1882	71.5121	55.259	57.7705	83.7792	Septin1	64.5521	-0.226486	0.157907	-1.4343	0.151485	0.845944	57	60	70	59	46	62	78	67	73	63	59	83	7.93409	7.88881	7.94867	7.893	7.78584	7.99784	8.03318	7.9282	7.99089	7.86403	7.88488	8.07616
ENSMUSG00000000489	353.388	366.012	419.509	420.323	393.247	624.18	519.359	473.44	432.991	456.983	428.872	404.764	Pdgfb	441.089	-0.287147	0.107757	-2.66477	0.00770409	0.496958	315	377	446	422	390	534	523	502	442	521	438	401	9.14779	9.18097	9.31306	9.31497	9.24985	9.72507	9.52954	9.43425	9.34439	9.3984	9.33489	9.27794
ENSMUSG00000000530	422.944	484.456	593.52	416.339	273.257	771.459	622.635	489.473	506.462	556.976	468.039	452.206	Acvrl1	504.814	-0.333456	0.173057	-1.92685	0.0539981	0.788701	377	499	631	418	271	660	627	519	517	635	478	448	9.32111	9.45772	9.67069	9.30558	8.91495	9.96021	9.72238	9.46828	9.50344	9.60294	9.42259	9.38782
ENSMUSG00000000531	148.087	143.686	187.18	146.416	117.974	194.034	164.844	109.401	186.127	159.637	145.895	199.859	Tamalin	158.595	-0.15339	0.155638	-0.985555	0.324352	0.897719	132	148	199	147	117	166	166	116	190	182	149	198	8.43382	8.41278	8.60561	8.42587	8.28116	8.63331	8.51058	8.23346	8.6013	8.48727	8.42339	8.65636
ENSMUSG00000000532	1714.21	1865.98	1746.7	2095.64	1990.44	1436.55	1414.09	1446.73	1804.46	1856.88	2008.26	1972.34	Acvr1b	1779.36	0.14226	0.107531	1.32296	0.185849	0.864291	1528	1922	1857	2104	1974	1229	1424	1534	1842	2117	2051	1954	10.9262	11.0349	10.9502	11.1852	11.1183	10.703	10.6834	10.7119	10.9919	11.0286	11.1299	11.1065
ENSMUSG00000000538	5479.2	5310.57	5137.57	5728.15	5180.78	4639.27	4856.95	5122.96	5199.81	5496.08	5395.17	5313.42	Tom1l2	5238.33	0.0603438	0.0529301	1.14007	0.254259	0.879608	4884	5470	5462	5751	5138	3969	4891	5432	5308	6266	5510	5264	12.4807	12.4375	12.3918	12.5423	12.4033	12.2513	12.3143	12.3878	12.4084	12.485	12.4593	12.4382
ENSMUSG00000000544	0	0.970853	0	0	0	0	0	0	0	0.877127	0	0	Gpa33	0.153998	0.188121	3.16075	0.0595178	0.95254	NA	0	1	0	0	0	0	0	0	0	1	0	0	6.901	7.03099	6.901	6.901	6.901	6.901	6.901	6.901	6.901	7.02456	6.901	6.901
ENSMUSG00000000552	2534.3	2497.03	2608.29	2621.54	1861.37	2608.93	2495.5	2579.4	2251.16	2373.51	2234.44	2591.1	Zfp385a	2438.05	-0.0135992	0.0869558	-0.156392	0.875724	0.984809	2259	2572	2773	2632	1846	2232	2513	2735	2298	2706	2282	2567	11.4347	11.4151	11.4728	11.4796	11.0318	11.4732	11.4143	11.4581	11.2787	11.3482	11.2689	11.4641
ENSMUSG00000000555	78.5307	82.5225	51.7332	70.7179	73.6079	190.527	72.4918	75.4486	70.5325	109.641	142.957	87.8167	Itga5	92.2106	-0.581824	0.25214	-2.30754	0.0210247	0.644998	70	85	55	71	73	163	73	80	72	125	146	87	8.04061	8.06777	7.83386	7.98509	8.00602	8.61922	7.99799	8.0191	7.98373	8.23482	8.40925	8.10265
ENSMUSG00000000560	1637.93	1705.79	1641.35	1390.45	2693.24	1581.49	1309.82	1416.55	1634	1306.04	2092.47	1693.75	Gabra2	1675.24	0.202513	0.156978	1.29007	0.197027	0.870361	1460	1757	1745	1396	2671	1353	1319	1502	1668	1489	2137	1678	10.8683	10.9199	10.8709	10.6624	11.5154	10.8239	10.5883	10.6855	10.8652	10.5847	11.1832	10.9109
ENSMUSG00000000561	694.436	613.579	699.809	653.393	696.754	662.753	636.537	689.412	658.303	695.562	611.975	660.139	Wdr77	664.388	0.0259305	0.0584605	0.443555	0.657364	0.961276	619	632	744	656	691	567	641	731	672	793	625	654	9.84219	9.70651	9.85075	9.77497	9.84589	9.79059	9.7464	9.83413	9.78319	9.84399	9.70368	9.78625
ENSMUSG00000000562	24.6811	10.6794	13.1684	14.9404	29.2415	21.0398	32.7702	27.3501	21.5516	26.3138	24.479	18.169	Adora3	22.032	-0.416314	0.28619	-1.45467	0.14576	0.845944	22	11	14	15	29	18	33	29	22	30	25	18	7.55111	7.33068	7.37772	7.40848	7.60755	7.50198	7.64808	7.58475	7.50914	7.5719	7.54849	7.46002
ENSMUSG00000000563	5484.81	6095.02	5974.71	5796.87	4977.1	5729.83	5848.99	5818.03	5172.38	5497.83	4831.18	5473.91	Atp5pb	5558.39	0.0477483	0.0667575	0.71525	0.474455	0.926864	4889	6278	6352	5820	4936	4902	5890	6169	5280	6268	4934	5423	12.4821	12.6284	12.6007	12.5588	12.348	12.5427	12.5712	12.5638	12.4011	12.4854	12.307	12.4794
ENSMUSG00000000567	1008.56	755.324	797.631	687.258	1093.03	921.075	984.1	1022.33	757.245	822.745	1071.2	858.989	Sox9	898.29	-0.0832319	0.125329	-0.664109	0.506621	0.9328	899	778	848	690	1084	788	991	1084	773	938	1094	851	10.2715	9.9363	9.99815	9.83067	10.3677	10.1645	10.2424	10.2876	9.93917	10.0336	10.3434	10.0833
ENSMUSG00000000568	3040.26	3316.43	3144.44	3270.95	3195.39	2841.54	3080.4	2930.24	3085.8	3161.17	3139.19	3174.52	Hnrnpd	3115.03	0.0619346	0.042695	1.45063	0.146883	0.845944	2710	3416	3343	3284	3169	2431	3102	3107	3150	3604	3206	3145	11.6772	11.7942	11.7225	11.7756	11.7441	11.5868	11.6948	11.6279	11.6972	11.7296	11.7202	11.7353
ENSMUSG00000000579	56.0934	54.3678	59.258	39.8411	34.2831	72.4704	47.6658	73.5624	53.879	57.8904	54.833	60.5632	Dynlt1c	55.3923	-0.299574	0.182761	-1.63916	0.10118	0.836283	50	56	63	40	34	62	48	78	55	66	56	60	7.87101	7.85651	7.89699	7.72283	7.66475	7.99784	7.79762	8.00569	7.85235	7.88586	7.86044	7.90748
ENSMUSG00000000581	1041.09	1059.2	996.098	995.03	1064.79	1105.76	1095.32	1093.06	972.761	1069.22	949.786	945.796	C1d	1032.33	-0.00253642	0.0601963	-0.0421359	0.96639	0.997084	928	1091	1059	999	1056	946	1103	1159	993	1219	970	937	10.3093	10.3299	10.2567	10.2555	10.3362	10.3816	10.3702	10.3677	10.2287	10.3412	10.2005	10.1955
ENSMUSG00000000594	2178.67	1801.9	1852.99	1996.04	2062.03	2278.14	2306.83	2194.61	1945.52	1831.44	2228.57	2181.29	Gm2a	2071.5	-0.11203	0.0739568	-1.51481	0.129821	0.839652	1942	1856	1970	2004	2045	1949	2323	2327	1986	2088	2276	2161	11.2359	10.99	11.0259	11.122	11.1642	11.2943	11.3107	11.2454	11.0888	11.0109	11.2655	11.2374
ENSMUSG00000000600	743.798	695.131	829.612	683.274	736.079	783.147	705.057	746.942	822.879	760.469	769.62	715.656	Krit1	749.305	-0.0383274	0.0652304	-0.587569	0.556821	0.94583	663	716	882	686	730	670	710	792	840	867	786	709	9.91896	9.8433	10.0432	9.82423	9.90723	9.97728	9.85907	9.92371	10.0338	9.94397	9.9575	9.87571
ENSMUSG00000000605	3427.31	3729.05	3909.15	3920.36	3462.59	3403.77	3210.49	3455.55	3420.83	3526.93	3702.21	3929.55	Clcn4	3591.48	0.0675392	0.0608768	1.10944	0.26724	0.882456	3055	3841	4156	3936	3434	2912	3233	3664	3492	4021	3781	3893	11.8386	11.9529	12.0171	12.021	11.8524	11.8293	11.7504	11.8497	11.836	11.8773	11.9431	12.0241
ENSMUSG00000000627	682.095	779.595	763.769	842.638	890.353	628.856	618.662	691.298	826.798	799.94	866.557	776.219	Sema4f	763.898	0.0892106	0.101775	0.876551	0.380731	0.908495	608	803	812	846	883	538	623	733	844	912	885	769	9.82232	9.97211	9.94886	10.0611	10.1249	9.73318	9.71544	9.83716	10.0393	10.0014	10.0934	9.96719
ENSMUSG00000000628	195.205	116.502	99.7039	140.44	151.249	177.669	163.851	164.101	144.983	148.234	216.394	209.953	Hk2	160.691	-0.31865	0.164832	-1.93318	0.0532142	0.788701	174	120	106	141	150	152	165	174	148	169	221	208	8.63798	8.27312	8.17676	8.39699	8.4487	8.56608	8.50617	8.50728	8.41902	8.43452	8.7195	8.69529
ENSMUSG00000000631	3623.63	3669.83	3749.24	3800.84	3558.39	3214.41	3456.76	3372.55	3660.83	3659.37	3983.22	3932.57	Myo18a	3640.14	0.0271531	0.0595953	0.455624	0.64866	0.960842	3230	3780	3986	3816	3529	2750	3481	3576	3737	4172	4068	3896	11.914	11.9312	11.9602	11.9788	11.8894	11.7521	11.8502	11.8168	11.9278	11.9273	12.0426	12.0252
ENSMUSG00000000632	1786.01	2308.69	2118.24	2455.2	2153.79	1874.88	1907.63	1721.17	1978.83	2170.89	2222.69	2287.27	Sez6	2082.11	0.0973646	0.0919549	1.05883	0.289677	0.887649	1592	2378	2252	2465	2136	1604	1921	1825	2020	2475	2270	2266	10.9787	11.3118	11.1992	11.3928	11.2209	11.0411	11.0634	10.9314	11.1107	11.2312	11.262	11.2996
ENSMUSG00000000673	20.1936	14.5628	10.3466	10.9563	13.1082	7.01326	11.9165	6.60176	7.83694	14.9112	10.7708	5.04694	Haao	11.1054	0.574551	0.357846	1.60558	0.108366	0.836283	18	15	11	11	13	6	12	7	8	17	11	5	7.48994	7.40209	7.32398	7.33617	7.37664	7.24964	7.35469	7.23931	7.26944	7.40799	7.3325	7.19696
ENSMUSG00000000682	151.452	110.677	70.5452	126.495	90.7494	113.381	207.545	135.808	150.861	158.76	216.394	185.727	Cd52	143.2	-0.605857	0.19863	-3.05018	0.00228701	0.320654	135	114	75	127	90	97	209	144	154	181	221	184	8.44965	8.2407	7.98383	8.32655	8.12145	8.25587	8.68612	8.37409	8.44689	8.4833	8.7195	8.59966
ENSMUSG00000000686	42.631	25.2422	30.0993	37.849	26.2165	26.8842	12.9095	22.6346	55.8382	27.1909	38.1873	46.4318	Abhd15	32.6762	-0.0233364	0.312071	-0.0747792	0.94039	0.994095	38	26	32	38	26	23	13	24	57	31	39	46	7.75034	7.55833	7.61763	7.70254	7.57068	7.579	7.37305	7.524	7.86888	7.58279	7.70603	7.78629
ENSMUSG00000000693	99.8462	108.736	118.516	93.6265	143.182	187.02	151.935	138.637	96.0026	110.518	121.416	135.258	Loxl3	125.391	-0.248459	0.16653	-1.49198	0.135704	0.841969	89	112	126	94	142	160	153	147	98	126	124	134	8.17761	8.22967	8.2841	8.13955	8.41034	8.60496	8.45191	8.38813	8.15426	8.2398	8.29972	8.37134
ENSMUSG00000000706	8.97494	1.94171	14.109	7.96821	17.1416	3.50663	3.97215	3.77243	9.79618	6.13989	5.87496	0	Btn1a1	6.93314	1.07828	0.582241	1.85194	0.064034	NA	8	2	15	8	17	3	4	4	10	7	6	0	7.29513	7.08477	7.3943	7.2725	7.44417	7.14783	7.16366	7.15699	7.31265	7.22731	7.22022	6.901
ENSMUSG00000000708	1106.16	963.086	964.118	989.054	911.527	951.466	1061.56	1052.51	1025.66	988.522	934.119	1035.63	Kat2b	998.618	-0.0305763	0.0605538	-0.504945	0.613598	0.956386	986	992	1025	993	904	814	1069	1116	1047	1127	954	1026	10.3821	10.2169	10.2181	10.2483	10.1523	10.2026	10.3326	10.3224	10.2915	10.2477	10.181	10.303
ENSMUSG00000000711	3631.49	3369.83	3162.31	3625.54	3519.06	3094.02	3079.41	3478.18	3566.79	3688.32	3464.27	3387.5	Rab5b	3422.23	0.0279219	0.0605861	0.460864	0.644896	0.959805	3237	3471	3362	3640	3490	2647	3101	3688	3641	4205	3538	3356	11.9169	11.8157	11.7301	11.9147	11.8743	11.7008	11.6944	11.8585	11.8926	11.938	11.8531	11.8228
ENSMUSG00000000724	0	0	0	0	2.01665	1.16888	0	0	0	0	2.93748	0	Cryba1	0.510251	-0.496151	2.29799	-0.215906	0.829061	NA	0	0	0	0	2	1	0	0	0	0	3	0	6.901	6.901	6.901	6.901	7.08828	7.04362	6.901	6.901	6.901	6.901	7.12695	6.901
ENSMUSG00000000730	1.12187	2.91256	0.940603	3.98411	5.04163	4.67551	4.96519	1.88622	1.95924	5.26276	7.83328	1.00939	Dnmt3l	3.46603	-0.489907	0.674523	-0.726301	0.467654	NA	1	3	1	4	5	4	5	2	2	6	8	1	7.04073	7.126	7.02895	7.16405	7.1968	7.18589	7.19456	7.08213	7.0856	7.2032	7.26935	7.03354
ENSMUSG00000000731	3.3656	5.82512	0.940603	1.99205	1.00833	8.18214	7.9443	8.48797	5.87771	1.75425	2.93748	1.00939	Aire	4.11041	-0.972243	0.693978	-1.40097	0.161223	NA	3	6	1	2	1	7	8	9	6	2	3	1	7.14282	7.21887	7.02895	7.08713	7.03347	7.27742	7.27194	7.28435	7.22029	7.07569	7.12695	7.03354
ENSMUSG00000000732	180.621	162.133	171.19	147.412	216.79	244.295	236.343	231.061	218.455	179.811	202.686	202.887	Icosl	199.474	-0.300658	0.114051	-2.63616	0.00838508	0.517827	161	167	182	148	215	209	238	245	223	205	207	201	8.57849	8.4985	8.53837	8.43062	8.72098	8.81921	8.7916	8.77292	8.72715	8.5751	8.66739	8.66817
ENSMUSG00000000738	891.885	1023.28	1091.1	1076.7	963.96	1005.23	1047.65	983.662	969.822	1049.92	927.265	1093.17	Spg7	1010.3	-0.00135347	0.065772	-0.0205783	0.983582	0.998381	795	1054	1160	1081	956	860	1055	1043	990	1197	947	1083	10.1269	10.2887	10.3656	10.3496	10.2179	10.2676	10.3168	10.2419	10.2251	10.3194	10.1723	10.3678
ENSMUSG00000000739	17.9499	16.5045	15.0496	10.9563	14.1166	16.3643	9.93038	34.895	15.6739	20.1739	13.7082	21.1971	Sult5a1	17.21	-0.345321	0.32619	-1.05865	0.289759	0.887649	16	17	16	11	14	14	10	37	16	23	14	21	7.45668	7.4341	7.41031	7.33617	7.39443	7.43185	7.31544	7.67138	7.42066	7.48965	7.38731	7.50419
ENSMUSG00000000740	5769.76	6131.91	5789.41	5575.76	5528.66	6790	7154.84	7206.29	5784.64	6011.83	5137.65	5561.72	Rpl13	6036.87	-0.114561	0.0882833	-1.29765	0.194409	0.868577	5143	6316	6155	5598	5483	5809	7205	7641	5905	6854	5247	5510	12.5523	12.6368	12.557	12.5049	12.4932	12.7787	12.8517	12.8617	12.5559	12.6093	12.3918	12.5014
ENSMUSG00000000743	1566.13	1558.22	1533.18	1587.67	1641.56	1593.18	1586.87	1644.78	1594.82	1579.71	1532.39	1626.12	Chmp1a	1587.05	-0.0152538	0.0380893	-0.400475	0.688806	0.963337	1396	1605	1630	1594	1628	1363	1598	1744	1628	1801	1565	1611	10.8115	10.8051	10.7847	10.8288	10.8711	10.8332	10.8282	10.8736	10.8345	10.8224	10.7841	10.8591
ENSMUSG00000000751	1489.84	1494.14	1375.16	1425.31	1396.53	1408.5	1553.11	1645.72	1425.34	1368.32	1427.62	1505	Rpa1	1459.55	-0.0400289	0.056833	-0.704324	0.481231	0.928174	1328	1539	1462	1431	1385	1205	1564	1745	1455	1560	1458	1491	10.7487	10.7523	10.6486	10.6932	10.6678	10.6784	10.801	10.8743	10.6933	10.6424	10.6952	10.7614
ENSMUSG00000000753	305.148	321.352	319.805	339.645	291.406	466.382	365.438	367.812	334.05	313.134	344.664	334.107	Serpinf1	341.912	-0.190519	0.0989259	-1.92588	0.0541199	0.788701	272	331	340	341	289	399	368	390	341	357	352	331	9.01268	9.05964	9.05522	9.1107	8.97147	9.41899	9.17948	9.18563	9.09529	9.03603	9.12437	9.09545
ENSMUSG00000000759	763.992	778.624	813.621	752	745.154	766.783	825.214	744.112	881.656	911.335	758.849	746.947	Tubgcp3	790.691	-0.0634031	0.0684494	-0.926277	0.354302	0.902158	681	802	865	755	739	656	831	789	900	1039	775	740	9.94919	9.9707	10.0208	9.93132	9.92101	9.95332	10.0371	9.91944	10.1135	10.152	9.94156	9.92372
ENSMUSG00000000766	16.828	13.5919	15.0496	27.8887	40.3331	10.5199	5.95823	16.0328	21.5516	18.4197	50.9163	24.2253	Oprm1	21.7763	0.105695	0.44704	0.236433	0.813097	0.980826	15	14	16	28	40	9	6	17	22	21	52	24	7.43924	7.38526	7.41031	7.59132	7.72775	7.32748	7.22247	7.42651	7.50914	7.46381	7.82671	7.54518
ENSMUSG00000000776	417.335	380.574	380.944	372.514	341.823	340.143	395.229	421.569	380.092	395.584	314.311	351.267	Polr3d	374.282	0.0264819	0.0866221	0.305718	0.75982	0.972717	372	392	405	374	339	291	398	447	388	451	321	348	9.30794	9.21824	9.21917	9.19774	9.11664	9.11206	9.25472	9.31789	9.21702	9.25559	9.03944	9.14213
ENSMUSG00000000782	91.9931	86.4059	81.8324	63.7457	70.5829	118.057	112.213	67.9038	91.1045	74.5558	91.0619	73.6853	Tcf7	85.2618	-0.182891	0.169368	-1.07984	0.280212	0.88592	82	89	87	64	70	101	113	72	93	85	93	73	8.12932	8.09348	8.06313	7.93254	7.9841	8.2816	8.24934	7.96425	8.1237	8.01278	8.12343	8.00657
ENSMUSG00000000787	4883.49	4905.72	4660.69	5441.29	5745.45	4551.61	4319.71	4475.99	5105.77	5286.44	5486.24	5409.31	Ddx3x	5022.64	0.0513104	0.0809777	0.633636	0.526319	0.937854	4353	5053	4955	5463	5698	3894	4350	4746	5212	6027	5603	5359	12.3218	12.3281	12.2576	12.4711	12.5464	12.2251	12.1534	12.2021	12.3832	12.4312	12.4825	12.463
ENSMUSG00000000791	48.2403	67.9597	46.0895	103.587	46.383	47.9239	50.6449	46.2123	86.2064	84.2042	76.3745	106.995	Il12rb1	67.5684	-0.190355	0.268328	-0.709411	0.478069	0.927272	43	70	49	104	46	41	51	49	88	96	78	106	7.80284	7.96467	7.78312	8.19984	7.78584	7.79997	7.82432	7.78426	8.09217	8.07899	8.02562	8.21968
ENSMUSG00000000792	352.266	380.574	348.023	424.307	475.93	593.789	410.125	399.878	358.54	472.771	401.456	417.886	Slc5a5	419.629	-0.137795	0.126131	-1.09248	0.274624	0.885688	314	392	370	426	472	508	413	424	366	539	410	414	9.1448	9.21824	9.13343	9.32429	9.43959	9.67118	9.29081	9.26609	9.16143	9.43281	9.26993	9.30924
ENSMUSG00000000794	1000.71	658.239	718.621	744.032	806.661	702.495	637.53	845.968	836.594	820.114	823.474	852.932	Kcnn3	787.28	-0.00649394	0.109435	-0.0593406	0.952681	0.996025	892	678	764	747	800	601	642	897	854	935	841	845	10.2622	9.78308	9.88033	9.91932	10.011	9.85502	9.7481	10.0656	10.0528	10.0299	10.0346	10.0751
ENSMUSG00000000804	2413.14	2417.42	2292.25	2745.05	2559.13	1856.18	1867.9	2056.92	2398.1	2418.24	2700.52	2581	Usp32	2358.82	0.131561	0.102518	1.2833	0.199389	0.871989	2151	2490	2437	2756	2538	1588	1881	2181	2448	2757	2758	2557	11.37	11.3724	11.3024	11.5407	11.4476	11.0282	11.0363	11.1609	11.3618	11.3728	11.519	11.4589
ENSMUSG00000000805	226.617	374.749	550.253	319.724	206.707	324.948	367.424	269.729	294.865	292.96	228.144	449.177	Car4	325.442	0.0782936	0.222321	0.352164	0.724715	0.967374	202	386	585	321	205	278	370	286	301	334	233	445	8.75697	9.20346	9.59011	9.05499	8.68291	9.06983	9.18463	8.90367	8.98197	8.9762	8.76248	9.38107
ENSMUSG00000000811	215.399	202.908	187.18	195.221	251.073	218.58	234.357	203.711	199.842	227.176	198.77	186.737	Txnrd3	210.079	0.00186571	0.0988512	0.0188739	0.984942	0.998381	192	209	199	196	249	187	236	216	204	259	203	185	8.71579	8.66826	8.60561	8.63805	8.84228	8.72761	8.78461	8.67137	8.6563	8.75899	8.65208	8.6038
ENSMUSG00000000817	3.3656	6.79597	5.64362	2.98808	6.04996	8.18214	0.993038	0.943108	0.979618	3.50851	0	2.01877	Fasl	3.4557	1.11153	0.709666	1.56627	0.117285	NA	3	7	6	3	6	7	1	1	1	4	0	2	7.14282	7.24422	7.2139	7.12889	7.22492	7.27742	7.03247	7.02912	7.03157	7.14789	6.901	7.08838
ENSMUSG00000000823	717.995	765.032	893.573	622.516	819.77	752.757	692.147	686.583	767.041	717.49	711.85	755.022	Zfp512b	741.815	0.0738621	0.083425	0.885372	0.375956	0.908485	640	788	950	625	813	644	697	728	783	818	727	748	9.87936	9.95073	10.1291	9.72217	10.0295	9.93245	9.83853	9.82958	9.9537	9.87857	9.86976	9.93585
ENSMUSG00000000826	7478.37	7529.94	7448.63	8412.44	8264.25	6377.39	6150.88	6998.81	7804.62	7912.56	8406.09	7805.59	Dnajc5	7549.13	0.0904131	0.0837838	1.07912	0.280533	0.88617	6666	7756	7919	8446	8196	5456	6194	7421	7967	9021	8585	7733	12.9136	12.9232	12.908	13.0785	13.0535	12.6914	12.6411	12.8209	12.9733	12.9926	13.0774	12.9735
ENSMUSG00000000827	1156.65	1165.99	1124.96	1177.3	1109.16	1257.71	1173.77	1229.81	1162.81	1100.79	1022.24	1131.52	Tpd52l2	1151.06	-0.00848532	0.0576177	-0.147269	0.882919	0.985787	1031	1201	1196	1182	1100	1076	1182	1304	1187	1255	1044	1121	10.436	10.4458	10.4024	10.4576	10.3853	10.5383	10.4539	10.5108	10.4425	10.3762	10.2875	10.4094
ENSMUSG00000000838	1075.87	1007.75	1054.42	1044.83	952.869	917.568	985.093	962.913	1041.33	928	936.077	961.946	Fmr1	989.055	0.0942319	0.0521187	1.80802	0.0706028	0.811501	959	1038	1121	1049	945	785	992	1021	1063	1058	956	953	10.3487	10.2705	10.3245	10.3136	10.2043	10.16	10.2436	10.2167	10.3096	10.1732	10.1834	10.2155
ENSMUSG00000000861	231.105	286.402	281.24	303.788	274.265	203.385	164.844	180.134	283.11	235.947	266.332	286.666	Bcl11a	249.768	0.250783	0.145532	1.72321	0.0848503	0.834484	206	295	299	305	272	174	166	191	289	269	272	284	8.77307	8.95613	8.94012	9.00866	8.91816	8.6701	8.51058	8.57645	8.94594	8.79021	8.89271	8.95695
ENSMUSG00000000869	316.367	382.516	315.102	351.597	292.415	335.468	325.716	356.495	333.07	316.643	309.415	280.61	Il4	326.284	0.0409561	0.0872858	0.469218	0.638914	0.9594	282	394	335	353	290	287	328	378	340	361	316	278	9.04537	9.22313	9.04172	9.14302	8.97454	9.09921	9.072	9.15603	9.09257	9.04616	9.02521	8.93815
ENSMUSG00000000876	384.801	355.332	379.063	363.55	324.681	384.56	373.382	423.456	372.255	352.605	333.894	393.661	Pxmp4	370.103	-0.0577078	0.0773977	-0.7456	0.455909	0.924104	343	366	403	365	322	329	376	449	380	402	341	390	9.22886	9.15296	9.21442	9.17456	9.06908	9.22826	9.19996	9.3223	9.19708	9.14571	9.09486	9.25087
ENSMUSG00000000881	1443.84	1788.31	1844.52	1692.25	1788.77	1623.57	1480.62	1441.07	1628.13	1667.42	1646.95	1756.33	Dlg3	1650.15	0.0921707	0.0728786	1.26472	0.205974	0.874107	1287	1842	1961	1699	1774	1389	1491	1528	1662	1901	1682	1740	10.7094	10.9803	11.0201	10.9098	10.9807	10.8571	10.7409	10.707	10.8607	10.891	10.8753	10.9572
ENSMUSG00000000884	48.2403	70.8723	64.9016	74.702	70.5829	87.6657	78.45	74.5055	59.7567	79.8185	77.3537	69.6477	Gnb1l	71.3747	-0.18707	0.147652	-1.26696	0.205168	0.874107	43	73	69	75	70	75	79	79	61	91	79	69	7.80284	7.98622	7.94147	8.01382	7.9841	8.10167	8.04006	8.01242	7.90101	8.04946	8.03246	7.97722
ENSMUSG00000000889	0	0	0	2.98808	1.00833	0	0	0.943108	0	2.63138	1.95832	0	Dbh	0.794101	-0.013385	1.62024	-0.00826107	0.993409	NA	0	0	0	3	1	0	0	1	0	3	2	0	6.901	6.901	6.901	7.12889	7.03347	6.901	6.901	7.02912	6.901	7.11488	7.08555	6.901
ENSMUSG00000000901	56.0934	43.6884	36.6835	32.8689	47.3914	54.9372	44.6867	55.6434	39.1847	57.8904	53.8538	41.3849	Mmp11	47.0255	-0.203047	0.185324	-1.09563	0.27324	0.885294	50	45	39	33	47	47	45	59	40	66	55	41	7.87101	7.76051	7.69041	7.64918	7.79511	7.86132	7.76999	7.86725	7.71621	7.88586	7.85214	7.73817
ENSMUSG00000000902	1290.15	1193.18	1208.67	1171.33	1186.8	1438.89	1395.22	1305.26	1150.07	1171.84	993.848	1191.08	Smarcb1	1224.69	-0.0293152	0.0870242	-0.336863	0.73622	0.970615	1150	1229	1285	1176	1177	1231	1405	1384	1174	1336	1015	1180	10.5696	10.4739	10.4896	10.4514	10.4673	10.7051	10.6666	10.584	10.4291	10.4519	10.2541	10.4717
ENSMUSG00000000903	0	1.94171	0.940603	0.996026	4.03331	0	0	0.943108	2.93885	6.13989	4.8958	0	Vpreb3	1.90244	-0.444415	1.11138	-0.399876	0.689248	NA	0	2	1	1	4	0	0	1	3	7	5	0	6.901	7.08477	7.02895	7.03266	7.16567	6.901	6.901	7.02912	7.12701	7.22731	7.19251	6.901
ENSMUSG00000000915	1886.98	1852.39	1967.74	1967.15	1962.2	1839.81	1919.54	1986.19	1974.91	1862.14	1937.76	1927.93	Hip1r	1923.73	0.00447396	0.03849	0.116237	0.907465	0.99005	1682	1908	2092	1975	1946	1574	1933	2106	2016	2123	1979	1910	11.0493	11.0255	11.1035	11.1031	11.0998	11.0168	11.0714	11.1155	11.1082	11.0323	11.0836	11.077
ENSMUSG00000000916	177.255	162.133	193.764	160.36	176.457	204.553	205.559	156.556	220.414	165.777	157.645	148.38	Nsun5	177.404	-0.0455818	0.122133	-0.373215	0.708988	0.965187	158	167	206	161	175	175	207	166	225	189	161	147	8.56433	8.4985	8.63223	8.49054	8.56094	8.67462	8.6785	8.47325	8.73437	8.51471	8.47823	8.43521
ENSMUSG00000000934	270.37	288.343	286.884	255.979	252.082	312.09	282.023	315.941	278.211	273.664	278.082	289.694	Top1mt	281.947	-0.0968171	0.0768721	-1.25946	0.207865	0.874107	241	297	305	257	250	267	284	335	284	312	284	287	8.90573	8.96211	8.95762	8.85871	8.84567	9.033	8.94256	9.04414	8.93063	8.91624	8.93022	8.96625
ENSMUSG00000000942	0	0	0.940603	0	3.02498	1.16888	0	0.943108	0	11.4026	0	0	Hoxa4	1.45668	-1.29467	1.73011	-0.748317	0.454269	NA	0	0	1	0	3	1	0	1	0	13	0	0	6.901	6.901	7.02895	6.901	7.13029	7.04362	6.901	7.02912	6.901	7.34488	6.901	6.901
ENSMUSG00000000948	192.961	215.529	225.745	233.07	207.715	203.385	148.956	164.101	272.334	215.773	275.144	204.906	Gm38393	213.302	0.0202108	0.149599	0.1351	0.892533	0.986944	172	222	240	234	206	174	150	174	278	246	281	203	8.62902	8.71628	8.75382	8.78005	8.68677	8.6701	8.43793	8.50728	8.91201	8.71719	8.92095	8.67598
ENSMUSG00000000957	319.732	318.44	286.884	284.864	359.973	480.408	303.87	331.974	312.498	298.223	486.643	347.229	Mmp14	344.228	-0.219264	0.142751	-1.53599	0.124542	0.836283	285	328	305	286	357	411	306	352	319	340	497	344	9.05502	9.05132	8.95762	8.95138	9.1652	9.44914	9.0089	9.08953	9.03419	8.99208	9.46233	9.1313
ENSMUSG00000000958	72.9214	58.2512	55.4956	53.7854	68.5662	65.4571	61.5683	71.6762	66.614	57.0132	83.2286	81.7604	Slc7a7	66.3615	-0.174839	0.153669	-1.13776	0.25522	0.879608	65	60	59	54	68	56	62	76	68	65	85	81	8.00109	7.88881	7.86602	7.85155	7.9692	7.94572	7.91547	7.99208	7.95453	7.87865	8.0725	8.06265
ENSMUSG00000000959	1094.94	1058.23	1053.48	1127.5	1038.58	1034.46	1039.71	961.97	1065.82	1093.78	1061.41	1143.64	Oxa1l	1064.46	0.0230636	0.0525213	0.439128	0.660569	0.961722	976	1090	1120	1132	1030	885	1047	1020	1088	1247	1084	1133	10.3698	10.3288	10.3234	10.4051	10.3064	10.3017	10.3077	10.2155	10.3374	10.3685	10.3324	10.4223
ENSMUSG00000000976	366.851	333.003	367.776	308.768	412.406	378.716	387.285	370.641	363.438	334.185	333.894	332.088	Heatr6	357.421	0.00282348	0.0847155	0.033329	0.973412	0.998312	327	343	391	310	409	324	390	393	371	381	341	329	9.18315	9.09239	9.18554	9.02332	9.29625	9.21354	9.23507	9.19293	9.17427	9.09566	9.09486	9.08984
ENSMUSG00000000982	12.3405	7.76683	11.2872	8.96424	4.03331	17.5331	23.8329	23.5777	17.6331	16.6654	22.5207	14.1314	Ccl3	15.0239	-1.13511	0.323939	-3.50409	0.00045817	0.128774	11	8	12	9	4	15	24	25	18	19	23	14	7.36262	7.2678	7.34264	7.2949	7.16567	7.45027	7.54002	7.53665	7.45181	7.43666	7.52246	7.39468
ENSMUSG00000000983	10.0968	18.4462	27.2775	28.8848	10.0833	25.7153	26.812	33.0088	26.4497	21.051	15.6666	33.3098	Wfdc18	23.0668	-0.445468	0.310114	-1.43646	0.150871	0.845944	9	19	29	29	10	22	27	35	27	24	16	33	7.31888	7.46421	7.58385	7.60331	7.3186	7.56436	7.57811	7.65074	7.5736	7.50213	7.42054	7.65408
ENSMUSG00000001016	1420.28	1500.94	1436.3	1521.93	1513.5	1422.52	1441.89	1376.94	1486.08	1465.68	1368.87	1518.12	Ilf2	1456.09	0.0383317	0.0444305	0.862732	0.388285	0.909635	1266	1546	1527	1528	1501	1217	1452	1460	1517	1671	1398	1504	10.6888	10.758	10.7028	10.7754	10.7685	10.6908	10.7077	10.6502	10.7455	10.7282	10.6429	10.7723
ENSMUSG00000001017	3167.03	3281.48	3258.25	3074.73	3110.69	3365.2	3486.56	3471.58	3040.73	2937.5	2812.15	3073.58	Chtop	3173.29	0.00424293	0.0635405	0.0667752	0.946761	0.995586	2823	3380	3464	3087	3085	2879	3511	3681	3104	3349	2872	3045	11.7321	11.7799	11.7703	11.6924	11.708	11.8139	11.8618	11.8559	11.6775	11.6312	11.5729	11.6919
ENSMUSG00000001018	1433.75	1263.08	1293.33	1247.02	1265.45	1241.35	1477.64	1516.52	1330.32	1414.81	1248.43	1335.42	Snapin	1338.93	-0.0723025	0.0666942	-1.08409	0.278324	0.885688	1278	1301	1375	1252	1255	1062	1488	1608	1358	1613	1275	1323	10.7006	10.5435	10.5727	10.5278	10.5459	10.5222	10.7383	10.771	10.6075	10.684	10.5292	10.6122
ENSMUSG00000001020	1.12187	1.94171	0.940603	0	0	2.33775	0	0	0.979618	0.877127	0.97916	1.00939	S100a4	0.848935	-0.103692	1.24936	-0.0829955	0.933855	NA	1	2	1	0	0	2	0	0	1	1	1	1	7.04073	7.08477	7.02895	6.901	6.901	7.10261	6.901	6.901	7.03157	7.02456	7.03154	7.03354
ENSMUSG00000001021	5.60934	2.91256	2.82181	4.98013	4.03331	10.5199	16.8816	3.77243	9.79618	2.63138	0	5.04694	S100a3	5.75047	-0.76895	0.664877	-1.15653	0.247465	NA	5	3	3	5	4	9	17	4	10	3	0	5	7.21295	7.126	7.12247	7.195	7.16567	7.32748	7.44008	7.15699	7.31265	7.11488	6.901	7.19696
ENSMUSG00000001025	207.545	177.666	131.684	143.428	203.682	274.686	272.092	241.436	183.189	237.701	234.019	227.112	S100a6	211.187	-0.467011	0.13664	-3.41784	0.000631213	0.159142	185	183	140	144	202	235	274	256	187	271	239	225	8.68612	8.56607	8.35329	8.41153	8.67125	8.91949	8.91124	8.80935	8.58918	8.79636	8.78341	8.75876
ENSMUSG00000001027	1.12187	1.94171	3.76241	0.996026	1.00833	0	0	0.943108	0.979618	0.877127	3.91664	1.00939	Scn4a	1.37969	0.674364	0.986286	0.683741	0.494139	NA	1	2	4	1	1	0	0	1	1	1	4	1	7.04073	7.08477	7.15665	7.03266	7.03347	6.901	6.901	7.02912	7.03157	7.02456	7.16182	7.03354
ENSMUSG00000001029	50.484	77.6683	71.4858	59.7616	40.3331	113.381	91.3595	39.6105	51.9198	95.6068	62.6663	50.4694	Icam2	67.0622	-0.262794	0.266661	-0.985496	0.32438	0.897719	45	80	76	60	40	97	92	42	53	109	64	50	7.8229	8.03464	7.9907	7.90105	7.72775	8.25587	8.12532	7.72051	7.83548	8.15183	7.92412	7.82277
ENSMUSG00000001034	314.123	291.256	361.191	258.967	310.565	345.987	353.521	323.486	303.682	259.63	328.019	341.173	Mapk7	315.967	-0.0667138	0.101129	-0.659693	0.509451	0.934462	280	300	384	260	308	296	356	343	310	296	335	338	9.03889	8.97101	9.1684	8.86862	9.02856	9.12795	9.14815	9.0657	9.00834	8.8708	9.07848	9.11487
ENSMUSG00000001036	2248.22	2280.53	2153.04	2245.04	2373.6	2127.36	2404.14	2360.6	2328.55	2158.61	2276.55	2264.06	Epn2	2268.36	-0.00935766	0.0455416	-0.205475	0.837201	0.981664	2004	2349	2289	2254	2354	1820	2421	2503	2377	2461	2325	2243	11.277	11.2957	11.2204	11.2751	11.3483	11.2048	11.3651	11.341	11.3231	11.2238	11.2934	11.2862
ENSMUSG00000001039	180.621	179.608	181.536	162.352	164.357	176.5	197.615	189.565	156.739	178.934	121.416	143.333	B9d1	169.381	0.0624888	0.122253	0.511143	0.609251	0.954557	161	185	193	163	163	151	199	201	160	204	124	142	8.57849	8.57424	8.58231	8.49948	8.50842	8.56113	8.64753	8.61532	8.47409	8.57141	8.29972	8.41107
ENSMUSG00000001052	1051.19	1090.27	1153.18	1149.41	1070.84	988.87	945.372	959.141	994.312	1063.08	1063.37	1036.64	Sec24b	1047.14	0.131166	0.0520291	2.52101	0.0117018	0.560792	937	1123	1226	1154	1062	846	952	1017	1015	1212	1086	1027	10.3209	10.3646	10.4324	10.4284	10.343	10.2481	10.195	10.212	10.2546	10.3343	10.3346	10.3042
ENSMUSG00000001053	376.947	333.003	313.221	297.812	269.223	389.236	433.957	449.863	307.6	341.202	274.165	277.582	N4bp3	338.651	-0.152447	0.14213	-1.07259	0.283456	0.887649	336	343	333	299	267	333	437	477	314	389	280	275	9.20906	9.09239	9.03628	8.99084	8.90204	9.23992	9.34661	9.3826	9.01989	9.11495	8.91784	8.92865
ENSMUSG00000001054	371.338	463.097	480.648	478.093	486.014	485.084	452.825	438.545	469.237	464.877	439.643	481.478	Rmnd5b	459.24	-0.0156828	0.0751727	-0.208624	0.834742	0.981416	331	477	511	480	482	415	456	465	479	530	449	477	9.19472	9.41183	9.44965	9.44421	9.46101	9.45905	9.3892	9.35709	9.42518	9.41572	9.35958	9.45142
ENSMUSG00000001056	382.557	366.983	435.499	410.363	330.731	412.613	427.999	425.342	367.357	387.69	345.644	425.962	Nhp2	393.228	-0.049397	0.0876262	-0.563724	0.572942	0.948851	341	378	463	412	328	353	431	451	375	442	353	422	9.22323	9.18349	9.35014	9.29138	9.08606	9.29675	9.33287	9.3267	9.18446	9.23608	9.12702	9.32814
ENSMUSG00000001062	712.386	773.77	862.533	768.932	672.554	764.445	786.486	746.942	830.716	862.216	661.912	780.256	Vps9d1	768.596	-0.0337042	0.0804725	-0.418829	0.675341	0.962219	635	797	917	772	667	654	792	792	848	983	676	773	9.8706	9.9636	10.088	9.95649	9.80676	9.94987	9.98212	9.92371	10.0447	10.0876	9.7892	9.97308
ENSMUSG00000001065	418.457	431.059	447.727	448.212	409.381	434.822	475.665	460.237	595.608	574.518	477.83	533.966	Zfp276	475.623	-0.236858	0.0887597	-2.66853	0.00761851	0.496958	373	444	476	450	406	372	479	488	608	655	488	529	9.31058	9.33994	9.37782	9.3789	9.28903	9.34859	9.43902	9.40557	9.67446	9.63588	9.44365	9.55851
ENSMUSG00000001076	135.746	31.0673	63.0204	234.066	24.1998	126.239	114.199	143.352	63.6752	293.838	101.833	43.4037	C1ql4	114.553	-0.376514	0.612106	-0.615113	0.53848	0.940921	121	32	67	235	24	108	115	152	65	335	104	43	8.37378	7.62883	7.92689	8.78358	7.54484	8.32521	8.26042	8.41116	7.93199	8.97886	8.18947	7.75778
ENSMUSG00000001082	207.545	297.081	307.577	248.011	216.79	271.179	267.127	264.07	332.09	273.664	289.831	274.553	Mfsd10	270.793	-0.139429	0.112729	-1.23685	0.216144	0.874107	185	306	327	249	215	232	269	280	339	312	296	272	8.68612	8.98865	9.01982	8.83191	8.72098	8.90832	8.89528	8.88536	9.08985	8.91624	8.96667	8.91907
ENSMUSG00000001089	1595.3	1898.99	2057.1	2252.02	1476.19	1456.42	1396.21	1469.36	1804.46	1861.26	1901.53	2031.9	Luzp1	1766.73	0.124069	0.126055	0.984248	0.324994	0.897821	1422	1956	2187	2261	1464	1246	1406	1558	1842	2122	1942	2013	10.8349	11.0575	11.1611	11.2792	10.7371	10.7202	10.6675	10.7313	10.9919	11.0317	11.0592	11.145
ENSMUSG00000001095	1.12187	0	0	0	0	0	0	0	0	0	0	0	Slc13a2	0.093489	0.600313	3.16075	0.189928	0.849366	NA	1	0	0	0	0	0	0	0	0	0	0	0	7.04073	6.901	6.901	6.901	6.901	6.901	6.901	6.901	6.901	6.901	6.901	6.901
ENSMUSG00000001098	431.919	450.476	484.41	484.069	498.113	578.594	424.027	440.431	430.052	421.021	456.289	483.497	Kctd10	465.242	0.0271232	0.0879262	0.308476	0.75772	0.972474	385	464	515	486	494	495	427	467	439	480	466	479	9.34192	9.38396	9.45763	9.4569	9.48628	9.64342	9.32364	9.36137	9.33762	9.31661	9.39687	9.45569
ENSMUSG00000001100	1820.79	1831.03	1930.12	1964.16	1818.01	1911.11	1812.29	1895.65	1867.15	1839.34	1793.82	1892.6	Poldip2	1864.67	0.0114374	0.0395615	0.289104	0.772502	0.975765	1623	1886	2052	1972	1803	1635	1825	2010	1906	2097	1832	1875	11.0034	11.0106	11.0785	11.1011	11.0015	11.0657	10.9974	11.0553	11.0357	11.0164	10.9843	11.0532
ENSMUSG00000001103	12.3405	6.79597	10.3466	1.99205	18.1499	10.5199	13.9025	6.60176	8.81656	14.034	3.91664	2.01877	Sebox	9.11961	0.210627	0.524528	0.401555	0.688011	NA	11	7	11	2	18	9	14	7	9	16	4	2	7.36262	7.24422	7.32398	7.08713	7.45973	7.32748	7.39071	7.23931	7.29166	7.393	7.16182	7.08838
ENSMUSG00000001105	713.508	806.779	881.345	838.654	753.22	834.578	864.936	802.585	805.246	817.482	738.287	859.998	Ift20	809.718	-0.0322748	0.0663871	-0.486162	0.626853	0.957373	636	831	937	842	747	714	871	851	822	932	754	852	9.87235	10.0112	10.1131	10.0556	9.93315	10.05	10.0913	10.0052	10.009	10.0263	9.9106	10.0846
ENSMUSG00000001119	142.477	130.094	164.605	97.6106	257.123	646.389	159.879	150.897	152.82	127.183	318.227	149.389	Col6a1	208.058	-0.619685	0.455514	-1.36041	0.173701	0.85465	127	134	175	98	255	553	161	160	156	145	325	148	8.40692	8.34516	8.50952	8.1641	8.86251	9.76317	8.48837	8.44706	8.45603	8.33013	9.05071	8.43997
ENSMUSG00000001120	577.762	653.384	698.868	692.238	664.487	578.594	580.927	587.556	546.627	681.528	560.08	694.459	Pcbp3	626.376	0.12178	0.0811154	1.50132	0.133273	0.840854	515	673	743	695	659	495	585	623	558	777	572	688	9.64188	9.77496	9.84926	9.83867	9.79346	9.64342	9.64772	9.65986	9.58314	9.8214	9.60883	9.84223
ENSMUSG00000001123	278.223	205.821	177.774	256.975	175.449	266.504	335.647	281.989	237.068	207.879	224.228	236.197	Lgals9	240.313	-0.225351	0.149163	-1.51077	0.130847	0.839683	248	212	189	258	174	228	338	299	242	237	229	234	8.93067	8.67951	8.56652	8.86202	8.55666	8.89326	9.0997	8.94246	8.79414	8.6874	8.74832	8.79108
ENSMUSG00000001127	4065.65	4203.79	4226.13	4198.25	4273.29	4223.15	4015.84	4174.2	4209.42	4517.2	3966.58	3728.68	Araf	4150.18	0.0256809	0.0488807	0.52538	0.599319	0.952092	3624	4330	4493	4215	4238	3613	4044	4426	4297	5150	4051	3694	12.0706	12.1162	12.1235	12.1144	12.1386	12.1225	12.0538	12.1066	12.118	12.2147	12.0369	11.9528
ENSMUSG00000001128	96.4806	119.415	151.437	74.702	84.6995	164.812	151.935	136.751	107.758	111.395	77.3537	113.051	Cfp	115.816	-0.223142	0.206624	-1.07994	0.280168	0.88592	86	123	161	75	84	141	153	145	110	127	79	112	8.1572	8.28897	8.44958	8.01382	8.08226	8.51044	8.45191	8.37879	8.22407	8.24475	8.03246	8.25403
ENSMUSG00000001131	20.1936	6.79597	8.46543	21.9126	27.2248	36.2352	33.7633	12.2604	29.3885	65.7845	71.4787	42.3943	Timp1	31.3248	-1.30473	0.419337	-3.11142	0.00186188	0.27953	18	7	9	22	27	31	34	13	30	75	73	42	7.48994	7.24422	7.28385	7.51413	7.58321	7.68569	7.65907	7.36114	7.60929	7.94823	7.99065	7.74804
ENSMUSG00000001134	44.8747	57.2803	44.2083	58.7655	42.3497	40.9107	61.5683	47.1554	29.3885	39.4707	68.5412	46.4318	Uxt	48.4121	0.0559651	0.212391	0.263501	0.792165	0.977926	40	59	47	59	42	35	62	50	30	45	70	46	7.77176	7.88085	7.76546	7.893	7.74761	7.73349	7.91547	7.79295	7.60929	7.7191	7.96901	7.78629
ENSMUSG00000001138	751.651	716.49	710.155	731.083	786.495	680.286	696.119	702.616	736.673	789.414	729.475	740.89	Cnnm3	730.946	0.0260322	0.0559992	0.464867	0.642027	0.9594	670	738	755	734	780	582	701	745	752	900	745	734	9.9308	9.87701	9.8671	9.89959	9.98213	9.81938	9.84488	9.85521	9.90814	9.98635	9.89712	9.91456
ENSMUSG00000001143	915.444	799.012	744.957	763.952	907.494	873.151	785.493	792.211	703.366	733.278	826.411	707.581	Lman2l	796.029	0.0931243	0.0796757	1.16879	0.242487	0.879001	816	823	792	767	900	747	791	840	718	836	844	701	10.1573	10.0001	9.92072	9.94914	10.1471	10.1022	9.98068	9.99038	9.85639	9.90295	10.0387	9.86305
ENSMUSG00000001150	769.601	817.458	873.82	865.547	848.003	827.565	741.799	779.007	796.429	799.94	784.308	821.641	Mcm3ap	810.427	0.0758743	0.0527138	1.43936	0.150048	0.845944	686	842	929	869	841	708	747	826	813	912	801	814	9.95748	10.0262	10.1031	10.0921	10.0684	10.0403	9.91593	9.97126	9.99643	10.0014	9.97896	10.0321
ENSMUSG00000001151	444.26	482.514	548.371	541.838	529.372	452.355	456.797	414.024	520.177	494.7	550.288	558.191	Pcnt	499.407	0.0493638	0.0913517	0.540371	0.588941	0.949848	396	497	583	544	525	387	460	439	531	564	562	553	9.37003	9.45361	9.58649	9.57387	9.54946	9.38815	9.39799	9.3001	9.53118	9.47919	9.59018	9.60525
ENSMUSG00000001155	0	0.970853	0	0	2.01665	3.50663	0	0	0	0	1.95832	0	Ftcd	0.704371	-0.339626	1.90396	-0.178379	0.858425	NA	0	1	0	0	2	3	0	0	0	0	2	0	6.901	7.03099	6.901	6.901	7.08828	7.14783	6.901	6.901	6.901	6.901	7.08555	6.901
ENSMUSG00000001156	427.432	456.301	437.38	454.188	432.572	480.408	506.449	470.611	423.195	378.042	439.643	427.98	Mxd1	444.517	-0.0144727	0.0776971	-0.186271	0.852232	0.98198	381	470	465	456	429	411	510	499	432	431	449	424	9.33156	9.3969	9.35443	9.39222	9.34342	9.44914	9.50341	9.42815	9.3217	9.21183	9.35958	9.33283
ENSMUSG00000001157	495.865	490.281	570.946	522.914	573.738	508.461	531.275	492.302	589.73	509.611	551.267	550.116	Gmcl1	532.209	-0.0060512	0.0702255	-0.0861682	0.931333	0.992915	442	505	607	525	569	435	535	522	602	581	563	545	9.48162	9.46997	9.62923	9.53665	9.63443	9.50752	9.55322	9.4742	9.66381	9.50986	9.59205	9.58985
ENSMUSG00000001158	587.859	588.337	543.668	555.783	603.988	580.932	648.454	610.191	548.586	582.412	562.038	526.9	Snrnp27	578.262	-0.0106641	0.0654011	-0.163058	0.870473	0.983686	524	606	578	558	599	497	653	647	560	664	574	522	9.66041	9.66128	9.57742	9.60067	9.6895	9.64773	9.76666	9.70052	9.58691	9.65045	9.61253	9.54457
ENSMUSG00000001166	37.0216	35.9216	29.1587	42.8291	32.2665	50.2617	44.6867	46.2123	28.4089	40.3478	32.3123	31.291	Oas1c	37.5599	-0.139413	0.203712	-0.684361	0.493747	0.929236	33	37	31	43	32	43	45	49	29	46	33	31	7.69395	7.68237	7.60656	7.75225	7.64244	7.82094	7.76999	7.78426	7.59761	7.7279	7.64296	7.63139
ENSMUSG00000001168	0	0.970853	0.940603	0.996026	0	0	0	0	0.979618	0	0	0	Oas1h	0.323925	1.27966	2.0171	0.634404	0.525817	NA	0	1	1	1	0	0	0	0	1	0	0	0	6.901	7.03099	7.02895	7.03266	6.901	6.901	6.901	6.901	7.03157	6.901	6.901	6.901
ENSMUSG00000001173	1471.89	1303.86	1262.29	1436.27	1431.82	1277.58	1133.06	1352.42	1409.67	1356.92	1406.07	1316.24	Ocrl	1346.51	0.0627613	0.0671624	0.934472	0.350061	0.899742	1312	1343	1342	1442	1420	1093	1141	1434	1439	1547	1436	1304	10.7335	10.5827	10.5428	10.7028	10.6989	10.5576	10.4111	10.6279	10.6795	10.632	10.6763	10.5943
ENSMUSG00000001175	30704.4	38496.3	38696.4	40337.1	30673.3	30549.8	28534.9	29455.2	33308	35649.1	34014.1	39376.2	Calm1	34149.6	0.117461	0.0995313	1.18014	0.237945	0.879001	27369	39652	41140	40498	30420	26136	28735	31232	34001	40643	34738	39010	14.9173	15.2413	15.2488	15.3083	14.9159	14.9101	14.8125	14.8579	15.0339	15.1312	15.0639	15.2738
ENSMUSG00000001211	5597	5632.89	5754.61	6368.59	5918.88	5092.8	4975.12	5418.16	5728.81	5692.55	6158.92	6380.34	Agpat3	5726.55	0.0549853	0.0701618	0.783693	0.43322	0.91922	4989	5802	6118	6394	5870	4357	5010	5745	5848	6490	6290	6321	12.5102	12.519	12.5486	12.6894	12.5877	12.3797	12.3475	12.4652	12.5424	12.5336	12.6429	12.692
ENSMUSG00000001225	1.12187	0	1.88121	0.996026	3.02498	2.33775	0	0	0	0	0.97916	1.00939	Slc26a3	0.945865	1.26518	1.27699	0.990753	0.321806	NA	1	0	2	1	3	2	0	0	0	0	1	1	7.04073	6.901	7.08189	7.03266	7.13029	7.10261	6.901	6.901	6.901	6.901	7.03154	7.03354
ENSMUSG00000001227	1855.57	2246.55	2201.01	2357.59	2233.44	1945.01	1708.02	1818.31	2149.28	2047.21	2199.19	2513.37	Sema6b	2106.22	0.0850738	0.0953994	0.891764	0.372519	0.907637	1654	2314	2340	2367	2215	1664	1720	1928	2194	2334	2246	2490	11.0277	11.276	11.2492	11.3394	11.2684	11.0884	10.9216	11.0017	11.2181	11.1548	11.2481	11.4237
ENSMUSG00000001228	31.4123	18.4462	19.7527	7.96821	41.3414	37.4041	55.6101	31.1226	16.6535	28.0681	29.3748	21.1971	Uhrf1	28.1959	-0.40065	0.366234	-1.09397	0.273968	0.885688	28	19	21	8	41	32	56	33	17	32	30	21	7.63277	7.46421	7.48356	7.2725	7.73775	7.69794	7.86698	7.62946	7.43647	7.5935	7.60912	7.50419
ENSMUSG00000001229	1191.42	1334.92	1466.4	1317.74	1110.17	1206.28	1159.87	1216.61	1230.4	1225.35	1075.12	1217.32	Dpp9	1229.3	0.110257	0.0716646	1.53851	0.123923	0.836283	1062	1375	1559	1323	1101	1032	1168	1290	1256	1397	1098	1206	10.4721	10.6118	10.7288	10.5958	10.3864	10.4872	10.4394	10.4976	10.5114	10.5064	10.3478	10.4983
ENSMUSG00000001240	339.926	401.933	416.687	415.343	294.431	608.985	414.097	405.536	414.378	440.318	384.81	467.346	Ramp2	416.983	-0.25924	0.126308	-2.05245	0.040126	0.737877	303	414	443	417	292	521	417	430	423	502	393	463	9.11146	9.27109	9.30641	9.30323	8.98066	9.69838	9.30027	9.2798	9.30094	9.36111	9.22889	9.42108
ENSMUSG00000001247	77.4089	73.7849	88.4167	73.7059	48.3997	196.371	125.123	81.1073	83.2675	114.026	92.0411	75.7041	Lsr	94.113	-0.596174	0.238339	-2.50137	0.0123713	0.567927	69	76	94	74	48	168	126	86	85	130	94	75	8.03284	8.00728	8.10652	8.00672	7.80428	8.64261	8.31936	8.05823	8.07276	8.25946	8.12962	8.0209
ENSMUSG00000001248	1504.42	1465.99	1706.25	1549.82	1458.04	1686.69	1796.41	1740.98	1753.52	1744.61	1448.18	1425.26	Gramd1a	1606.68	-0.108042	0.0755969	-1.42918	0.152953	0.847061	1341	1510	1814	1556	1446	1443	1809	1846	1790	1989	1479	1412	10.7609	10.7284	10.9203	10.7983	10.7216	10.9056	10.9861	10.946	10.9552	10.9487	10.7131	10.6932
ENSMUSG00000001249	29.1686	17.4754	40.4459	33.8649	20.1665	18.702	22.8399	24.5208	40.1643	35.9622	33.2915	37.3473	Hpn	29.4958	-0.111162	0.269673	-0.41221	0.680185	0.962219	26	18	43	34	20	16	23	26	41	41	34	37	7.60668	7.44937	7.72888	7.66018	7.48955	7.46805	7.52678	7.54903	7.72607	7.6828	7.65387	7.69735
ENSMUSG00000001260	1018.66	1064.06	853.127	1060.77	1313.85	901.204	810.319	901.611	982.557	1094.65	1153.45	1085.09	Gabrg1	1019.95	0.101225	0.11278	0.897544	0.369429	0.907194	908	1096	907	1065	1303	771	816	956	1003	1248	1178	1075	10.2833	10.3354	10.0754	10.3317	10.5921	10.139	10.0162	10.1395	10.2405	10.3695	10.4327	10.3589
ENSMUSG00000001270	36327.2	37247.8	36758.8	37466.5	32024.5	42141.5	45664.8	42730.3	33655.8	35601.7	31167.7	37214.1	Ckb	37333.4	-0.09115	0.0946843	-0.962672	0.335712	0.899245	32381	38366	39080	37616	31760	36053	45985	45308	34356	40589	31831	36868	15.1582	15.1941	15.1751	15.2025	14.9776	15.3711	15.4863	15.391	15.0488	15.1293	14.9388	15.1928
ENSMUSG00000001280	639.465	611.638	584.114	510.961	635.246	681.455	532.268	579.068	672.018	550.836	691.287	590.492	Sp1	606.571	-0.0415828	0.0898692	-0.462704	0.643577	0.9594	570	630	621	513	630	583	536	614	686	628	706	585	9.7514	9.70308	9.65357	9.5126	9.74418	9.82128	9.55517	9.64429	9.80588	9.59123	9.83715	9.6652
ENSMUSG00000001281	20.1936	32.0382	36.6835	36.853	28.2332	30.3908	29.7911	27.3501	33.307	38.5936	27.4165	43.4037	Itgb7	32.0212	-0.0889788	0.216133	-0.411685	0.68057	0.962219	18	33	39	37	28	26	30	29	34	44	28	43	7.48994	7.63987	7.69041	7.69219	7.59549	7.62102	7.61402	7.58475	7.65404	7.71019	7.58556	7.75778
ENSMUSG00000001285	550.837	588.337	635.848	573.711	568.696	634.7	683.21	645.086	572.097	623.637	510.143	555.163	Myg1	595.122	-0.047697	0.0797972	-0.597727	0.550022	0.944969	491	606	676	576	564	543	688	684	584	711	521	550	9.59123	9.66128	9.74522	9.63438	9.62503	9.74325	9.82412	9.76096	9.63138	9.72413	9.51094	9.59949
ENSMUSG00000001288	234.47	201.937	184.358	160.36	185.532	347.156	271.099	263.127	174.372	164.9	173.311	188.755	Rarg	212.448	-0.2245	0.188408	-1.19156	0.233432	0.87748	209	208	196	161	184	297	273	279	178	188	177	187	8.78501	8.66448	8.59402	8.49054	8.59886	9.1311	8.90806	8.88228	8.55206	8.51083	8.54751	8.61204
ENSMUSG00000001289	2219.05	2181.51	2120.12	1902.41	1879.52	2472.17	2752.7	2625.61	1983.73	2053.35	1849.63	1976.38	Pfdn5	2168.02	-0.123502	0.107726	-1.14645	0.25161	0.879608	1978	2247	2254	1910	1864	2115	2772	2784	2025	2341	1889	1958	11.2599	11.2376	11.2003	11.0598	11.0442	11.4019	11.5445	11.4816	11.1139	11.1587	11.0236	11.1091
ENSMUSG00000001300	305.148	263.101	276.537	254.983	518.28	550.541	240.315	266.9	241.966	254.367	388.727	207.934	Efnb2	314.066	0.0759899	0.243074	0.312621	0.754569	0.971901	272	271	294	256	514	471	242	283	247	290	397	206	9.01268	8.8822	8.92535	8.85539	9.52737	9.59066	8.80547	8.89455	8.81119	8.85333	9.23866	8.68761
ENSMUSG00000001305	127.893	151.453	147.675	110.559	125.033	122.732	154.914	136.751	149.882	154.374	135.124	164.53	Rrp15	140.077	-0.13491	0.114636	-1.17686	0.239251	0.879001	114	156	157	111	124	105	156	145	153	176	138	163	8.33382	8.44966	8.43186	8.24003	8.31889	8.30674	8.46571	8.37879	8.44229	8.46323	8.37067	8.50919
ENSMUSG00000001313	5630.65	5473.67	5346.39	6012.01	4787.54	5729.83	6277.98	6050.04	5559.33	5867.1	5117.09	5344.71	Rnd2	5599.7	-0.0664135	0.0681733	-0.974185	0.329965	0.899245	5019	5638	5684	6036	4748	4902	6322	6415	5675	6689	5226	5295	12.5185	12.4793	12.4468	12.6094	12.2945	12.5427	12.6695	12.6181	12.5008	12.5755	12.3863	12.4464
ENSMUSG00000001323	406.116	413.584	345.201	424.307	434.589	386.898	417.076	395.162	385.969	378.042	454.33	461.29	Srr	408.547	-0.0234741	0.0828659	-0.283279	0.776963	0.977375	362	426	367	426	431	331	420	419	394	431	464	457	9.28119	9.29905	9.12582	9.32429	9.34805	9.23411	9.30732	9.25456	9.23179	9.21183	9.39254	9.40788
ENSMUSG00000001333	33.656	21.3588	27.2775	18.9245	26.2165	22.2087	12.9095	26.407	27.4293	17.5425	27.4165	15.1408	Sync	23.0406	0.25497	0.263528	0.967522	0.333283	0.899245	30	22	29	19	26	19	13	28	28	20	28	15	7.65789	7.50645	7.58385	7.47137	7.57068	7.5182	7.37305	7.57307	7.58572	7.45041	7.58556	7.41184
ENSMUSG00000001334	2444.55	2969.84	3271.42	2801.82	2104.38	2749.2	2791.43	2694.46	2705.7	2573.49	2623.17	3035.23	Fndc5	2730.39	-0.0105629	0.0958288	-0.110227	0.91223	0.990591	2179	3059	3478	2813	2087	2352	2811	2857	2762	2934	2679	3007	11.3871	11.6458	11.7758	11.568	11.1906	11.5428	11.5631	11.516	11.5215	11.455	11.4804	11.675
ENSMUSG00000001348	7.85307	1.94171	5.64362	14.9404	10.0833	9.35101	3.97215	3.77243	28.4089	14.034	85.187	17.1596	Acp5	16.8623	-1.51753	0.696279	-2.17949	0.0292952	0.700023	7	2	6	15	10	8	4	4	29	16	87	17	7.26982	7.08477	7.2139	7.40848	7.3186	7.30325	7.16366	7.15699	7.59761	7.393	8.08548	7.44445
ENSMUSG00000001349	5.60934	17.4754	31.9805	10.9563	17.1416	115.719	12.9095	14.1466	41.144	11.4026	13.7082	11.1033	Cnn1	25.2747	-0.907309	0.612226	-1.48198	0.138345	0.843709	5	18	34	11	17	99	13	15	42	13	14	11	7.21295	7.44937	7.63922	7.33617	7.44417	8.26881	7.37305	7.39495	7.7358	7.34488	7.38731	7.33906
ENSMUSG00000001366	2395.19	2774.7	2860.37	3142.46	2520.82	2564.52	2389.25	2463.4	2788.97	2991	2598.69	2699.1	Fbxo9	2682.37	0.051874	0.0785485	0.660407	0.508993	0.934241	2135	2858	3041	3155	2500	2194	2406	2612	2847	3410	2654	2674	11.3602	11.5551	11.5956	11.7216	11.4277	11.4504	11.3569	11.3972	11.5619	11.6554	11.4679	11.5183
ENSMUSG00000001376	859.351	874.739	851.246	928.296	870.186	741.068	718.959	716.762	865.982	900.809	819.557	935.702	Vps50	840.221	0.106404	0.0799606	1.3307	0.183288	0.861729	766	901	905	932	863	634	724	760	884	1027	837	927	10.0838	10.1043	10.0728	10.1736	10.0983	9.91482	9.88086	9.87744	10.0927	10.1385	10.0292	10.1829
ENSMUSG00000001380	1746.75	1804.82	1752.34	2018.95	1803.9	1676.17	1753.7	1855.09	1773.11	2004.23	1743.88	1848.19	Hars	1815.09	0.0134469	0.0580739	0.231548	0.816889	0.980826	1557	1859	1863	2027	1789	1434	1766	1967	1810	2285	1781	1831	10.9502	10.9921	10.9543	11.1368	10.9915	10.8976	10.9553	11.0274	10.9694	11.1273	10.9481	11.0226
ENSMUSG00000001383	2648.73	2483.44	2443.69	2660.39	2635.77	2501.4	2712.98	2666.17	2464.72	2508.58	2545.82	2622.39	Zmat2	2574.5	-0.000510779	0.0428771	-0.0119126	0.990495	0.998381	2361	2558	2598	2671	2614	2140	2732	2827	2516	2860	2600	2598	11.4933	11.4079	11.3866	11.4991	11.4867	11.4174	11.5251	11.502	11.3979	11.4212	11.4407	11.48
ENSMUSG00000001403	16.828	6.79597	4.70301	6.97218	7.05829	5.84438	10.9234	12.2604	3.91847	9.6484	13.7082	13.122	Ube2c	9.31524	-0.252307	0.428849	-0.588335	0.556307	NA	15	7	5	7	7	5	11	13	4	11	14	13	7.43924	7.24422	7.18673	7.24862	7.25075	7.21939	7.33552	7.36114	7.16188	7.30956	7.38731	7.37689
ENSMUSG00000001415	1624.46	1644.63	1703.43	1806.79	1818.01	1531.23	1686.18	1641.01	1812.29	1790.22	1686.11	1625.11	Smg5	1697.46	0.0315261	0.0557333	0.565661	0.571624	0.948851	1448	1694	1811	1814	1803	1310	1698	1740	1850	2041	1722	1610	10.8578	10.8735	10.9182	10.9935	11.0015	10.7831	10.9052	10.8707	10.9974	10.9817	10.9052	10.8583
ENSMUSG00000001416	2833.84	2912.56	2724.93	2815.77	2885.83	2923.36	2962.23	3144.32	2728.24	2869.96	2762.21	2774.81	Cct3	2861.5	-0.0233796	0.0454611	-0.514277	0.607058	0.95362	2526	3000	2897	2827	2862	2501	2983	3334	2785	3272	2821	2749	11.5832	11.6198	11.531	11.5746	11.6075	11.6247	11.6424	11.7224	11.5326	11.6001	11.549	11.5551
ENSMUSG00000001418	780.82	721.344	827.73	787.857	715.912	909.386	869.901	868.603	793.491	779.766	843.057	818.613	Glmp	809.707	-0.131246	0.0611337	-2.14686	0.0318044	0.707123	696	743	880	791	710	778	876	921	810	889	861	811	9.9739	9.88456	10.0406	9.9841	9.87611	10.1495	10.0979	10.0962	9.99222	9.97236	10.0617	10.0278
ENSMUSG00000001419	1909.42	2080.54	2086.26	2082.69	2338.31	1885.4	1709.02	1811.71	2040.54	1827.93	2062.11	2144.95	Mef2d	1998.24	0.124697	0.0710356	1.75542	0.0791877	0.827165	1702	2143	2218	2091	2319	1613	1721	1921	2083	2084	2106	2125	11.0646	11.1758	11.1794	11.1771	11.3286	11.0483	10.9223	10.997	11.1506	11.0084	11.1642	11.2155
ENSMUSG00000001420	24.6811	23.3005	23.5151	19.9205	33.2748	25.7153	27.8051	16.9759	25.4701	24.5596	19.5832	17.1596	Tmem79	23.4967	0.151673	0.238947	0.634758	0.525586	0.9375	22	24	25	20	33	22	28	18	26	28	20	17	7.55111	7.53296	7.53582	7.48599	7.65369	7.56436	7.5903	7.44157	7.56124	7.54953	7.48109	7.44445
ENSMUSG00000001424	1715.34	1620.35	1542.59	1847.63	1857.34	1547.59	1539.21	1575.93	1568.37	1671.8	1682.2	1686.69	Snd1	1654.59	0.0917839	0.0593765	1.54579	0.122154	0.836283	1529	1669	1640	1855	1842	1324	1550	1671	1601	1906	1718	1671	10.9271	10.8546	10.7924	11.0222	11.029	10.7965	10.7897	10.8194	10.8133	10.8943	10.9022	10.9056
ENSMUSG00000001435	129.015	164.074	259.606	159.364	260.148	459.369	142.004	138.637	233.149	227.176	359.352	196.831	Col18a1	227.394	-0.366025	0.284285	-1.28753	0.197911	0.871414	115	169	276	160	258	393	143	147	238	259	367	195	8.33961	8.50716	8.87073	8.48604	8.87251	9.40366	8.40463	8.38813	8.78033	8.75899	9.16357	8.64443
ENSMUSG00000001436	273.736	267.956	299.112	304.784	277.29	511.968	286.988	281.046	283.11	307.872	267.311	295.751	Slc19a1	304.743	-0.162784	0.149791	-1.08674	0.27715	0.885688	244	276	318	306	275	438	289	298	289	351	273	293	8.91647	8.89796	8.99474	9.0116	8.92773	9.51464	8.95794	8.93951	8.94594	9.02069	8.89588	8.98464
ENSMUSG00000001440	3712.26	3716.43	3526.32	3805.82	4031.29	3307.92	3209.5	3339.55	3753.9	3700.6	3962.66	3742.81	Kpnb1	3650.75	0.0724541	0.0637927	1.13577	0.256052	0.879608	3309	3828	3749	3821	3998	2830	3232	3541	3832	4219	4047	3708	11.9468	11.9483	11.8771	11.9806	12.059	11.7907	11.75	11.8036	11.9619	11.9425	12.0356	11.9579
ENSMUSG00000001441	4301.24	3908.66	4069.05	3878.53	3784.25	3849.11	3459.74	3997.84	3733.32	3897.95	3983.22	3845.77	Npepps	3892.39	0.0605313	0.0499082	1.21285	0.225186	0.874927	3834	4026	4326	3894	3753	3293	3484	4239	3811	4444	4068	3810	12.1476	12.0169	12.0717	12.0064	11.9729	11.996	11.8513	12.0476	11.9545	12.0132	12.0426	11.9948
ENSMUSG00000001444	0	0	0.940603	1.99205	5.04163	5.84438	3.97215	2.82932	0.979618	2.63138	1.95832	1.00939	Tbx21	2.26657	-0.76182	0.877038	-0.868629	0.38505	NA	0	0	1	2	5	5	4	3	1	3	2	1	6.901	6.901	7.02895	7.08713	7.1968	7.21939	7.16366	7.12276	7.03157	7.11488	7.08555	7.03354
ENSMUSG00000001445	886.275	958.232	919.91	923.316	915.561	908.217	897.706	910.099	871.86	941.157	830.328	912.486	Mrpl10	906.262	0.039531	0.0485435	0.814342	0.415449	0.914924	790	987	978	927	908	777	904	965	890	1073	848	904	10.1195	10.2109	10.163	10.1673	10.1574	10.148	10.1345	10.1505	10.1005	10.1898	10.0442	10.1535
ENSMUSG00000001467	1970	1980.54	1868.98	1623.52	1940.02	1745.13	1773.57	2018.25	1531.14	1635.84	1744.86	1485.82	Cyp51	1776.47	0.138299	0.0824461	1.67744	0.0934557	0.836283	1756	2040	1987	1630	1924	1493	1786	2140	1563	1865	1782	1472	11.105	11.1119	11.037	10.8571	11.0851	10.949	10.9697	11.1363	10.783	10.8667	10.9488	10.7453
ENSMUSG00000001472	10754.2	11451.2	11519.6	12623.6	10955.5	10109.6	10323.6	10781.6	11445.9	11920.2	11460.1	12004.6	Tcf25	11279.1	0.0397105	0.0608258	0.652856	0.513849	0.935019	9586	11795	12247	12674	10865	8649	10396	11432	11684	13590	11704	11893	13.4242	13.5129	13.5213	13.6508	13.4503	13.337	13.3665	13.4277	13.5122	13.5696	13.514	13.5796
ENSMUSG00000001473	169.402	181.55	151.437	186.257	182.507	208.06	161.865	173.532	162.617	197.354	228.144	175.633	Tubb6	181.53	-0.0995305	0.111437	-0.893151	0.371776	0.907637	151	187	161	187	181	178	163	184	166	225	233	174	8.53061	8.58237	8.44958	8.60183	8.58635	8.68809	8.4973	8.54846	8.50067	8.6465	8.76248	8.55744
ENSMUSG00000001482	1190.3	1167.94	1168.23	1259.97	1201.93	1237.84	1117.17	1166.62	1209.83	1207.8	1219.05	1243.57	Def8	1199.19	-0.0028673	0.0455041	-0.0630119	0.949757	0.996025	1061	1203	1242	1265	1192	1059	1125	1237	1235	1377	1245	1232	10.4709	10.4478	10.4481	10.5405	10.4828	10.5188	10.394	10.4465	10.4908	10.4887	10.5001	10.5244
ENSMUSG00000001493	17.9499	31.0673	21.6339	24.9007	28.2332	16.3643	23.8329	30.1795	29.3885	35.9622	22.5207	31.291	Meox1	26.1103	-0.135064	0.242214	-0.557622	0.577103	0.949848	16	32	23	25	28	14	24	32	30	41	23	31	7.45668	7.62883	7.51028	7.55395	7.59549	7.43185	7.54002	7.61856	7.60929	7.6828	7.52246	7.63139
ENSMUSG00000001494	6.73121	0.970853	3.76241	3.98411	0	4.67551	2.97911	7.54486	3.91847	2.63138	4.8958	2.01877	Sost	3.67604	-0.424682	0.662318	-0.641206	0.521389	NA	6	1	4	4	0	4	3	8	4	3	5	2	7.24259	7.03099	7.15665	7.16405	6.901	7.18589	7.12855	7.26255	7.16188	7.11488	7.19251	7.08838
ENSMUSG00000001496	11.2187	24.2713	17.8715	4.98013	553.571	225.593	48.6588	8.48797	38.2051	1.75425	107.708	7.06571	Nkx2-1	87.4488	0.970476	1.23989	0.782709	0.433798	0.91922	10	25	19	5	549	193	49	9	39	2	110	7	7.34131	7.54578	7.45548	7.195	9.59646	8.75327	7.80662	7.28435	7.70621	7.07569	8.22378	7.25094
ENSMUSG00000001497	1.12187	0	0	0.996026	1.00833	0	0.993038	1.88622	0	0.877127	0	0	Pax9	0.57355	0.151279	1.55261	0.0974348	0.922381	NA	1	0	0	1	1	0	1	2	0	1	0	0	7.04073	6.901	6.901	7.03266	7.03347	6.901	7.03247	7.08213	6.901	7.02456	6.901	6.901
ENSMUSG00000001504	344.413	196.112	202.23	325.701	188.557	353.001	356.501	342.348	219.434	564.87	275.144	245.281	Irx2	301.133	-0.42279	0.227466	-1.85869	0.0630704	0.795906	307	202	215	327	187	302	359	363	224	644	281	243	9.12369	8.64159	8.66562	9.07196	8.61123	9.14676	9.15605	9.11808	8.73077	9.61786	8.92095	8.82259
ENSMUSG00000001506	364.607	456.301	544.609	463.152	573.738	1774.35	454.811	308.396	449.645	370.148	1306.2	742.909	Col1a1	650.739	-0.684403	0.446164	-1.53397	0.125036	0.836283	325	470	579	465	569	1518	458	327	459	422	1334	736	9.17732	9.3969	9.57924	9.41195	9.63443	10.9703	9.3936	9.02223	9.38211	9.19166	10.5849	9.91762
ENSMUSG00000001507	891.885	852.409	952.831	1106.59	964.969	873.151	759.674	795.04	920.841	974.488	1035.95	883.214	Itga3	917.586	0.0968243	0.0907441	1.067	0.28597	0.887649	795	878	1013	1111	957	747	765	843	940	1111	1058	875	10.1269	10.0744	10.2043	10.3825	10.2192	10.1022	9.94278	9.99444	10.1642	10.2308	10.3034	10.1155
ENSMUSG00000001508	14.5843	14.5628	8.46543	11.9523	7.05829	26.8842	17.8747	17.9191	16.6535	14.9112	13.7082	18.169	Sgca	15.2286	-0.665561	0.308504	-2.15738	0.0309759	0.70526	13	15	9	12	7	23	18	19	17	17	14	18	7.40245	7.40209	7.28385	7.35537	7.25075	7.579	7.45553	7.4562	7.43647	7.40799	7.38731	7.46002
ENSMUSG00000001510	4.48747	6.79597	8.46543	2.98808	12.0999	19.8709	20.8538	12.2604	10.7758	7.01702	4.8958	8.0751	Dlx3	9.88214	-0.763951	0.467822	-1.633	0.10247	0.836283	4	7	9	3	12	17	21	13	11	8	5	8	7.18012	7.24422	7.28385	7.12889	7.35814	7.48527	7.49935	7.36114	7.3326	7.24973	7.19251	7.27497
ENSMUSG00000001517	38.1435	35.9216	42.3271	30.8768	40.3331	52.5994	35.7494	33.0088	46.042	38.5936	37.2081	39.3661	Foxm1	39.1808	-0.0981633	0.185499	-0.529184	0.596678	0.951663	34	37	45	31	40	45	36	35	47	44	38	39	7.70558	7.68237	7.74739	7.62664	7.72775	7.84137	7.68053	7.65074	7.78268	7.71019	7.6959	7.71804
ENSMUSG00000001518	633.855	626.2	635.848	631.481	738.095	605.478	623.628	617.736	633.813	649.951	580.642	621.783	Itfg2	633.209	0.0767239	0.0606115	1.26583	0.205574	0.874107	565	645	676	634	732	518	628	655	647	741	593	616	9.7418	9.72858	9.74522	9.73771	9.91031	9.69215	9.72411	9.71382	9.74172	9.76919	9.64719	9.72089
ENSMUSG00000001520	557.568	637.851	616.095	636.461	551.555	528.332	676.259	545.116	582.873	590.306	568.892	588.473	Nrip2	589.982	0.0416837	0.0739973	0.563314	0.573221	0.948851	497	657	655	639	547	452	681	578	595	673	581	583	9.60407	9.74865	9.71094	9.74627	9.5926	9.54741	9.81282	9.58022	9.65129	9.66486	9.6254	9.66153
ENSMUSG00000001521	357.876	355.332	379.063	302.792	374.089	441.835	474.672	431	346.785	341.202	360.331	345.211	Tulp3	375.849	-0.145041	0.10675	-1.3587	0.17424	0.856447	319	366	403	304	371	378	478	457	354	389	368	342	9.15968	9.15296	9.21442	9.0057	9.20177	9.36455	9.43689	9.33981	9.1301	9.11495	9.16614	9.12584
ENSMUSG00000001524	219.886	259.218	275.597	247.015	218.807	257.153	295.925	223.517	235.108	221.913	226.186	242.253	Gtf2h4	243.548	0.00908148	0.0998359	0.0909641	0.927521	0.992553	196	267	293	248	217	220	298	237	240	253	231	240	8.73243	8.86945	8.92238	8.82852	8.72845	8.86261	8.98517	8.74573	8.78726	8.73987	8.75542	8.81218
ENSMUSG00000001525	10601.6	10506.6	10353.2	11074.8	10320.2	10074.5	10212.4	10604.3	9559.11	10928.1	9978.62	10350.3	Tubb5	10380.3	0.0452743	0.0406938	1.11256	0.265898	0.881946	9450	10822	11007	11119	10235	8619	10284	11244	9758	12459	10191	10254	13.404	13.3913	13.3705	13.4656	13.366	13.3321	13.3512	13.4043	13.2581	13.4468	13.3186	13.3701
ENSMUSG00000001542	594.59	584.454	573.768	659.369	578.78	507.292	535.247	569.637	584.832	563.115	617.85	607.651	Ell2	581.382	0.0701004	0.0670918	1.04484	0.296095	0.89152	530	602	610	662	574	434	539	604	597	642	631	602	9.67262	9.65419	9.63448	9.78496	9.64376	9.50514	9.56102	9.62679	9.65488	9.61456	9.71402	9.69602
ENSMUSG00000001552	1263.22	1351.43	1300.85	1255.99	1040.59	1299.79	1426	1324.12	1290.16	1257.8	1152.47	1261.73	Jup	1268.68	-0.0511205	0.0729581	-0.700683	0.483501	0.928174	1126	1392	1383	1261	1032	1112	1436	1404	1317	1434	1177	1250	10.5437	10.627	10.5798	10.5366	10.3087	10.5788	10.6938	10.6017	10.5696	10.5384	10.4317	10.5422
ENSMUSG00000001555	170.524	146.599	127.922	175.301	201.665	230.269	218.468	163.158	166.535	141.217	195.832	155.446	Fkbp10	174.411	-0.141735	0.149781	-0.946282	0.344005	0.899742	152	151	136	176	200	197	220	173	170	161	200	154	8.53548	8.42675	8.33397	8.55602	8.66342	8.77009	8.7272	8.50308	8.51805	8.4008	8.64047	8.46816
ENSMUSG00000001558	7.85307	12.6211	5.64362	4.98013	8.06661	11.6888	6.95126	9.43108	9.79618	7.01702	8.81244	11.1033	Klhl10	8.66371	-0.232652	0.383646	-0.606425	0.544233	NA	7	13	6	5	8	10	7	10	10	8	9	11	7.26982	7.3678	7.2139	7.195	7.27477	7.35037	7.2481	7.30496	7.31265	7.24973	7.29157	7.33906
ENSMUSG00000001569	502.597	549.503	542.728	531.878	551.555	479.239	486.588	492.302	504.503	499.962	541.476	546.079	Nom1	519.034	0.0793244	0.0598291	1.32585	0.184889	0.862425	448	566	577	534	547	410	490	522	515	570	553	541	9.49552	9.58867	9.5756	9.55441	9.5926	9.44666	9.46222	9.4742	9.49943	9.4901	9.57317	9.58208
ENSMUSG00000001576	1708.6	1679.58	1886.85	1674.32	1911.79	1608.37	1479.63	1628.75	1668.29	1748.11	1752.7	1779.55	Ergic1	1710.54	0.0886958	0.0620415	1.42962	0.152826	0.847061	1523	1730	2006	1681	1896	1376	1490	1727	1703	1993	1790	1763	10.922	10.9002	11.0493	10.8962	11.0662	10.8452	10.74	10.8612	10.8916	10.9512	10.9546	10.974
ENSMUSG00000001583	0	0	1.88121	0	0	0	0	2.82932	1.95924	2.63138	3.91664	0	Tnk1	1.10148	-1.99206	1.53059	-1.3015	0.193087	NA	0	0	2	0	0	0	0	3	2	3	4	0	6.901	6.901	7.08189	6.901	6.901	6.901	6.901	7.12276	7.0856	7.11488	7.16182	6.901
ENSMUSG00000001588	4.48747	3.88341	0.940603	7.96821	5.04163	4.67551	5.95823	5.65865	3.91847	3.50851	8.81244	8.0751	Acap1	5.24402	-0.383909	0.520819	-0.737125	0.461046	NA	4	4	1	8	5	4	6	6	4	4	9	8	7.18012	7.16071	7.02895	7.2725	7.1968	7.18589	7.22247	7.21431	7.16188	7.14789	7.29157	7.27497
ENSMUSG00000001604	12.3405	5.82512	7.52482	11.9523	23.1915	44.4173	21.8468	16.0328	17.6331	21.9282	21.5415	16.1502	Tcea3	18.3654	-0.901687	0.376186	-2.39692	0.0165336	0.60586	11	6	8	12	23	38	22	17	18	25	22	16	7.36262	7.21887	7.26207	7.35537	7.5315	7.76744	7.51323	7.42651	7.45181	7.51435	7.509	7.42841
ENSMUSG00000001627	402.75	498.048	460.895	513.95	358.964	439.498	451.832	415.911	438.869	414.004	421.039	499.647	Ifrd1	442.951	0.0235782	0.0952932	0.247428	0.804577	0.980534	359	513	490	516	356	376	455	441	448	472	430	495	9.27307	9.48614	9.40701	9.51865	9.16255	9.35925	9.38699	9.30457	9.35782	9.30005	9.31665	9.48944
ENSMUSG00000001630	530.643	542.707	549.312	608.572	573.738	469.888	577.948	584.727	519.198	587.675	587.496	504.694	Stk38l	553.05	0.0339515	0.0751359	0.451869	0.651364	0.961276	473	559	584	611	569	402	582	620	530	670	600	500	9.55197	9.57556	9.5883	9.69765	9.63443	9.42659	9.64223	9.65469	9.52922	9.66007	9.65975	9.49982
ENSMUSG00000001632	416.213	486.398	560.599	509.965	526.347	555.216	502.477	483.814	507.442	530.662	562.038	560.21	Brpf1	516.782	-0.0788923	0.0792092	-0.995999	0.319251	0.897458	371	501	596	512	522	475	506	513	518	605	574	555	9.30529	9.46182	9.60981	9.51058	9.54347	9.59959	9.49527	9.45637	9.50544	9.55201	9.61253	9.60907
ENSMUSG00000001642	912.078	784.449	700.749	822.718	782.462	869.644	848.054	957.255	850.308	892.915	801.932	857.979	Akr1b3	840.045	-0.11881	0.0704428	-1.68662	0.0916765	0.836283	813	808	745	826	776	744	854	1015	868	1018	819	850	10.153	9.97917	9.85225	10.0336	9.97628	10.0975	10.0685	10.2097	10.0715	10.1282	10.0043	10.0819
ENSMUSG00000001663	245.689	207.763	189.061	199.205	257.123	362.352	292.946	253.696	227.271	203.493	223.249	210.962	Gstt1	239.401	-0.204091	0.149863	-1.36185	0.173245	0.854142	219	214	201	200	255	310	295	269	232	232	228	209	8.82399	8.68695	8.61328	8.6538	8.86251	9.17144	8.97616	8.85109	8.75933	8.67052	8.74475	8.69912
ENSMUSG00000001665	126.771	105.823	99.7039	95.6185	142.174	160.136	154.914	169.759	129.31	84.2042	85.187	119.108	Gstt3	122.726	-0.176584	0.194978	-0.905664	0.365114	0.905523	113	109	106	96	141	137	156	180	132	96	87	118	8.32799	8.2129	8.17676	8.1519	8.40545	8.48953	8.46571	8.53216	8.34113	8.07899	8.08548	8.28731
ENSMUSG00000001666	161.549	180.579	170.249	160.36	127.049	231.438	218.468	198.053	150.861	178.934	158.624	145.352	Ddt	173.46	-0.192603	0.140239	-1.37339	0.169631	0.854142	144	186	181	161	126	198	220	210	154	204	162	144	8.49588	8.57831	8.53429	8.49054	8.32943	8.77426	8.7272	8.64926	8.44689	8.57141	8.48268	8.42079
ENSMUSG00000001670	1.12187	1.94171	0.940603	0	2.01665	0	0.993038	2.82932	0.979618	0	0	0	Tat	0.901901	0.789396	1.28051	0.616472	0.537583	NA	1	2	1	0	2	0	1	3	1	0	0	0	7.04073	7.08477	7.02895	6.901	7.08828	6.901	7.03247	7.12276	7.03157	6.901	6.901	6.901
ENSMUSG00000001672	42.631	22.3296	19.7527	17.9285	18.1499	22.2087	24.8259	33.9519	22.5312	16.6654	21.5415	20.1877	Marveld3	23.5587	0.0518389	0.281484	0.184163	0.853886	0.98198	38	23	21	18	18	19	25	36	23	19	22	20	7.75034	7.51985	7.48356	7.45635	7.45973	7.5182	7.55298	7.66114	7.5226	7.43666	7.509	7.48985
ENSMUSG00000001674	338.804	346.595	332.033	399.407	380.139	330.792	353.521	346.121	337.968	310.503	389.706	355.304	Ddx18	351.741	0.0540276	0.0790111	0.683797	0.494103	0.929236	302	357	353	401	377	283	356	367	345	354	398	352	9.10839	9.12959	9.08969	9.26494	9.21714	9.08623	9.14815	9.12831	9.1061	9.02838	9.24109	9.15288
ENSMUSG00000001687	4650.14	4564.95	4565.69	4701.24	4270.26	4400.82	4322.69	4282.65	4452.36	4599.65	4645.14	4769.36	Ubl3	4518.75	0.0172339	0.0421589	0.408784	0.682698	0.962219	4145	4702	4854	4720	4235	3765	4353	4541	4545	5244	4744	4725	12.2545	12.2291	12.2293	12.2695	12.1377	12.1789	12.1544	12.1416	12.1949	12.2395	12.253	12.2893
ENSMUSG00000001700	486.891	457.272	477.826	537.854	528.363	511.968	527.303	520.596	515.279	470.14	548.33	544.06	Gramd3	510.49	-0.0621263	0.066154	-0.939117	0.347671	0.899742	434	471	508	540	524	438	531	552	526	536	560	539	9.46286	9.39904	9.44364	9.56612	9.54747	9.51464	9.54537	9.53202	9.52134	9.42713	9.58641	9.57818
ENSMUSG00000001707	725.848	595.133	538.025	647.417	583.821	684.962	670.3	693.184	539.769	617.497	582.6	530.938	Eef1e1	617.458	0.00165651	0.0968505	0.0171038	0.986354	0.998381	647	613	572	650	579	586	675	735	551	704	595	526	9.89153	9.6736	9.56645	9.76491	9.65303	9.82696	9.80306	9.84019	9.56985	9.7134	9.65079	9.55255
ENSMUSG00000001729	3164.79	3184.4	3057.9	3286.89	3017.92	3208.57	3037.7	3151.87	3065.22	3282.21	3114.71	3278.49	Akt1	3154.22	-0.00937789	0.0385703	-0.243138	0.807899	0.980534	2821	3280	3251	3300	2993	2745	3059	3342	3129	3742	3181	3248	11.7312	11.7395	11.685	11.7821	11.6674	11.7496	11.6761	11.7257	11.6882	11.7802	11.7097	11.7787
ENSMUSG00000001739	3.3656	2.91256	5.64362	2.98808	1.00833	8.18214	6.95126	8.48797	4.89809	0.877127	7.83328	1.00939	Cldn15	4.51312	-0.762588	0.648513	-1.1759	0.239634	NA	3	3	6	3	1	7	7	9	5	1	8	1	7.14282	7.126	7.2139	7.12889	7.03347	7.27742	7.2481	7.28435	7.19257	7.02456	7.26935	7.03354
ENSMUSG00000001741	51.6059	49.5135	45.1489	43.8252	42.3497	59.6127	51.638	63.1882	53.879	37.7165	46.0205	52.4881	Il16	49.7489	-0.160733	0.170004	-0.945465	0.344421	0.899742	46	51	48	44	42	51	52	67	55	43	47	52	7.83275	7.81428	7.77434	7.76182	7.74761	7.89985	7.83303	7.9282	7.85235	7.70117	7.78248	7.84041
ENSMUSG00000001750	516.059	476.689	451.489	459.168	443.664	652.233	624.621	625.281	648.507	633.286	597.288	527.91	Tcirg1	554.683	-0.392095	0.0698954	-5.60975	2.03e-08	0.000171875	460	491	480	461	440	558	629	663	662	722	610	523	9.52291	9.44121	9.38622	9.40322	9.36868	9.77303	9.72584	9.72698	9.76675	9.74082	9.67749	9.54657
ENSMUSG00000001751	288.32	253.393	231.388	273.907	295.44	347.156	329.689	349.893	307.6	350.851	431.81	349.248	Naglu	317.391	-0.393718	0.0970819	-4.05553	5e-05	0.0326391	257	261	246	275	293	297	332	371	314	400	441	346	8.96204	8.85007	8.77408	8.91702	8.9837	9.1311	9.08315	9.13846	9.01989	9.14102	9.34167	9.13673
ENSMUSG00000001755	650.683	716.49	673.472	648.413	638.271	665.091	681.224	708.274	601.485	634.163	619.809	656.102	Coasy	657.79	0.0295693	0.0601619	0.491496	0.623076	0.957373	580	738	716	651	633	569	686	751	614	723	633	650	9.77042	9.87701	9.80826	9.76659	9.74936	9.79446	9.8209	9.86414	9.68502	9.74233	9.71745	9.77951
ENSMUSG00000001761	703.411	591.25	641.491	668.334	815.736	888.346	761.66	807.301	655.364	696.439	767.662	746.947	Smo	728.662	-0.152524	0.0933497	-1.6339	0.102281	0.836283	627	609	682	671	809	760	767	856	669	794	784	740	9.85647	9.66657	9.75486	9.79982	10.0238	10.1223	9.94574	10.0119	9.77828	9.84539	9.95462	9.92372
ENSMUSG00000001763	424.066	574.745	702.63	476.101	542.48	390.405	419.062	415.911	505.483	465.754	416.143	600.586	Tspan33	494.447	0.245599	0.135155	1.81717	0.0691913	0.811321	378	592	747	478	538	334	422	441	516	531	425	595	9.32373	9.6363	9.85523	9.43995	9.57512	9.24282	9.31201	9.30457	9.50144	9.41763	9.30512	9.68341
ENSMUSG00000001767	308.514	323.294	314.161	344.625	406.356	341.312	316.779	322.543	330.131	307.872	413.206	342.182	Crnkl1	339.248	0.00180612	0.0969633	0.0186268	0.985139	0.998381	275	333	334	346	403	292	319	342	337	351	422	339	9.02257	9.06515	9.03901	9.12426	9.28177	9.11525	9.04655	9.06302	9.08439	9.02069	9.29816	9.11762
ENSMUSG00000001768	887.397	824.254	759.066	813.753	916.569	958.479	950.337	879.92	922.8	870.987	984.056	1104.27	Rin2	905.991	-0.181818	0.0735078	-2.47345	0.0133814	0.583731	791	849	807	817	909	820	957	933	942	993	1005	1094	10.121	10.0357	9.94188	10.021	10.1587	10.2112	10.2012	10.1112	10.1667	10.0993	10.2423	10.38
ENSMUSG00000001773	353.388	308.731	348.964	309.764	288.381	267.673	295.925	304.624	314.457	296.469	297.665	341.173	Folh1	310.601	0.0873617	0.0822058	1.06272	0.287909	0.887649	315	318	371	311	286	229	298	323	321	338	304	338	9.14779	9.02321	9.13596	9.02623	8.96222	8.89704	8.98517	9.01113	9.03986	8.98681	8.9904	9.11487
ENSMUSG00000001774	1579.59	1646.57	1696.85	1477.11	1392.5	1679.68	1614.68	1736.26	1444.94	1427.09	1418.8	1437.37	Chordc1	1545.95	0.0205381	0.0757648	0.271077	0.786332	0.977469	1408	1696	1804	1483	1381	1437	1626	1841	1475	1627	1449	1424	10.8224	10.875	10.9132	10.7379	10.6642	10.9003	10.8502	10.9425	10.7103	10.6948	10.6875	10.7038
ENSMUSG00000001783	2544.4	2544.61	2401.36	2663.37	2556.11	2426.59	2554.09	2680.31	2457.86	2749.79	2461.61	2489.15	Rtcb	2544.1	-0.00270359	0.0471572	-0.0573314	0.954281	0.996025	2268	2621	2553	2674	2535	2076	2572	2842	2509	3135	2514	2466	11.44	11.4401	11.3636	11.5006	11.4461	11.3773	11.445	11.509	11.3942	11.543	11.3962	11.4109
ENSMUSG00000001785	356.754	366.012	332.033	343.629	375.098	357.676	327.702	348.007	351.683	390.321	371.102	366.408	Pwp1	357.202	-0.0186317	0.0693399	-0.2687	0.78816	0.977469	318	377	353	345	372	306	330	369	359	445	379	363	9.15672	9.18097	9.08969	9.12156	9.20435	9.15916	9.07759	9.13339	9.14324	9.24262	9.19412	9.182
ENSMUSG00000001786	1186.94	1209.68	1168.23	1210.17	985.135	1080.04	1236.33	1174.17	1311.71	1206.05	1098.62	1111.34	Fbxo7	1164.87	-0.0277534	0.0712724	-0.389399	0.696981	0.96356	1058	1246	1242	1215	977	924	1245	1245	1339	1375	1122	1101	10.4675	10.4906	10.4481	10.4911	10.2436	10.3533	10.5173	10.4543	10.5901	10.487	10.3738	10.3877
ENSMUSG00000001794	4439.23	4029.04	3809.44	4267.97	4145.23	4663.82	4814.25	4803.25	3983.13	4556.67	4067.43	4096.09	Capns1	4306.3	-0.0972642	0.0670765	-1.45005	0.147045	0.845944	3957	4150	4050	4285	4111	3990	4848	5093	4066	5195	4154	4058	12.1908	12.0582	11.9819	12.1369	12.097	12.2585	12.3022	12.299	12.0426	12.2266	12.0712	12.0808
ENSMUSG00000001802	1135.33	1414.53	1399.62	1559.78	1346.12	1282.26	1194.62	1195.86	1473.35	1431.47	1387.47	1502.98	Lrp3	1360.28	0.0199173	0.0887506	0.224419	0.822431	0.980826	1012	1457	1488	1566	1335	1097	1203	1268	1504	1632	1417	1489	10.4135	10.6838	10.6705	10.8064	10.6221	10.5621	10.4753	10.4766	10.7347	10.6986	10.6597	10.7597
ENSMUSG00000001815	6.73121	0	1.88121	9.96026	0	2.33775	6.95126	3.77243	0	21.051	10.7708	0	Evx2	5.28799	-0.801113	1.10101	-0.727616	0.466849	NA	6	0	2	10	0	2	7	4	0	24	11	0	7.24259	6.901	7.08189	7.31606	6.901	7.10261	7.2481	7.15699	6.901	7.50213	7.3325	6.901
ENSMUSG00000001819	0	0	0	0	0	0	0	0	0	1.75425	0	0	Hoxd13	0.146188	-0.801144	3.16075	-0.253467	0.799908	NA	0	0	0	0	0	0	0	0	0	2	0	0	6.901	6.901	6.901	6.901	6.901	6.901	6.901	6.901	6.901	7.07569	6.901	6.901
ENSMUSG00000001829	1018.66	932.99	1001.74	1081.68	1042.61	973.674	935.442	1002.52	889.493	996.416	1033.01	930.655	Clpb	986.575	0.0718652	0.0568396	1.26435	0.206104	0.874107	908	961	1065	1086	1034	833	942	1063	908	1136	1055	922	10.2833	10.1795	10.2634	10.3551	10.3111	10.2298	10.1826	10.2644	10.1238	10.2571	10.3	10.1766
ENSMUSG00000001833	8378.11	8158.08	8188.89	7888.53	7232.73	7359.25	8289.88	8035.28	7911.39	7553.82	7565.97	7889.37	Septin7	7870.94	0.0307477	0.0483043	0.636543	0.524423	0.937387	7468	8403	8706	7920	7173	6296	8348	8520	8076	8612	7727	7816	13.0727	13.0354	13.0407	12.9883	12.8669	12.8911	13.0579	13.0141	12.9923	12.9276	12.9298	12.9884
ENSMUSG00000001844	373.582	374.749	394.113	382.474	350.898	441.835	365.438	364.04	376.173	372.779	398.518	409.811	Zdhhc4	383.701	-0.0523837	0.0712545	-0.735163	0.46224	0.924534	333	386	419	384	348	378	368	386	384	425	407	406	9.20048	9.20346	9.25198	9.22303	9.14115	9.36455	9.17948	9.17584	9.20709	9.19842	9.26278	9.29006
ENSMUSG00000001847	5165.08	4969.8	4888.31	5260.01	5236.24	4774.86	4942.35	5083.35	4950.01	4939.98	5133.74	5407.29	Rac1	5062.59	0.0199292	0.0406329	0.49047	0.623801	0.957373	4604	5119	5197	5281	5193	4085	4977	5390	5053	5632	5243	5357	12.3991	12.346	12.3232	12.4243	12.418	12.2909	12.3384	12.3771	12.3405	12.3377	12.3907	12.4624
ENSMUSG00000001855	529.521	606.783	568.124	589.648	618.104	580.932	499.498	489.473	581.893	571.01	589.455	631.877	Nup214	571.36	0.0489088	0.0771241	0.634157	0.525978	0.937608	472	625	604	592	613	497	503	519	594	651	602	626	9.54976	9.69448	9.62396	9.66366	9.71446	9.64773	9.48914	9.46828	9.64949	9.62935	9.66331	9.73839
ENSMUSG00000001864	327.585	354.361	313.221	303.788	275.273	367.027	436.937	399.878	325.233	264.892	243.811	265.469	Aif1l	323.123	-0.062945	0.147787	-0.425916	0.670169	0.962219	292	365	333	305	273	314	440	424	332	302	249	263	9.07726	9.15038	9.03628	9.00866	8.92135	9.1836	9.35342	9.26609	9.07064	8.88803	8.81755	8.88991
ENSMUSG00000001865	5.60934	2.91256	2.82181	3.98411	2.01665	10.5199	1.98608	0	4.89809	0.877127	2.93748	9.08449	Cpa3	3.97063	-0.301351	0.737705	-0.408498	0.682908	NA	5	3	3	4	2	9	2	0	5	1	3	9	7.21295	7.126	7.12247	7.16405	7.08828	7.32748	7.08686	6.901	7.19257	7.02456	7.12695	7.29751
ENSMUSG00000001870	96.4806	73.7849	107.229	98.6066	153.266	317.934	107.248	101.856	118.534	80.6957	125.333	93.873	Ltbp1	122.903	-0.347874	0.303849	-1.14489	0.252255	0.879608	86	76	114	99	152	272	108	108	121	92	128	93	8.1572	8.00728	8.22102	8.17014	8.4581	9.04987	8.22114	8.18961	8.2842	8.05544	8.32046	8.14109
ENSMUSG00000001891	1852.2	1651.42	1748.58	1883.49	1848.26	1812.93	1820.24	1894.7	1609.51	1740.22	1806.55	1688.71	Ugp2	1779.73	0.0234532	0.0549066	0.427147	0.669272	0.962219	1651	1701	1859	1891	1833	1551	1833	2009	1643	1984	1845	1673	11.0254	10.8787	10.9516	11.047	11.0227	10.9979	11.003	11.0546	10.8461	10.9454	10.9933	10.9071
ENSMUSG00000001901	98.7243	88.3477	76.1888	101.595	94.7827	84.1591	72.4918	86.7659	88.1656	99.1153	102.812	82.7698	Kcnh6	89.6598	0.0572571	0.130721	0.438011	0.661378	0.961722	88	91	81	102	94	72	73	92	90	113	105	82	8.17085	8.10608	8.02431	8.18806	8.14674	8.07869	7.99799	8.09583	8.1049	8.17321	8.19527	8.06943
ENSMUSG00000001909	857.107	993.183	1067.58	962.161	934.719	1032.12	1074.47	963.856	1081.5	1034.13	854.807	1014.43	Trmt1	989.172	-0.0648847	0.0738414	-0.878703	0.379562	0.908485	764	1023	1135	966	927	883	1082	1022	1104	1179	873	1005	10.0807	10.2533	10.3394	10.2157	10.1817	10.299	10.3471	10.2178	10.3549	10.3013	10.0776	10.2784
ENSMUSG00000001910	2240.37	2266.94	2369.38	2516.96	2283.86	2094.63	2156.88	2115.39	2241.37	2219.13	2327.46	2421.52	Nacc1	2271.16	0.0698154	0.0516396	1.35197	0.176384	0.857006	1997	2335	2519	2527	2265	1792	2172	2243	2288	2530	2377	2399	11.2724	11.2879	11.3459	11.4256	11.2976	11.1846	11.2227	11.1974	11.273	11.2599	11.3224	11.3746
ENSMUSG00000001911	2820.38	2139.76	2312	2080.7	2583.33	2478.02	2535.23	2582.23	2455.9	2241.94	2441.05	2381.14	Nfix	2420.97	-0.0348501	0.0777979	-0.447956	0.654185	0.961276	2514	2204	2458	2089	2562	2120	2553	2738	2507	2556	2493	2359	11.5768	11.2124	11.3137	11.1759	11.4601	11.405	11.4352	11.4595	11.3932	11.2733	11.3852	11.3524
ENSMUSG00000001918	112.187	106.794	127.922	100.599	97.8077	171.825	133.067	116.002	131.269	121.044	141.978	139.295	Slc1a5	124.982	-0.316527	0.123444	-2.56414	0.0103433	0.546997	100	110	136	101	97	147	134	123	134	138	145	138	8.24919	8.21852	8.33397	8.18212	8.1653	8.54111	8.36031	8.27037	8.35117	8.29773	8.4045	8.39138
ENSMUSG00000001924	7297.75	7268.78	7094.97	8084.75	8037.37	6653.25	6491.49	7177.05	7249.17	7849.41	8132.91	7733.93	Uba1	7422.57	0.0444808	0.0681691	0.652507	0.514074	0.935019	6505	7487	7543	8117	7971	5692	6537	7610	7400	8949	8306	7662	12.8794	12.8738	12.84	13.0227	13.0145	12.7503	12.716	12.8561	12.87	12.9813	13.0311	12.9606
ENSMUSG00000001930	610.296	845.613	932.137	846.622	500.13	2065.41	768.611	660.176	805.246	759.592	967.411	700.515	Vwf	871.813	-0.362986	0.309518	-1.17275	0.240897	0.879001	544	871	991	850	496	1767	774	700	822	866	988	694	9.70071	10.0652	10.1785	10.0665	9.49044	11.1663	9.95602	9.78631	10.009	9.94266	10.2222	9.85188
ENSMUSG00000001942	536.253	490.281	454.311	542.834	548.53	503.786	493.54	555.491	431.032	483.297	551.267	497.628	Siae	507.354	0.0336174	0.0798768	0.420866	0.673853	0.962219	478	505	483	545	544	431	497	589	440	551	563	493	9.56299	9.46997	9.39249	9.57581	9.5868	9.49796	9.47678	9.60012	9.33988	9.45527	9.59205	9.48527
ENSMUSG00000001943	68.4339	72.814	75.2482	36.853	39.3247	86.4969	78.45	42.4399	43.1032	49.9962	40.1456	46.4318	Vsig2	56.6448	0.087259	0.260535	0.334923	0.737683	0.970615	61	75	80	37	39	74	79	45	44	57	41	46	7.96821	8.00032	8.01769	7.69219	7.71762	8.09407	8.04006	7.74849	7.7549	7.81858	7.72588	7.78629
ENSMUSG00000001946	372.46	455.33	400.697	371.518	253.09	646.389	510.421	444.204	414.378	407.864	379.914	435.046	Esam	424.276	-0.318291	0.152049	-2.09334	0.0363187	0.726542	332	469	426	373	251	553	514	471	423	465	388	431	9.1976	9.39475	9.26808	9.19519	8.84906	9.76317	9.51151	9.3699	9.30094	9.2854	9.21657	9.3491
ENSMUSG00000001948	71.7995	58.2512	56.4362	50.7973	64.5329	57.275	74.4778	58.4727	42.1236	46.4877	50.9163	47.4412	Spa17	56.5843	0.162667	0.172312	0.944026	0.345156	0.899742	64	60	60	51	64	49	75	62	43	53	52	47	7.99298	7.88881	7.87386	7.82566	7.93863	7.8808	8.01222	7.89062	7.74541	7.78681	7.82671	7.79557
ENSMUSG00000001962	450.991	428.146	424.212	423.311	414.422	472.226	509.428	452.692	432.012	468.386	470.976	477.44	Fam50a	452.02	-0.13176	0.0618455	-2.13048	0.0331322	0.707123	402	441	451	425	411	404	513	480	441	534	481	473	9.38511	9.33321	9.32407	9.32197	9.30104	9.43163	9.50949	9.3889	9.34214	9.42334	9.42894	9.44282
ENSMUSG00000001964	546.349	558.241	537.084	536.858	626.171	598.465	604.76	528.141	521.157	576.272	465.101	560.21	Emd	554.901	0.0274658	0.078049	0.351905	0.72491	0.967376	487	575	571	539	621	512	609	560	532	657	475	555	9.5826	9.60534	9.56462	9.56417	9.72853	9.6796	9.69087	9.54703	9.53314	9.63913	9.4162	9.60907
ENSMUSG00000001983	228.861	221.355	201.289	218.13	220.824	205.722	216.482	248.981	207.679	228.93	222.269	233.169	Taco1	221.141	-0.0374946	0.0827528	-0.453091	0.650483	0.961276	204	228	214	219	219	176	218	264	212	261	227	231	8.76505	8.73783	8.66195	8.72595	8.73588	8.67913	8.71983	8.8352	8.68663	8.7653	8.74118	8.7804
ENSMUSG00000001985	1260.98	955.32	849.364	1225.11	1140.42	792.498	705.057	899.725	1048.19	1120.09	1221.99	1038.66	Grik3	1021.45	0.154895	0.141372	1.09566	0.273228	0.885294	1124	984	903	1230	1131	678	710	954	1070	1277	1248	1029	10.5415	10.2073	10.0703	10.5061	10.4189	9.99079	9.85907	10.1371	10.3174	10.3972	10.503	10.3065
ENSMUSG00000001986	1181.33	1715.5	2068.39	1675.32	1069.83	956.141	979.135	1043.08	1494.9	1442	1473.64	1810.84	Gria3	1409.17	0.230697	0.187813	1.22833	0.219322	0.874107	1053	1767	2199	1682	1061	818	986	1106	1526	1644	1505	1794	10.4617	10.9272	11.1682	10.897	10.3419	10.2083	10.2364	10.3116	10.7529	10.7078	10.7349	10.9964
ENSMUSG00000001988	346.657	330.09	371.538	431.279	358.964	319.103	359.48	420.626	384.01	469.263	338.79	348.239	Npas1	373.17	-0.0380962	0.107503	-0.354374	0.723059	0.966786	309	340	395	433	356	273	362	446	392	535	346	345	9.12975	9.08427	9.19524	9.34045	9.16255	9.05322	9.16391	9.31568	9.22688	9.42524	9.10835	9.13401
ENSMUSG00000001995	1360.83	1572.78	1572.69	1676.31	1405.61	1307.97	1347.55	1337.33	1460.61	1664.79	1721.36	1623.1	Sipa1l2	1504.24	0.0219163	0.0892544	0.245549	0.806031	0.980534	1213	1620	1672	1683	1394	1119	1357	1418	1491	1898	1758	1608	10.6356	10.8169	10.8168	10.8977	10.6759	10.5866	10.6234	10.614	10.7238	10.889	10.9315	10.8567
ENSMUSG00000001998	185.108	224.267	240.794	172.313	211.749	247.802	240.315	219.744	248.823	188.582	207.582	187.746	Ap4e1	214.569	-0.0859254	0.115065	-0.746757	0.45521	0.924104	165	231	256	173	210	212	242	233	254	215	212	186	8.59711	8.74846	8.80713	8.54322	8.70209	8.8312	8.80547	8.73191	8.83467	8.61133	8.68626	8.60792
ENSMUSG00000001999	384.801	438.826	438.321	407.375	359.973	381.054	428.992	427.228	408.501	419.267	351.519	466.337	Blvra	409.349	-0.0207172	0.0844348	-0.245363	0.806175	0.980534	343	452	466	409	357	326	432	453	417	478	359	462	9.22886	9.35772	9.35658	9.28422	9.1652	9.21945	9.33517	9.33108	9.28692	9.31249	9.14281	9.41889
ENSMUSG00000002006	1258.74	1333.95	1294.27	1293.84	1461.07	1275.24	1196.61	1228.87	1204.93	1360.42	1280.74	1362.67	Pdzd4	1295.95	0.061706	0.0570102	1.08237	0.279089	0.885688	1122	1374	1376	1299	1449	1091	1205	1303	1230	1551	1308	1350	10.5393	10.6109	10.5736	10.5732	10.7242	10.5553	10.4774	10.5099	10.4858	10.6352	10.5606	10.6373
ENSMUSG00000002007	214.277	212.617	266.191	127.491	125.033	282.868	318.765	298.022	213.557	210.51	116.52	168.568	Srpk3	212.868	-0.280605	0.246427	-1.13869	0.254832	0.879608	191	219	283	128	124	242	321	316	218	240	119	167	8.7116	8.70536	8.89225	8.33173	8.31889	8.94519	9.05225	8.99147	8.7089	8.69741	8.27322	8.52697
ENSMUSG00000002010	2229.15	2494.12	2307.3	2257	2149.75	2352.95	2326.69	2322.88	2308.96	2282.28	2069.95	2322.6	Idh3g	2285.3	0.00272422	0.0504523	0.053996	0.956938	0.996025	1987	2569	2453	2266	2132	2013	2343	2463	2357	2602	2114	2301	11.2658	11.4136	11.311	11.2821	11.2184	11.3368	11.322	11.3198	11.312	11.2967	11.1692	11.3197
ENSMUSG00000002012	1515.64	1797.05	1552.94	1715.16	2249.58	1470.45	1522.33	1531.61	1820.13	1901.61	1772.28	1601.9	Pnck	1704.22	0.0891214	0.104686	0.851324	0.394589	0.913261	1351	1851	1651	1722	2231	1258	1533	1624	1858	2168	1810	1587	10.7702	10.9866	10.8009	10.9269	11.2778	10.7322	10.7758	10.7834	11.003	11.0593	10.9688	10.8401
ENSMUSG00000002014	952.466	942.699	894.513	890.447	1008.33	908.217	1052.62	1015.73	938.474	895.547	878.307	873.12	Ssr4	937.539	-4.14e-05	0.0651354	-0.000635797	0.999493	0.999966	849	971	951	894	1000	777	1060	1077	958	1021	897	865	10.2038	10.1917	10.1303	10.125	10.2712	10.148	10.3225	10.2799	10.1864	10.1316	10.109	10.1022
ENSMUSG00000002015	1934.1	1810.64	1984.67	1941.26	1805.91	2160.08	2203.55	2195.56	1853.44	1958.62	1778.16	1975.37	Bcap31	1966.78	-0.0901486	0.0665047	-1.35552	0.175251	0.857006	1724	1865	2110	1949	1791	1848	2219	2328	1892	2233	1816	1957	11.0812	10.9962	11.1146	11.0859	10.9929	11.2247	11.2507	11.246	11.0263	11.0975	10.973	11.1085
ENSMUSG00000002017	1017.53	964.057	934.959	937.261	804.645	909.386	930.476	1033.65	974.72	1043.78	883.203	931.665	Fam98a	947.111	-0.0414743	0.0698228	-0.593994	0.552516	0.944969	907	993	994	941	798	778	937	1096	995	1190	902	923	10.282	10.2181	10.182	10.1849	10.0081	10.1495	10.1764	10.3007	10.2311	10.3124	10.1155	10.1779
ENSMUSG00000002020	1.12187	2.91256	9.40603	4.98013	11.0916	26.8842	4.96519	4.71554	7.83694	11.4026	17.6249	6.05632	Ltbp2	9.08316	-0.922749	0.579725	-1.5917	0.111452	NA	1	3	10	5	11	23	5	5	8	13	18	6	7.04073	7.126	7.30442	7.195	7.33883	7.579	7.19456	7.18711	7.26944	7.34488	7.45168	7.22509
ENSMUSG00000002028	1966.63	2072.77	2258.39	1667.35	2157.82	1860.85	2087.37	1972.04	2316.8	1955.12	2035.67	1831.03	Kmt2a	2015.15	0.0115892	0.0826627	0.140199	0.888503	0.986838	1753	2135	2401	1674	2140	1592	2102	2091	2365	2229	2079	1814	11.1027	11.1709	11.2829	10.8909	11.2233	11.0314	11.1801	11.1063	11.3164	11.0951	11.1475	11.0106
ENSMUSG00000002031	807.745	820.371	723.324	756.98	807.67	695.482	750.737	769.576	760.184	785.906	751.995	762.088	Ift46	766.005	0.0535012	0.0542939	0.9854	0.324428	0.897719	720	845	769	760	801	595	756	816	776	896	768	755	10.0125	10.0303	9.88763	9.93877	10.0124	9.84386	9.92942	9.95744	9.94354	9.98128	9.93131	9.94637
ENSMUSG00000002032	933.394	1211.62	1446.65	1226.11	895.394	928.088	934.448	939.336	1282.32	1224.47	986.994	1204.2	Tmem25	1101.09	0.0930249	0.132716	0.70093	0.483347	0.928174	832	1248	1538	1231	888	794	941	996	1309	1396	1008	1193	10.18	10.4926	10.7118	10.5071	10.1314	10.1734	10.1814	10.1875	10.5621	10.5055	10.2459	10.4851
ENSMUSG00000002033	1.12187	1.94171	2.82181	5.97616	2.01665	1.16888	0.993038	1.88622	0.979618	3.50851	0.97916	6.05632	Cd3g	2.45416	0.318075	0.761653	0.417611	0.676231	NA	1	2	3	6	2	1	1	2	1	4	1	6	7.04073	7.08477	7.12247	7.22295	7.08828	7.04362	7.03247	7.08213	7.03157	7.14789	7.03154	7.22509
ENSMUSG00000002043	170.524	159.22	131.684	121.515	110.916	177.669	147.963	200.882	154.78	137.709	111.624	163.521	Trappc6a	149.001	-0.17208	0.154087	-1.11677	0.264092	0.881338	152	164	140	122	110	152	149	213	158	157	114	162	8.53548	8.48538	8.35329	8.30025	8.24205	8.56608	8.43323	8.66036	8.4651	8.38355	8.24604	8.5047
ENSMUSG00000002052	2481.57	2566.94	2683.54	2856.6	3117.75	2523.6	2332.65	2470.94	2670.44	2694.53	2948.25	2854.55	Supt6	2683.45	0.0531695	0.0756819	0.702539	0.482343	0.928174	2212	2644	2853	2868	3092	2159	2349	2620	2726	3072	3011	2828	11.4069	11.4517	11.5106	11.5939	11.711	11.4291	11.3254	11.4012	11.5041	11.516	11.6361	11.5929
ENSMUSG00000002055	279.345	198.054	204.111	170.32	190.574	240.789	280.037	230.118	199.842	210.51	194.853	208.943	Spag5	217.291	-0.102565	0.131828	-0.778021	0.436557	0.920041	249	204	217	171	189	206	282	244	204	240	199	207	8.93419	8.64927	8.67291	8.5346	8.61941	8.80711	8.93636	8.76955	8.6563	8.69741	8.63658	8.69145
ENSMUSG00000002057	0	0.970853	1.88121	0	0	1.16888	0	0	0	0	0.97916	0	Foxn1	0.416675	0.84989	1.95575	0.434561	0.663881	NA	0	1	2	0	0	1	0	0	0	0	1	0	6.901	7.03099	7.08189	6.901	6.901	7.04362	6.901	6.901	6.901	6.901	7.03154	6.901
ENSMUSG00000002058	850.376	837.846	726.145	776.9	725.995	806.525	848.054	833.708	792.511	828.008	734.37	697.487	Unc119	788.16	-0.0156377	0.0705351	-0.221702	0.824546	0.981117	758	863	772	780	720	690	854	884	809	944	750	691	10.0716	10.0545	9.89199	9.96818	9.89176	10.0108	10.0685	10.0488	9.99081	10.0409	9.90462	9.84706
ENSMUSG00000002059	402.75	401.933	364.013	339.645	434.589	489.759	367.424	384.788	406.541	390.321	337.81	304.835	Rab34	385.368	0.0215969	0.11076	0.194989	0.845402	0.981902	359	414	387	341	431	419	370	408	415	445	345	302	9.27307	9.27109	9.17577	9.1107	9.34805	9.46888	9.18463	9.22883	9.28222	9.24262	9.10566	9.01175
ENSMUSG00000002064	1055.68	953.378	923.672	910.368	1079.92	1098.74	1066.52	1193.97	961.985	971.857	841.099	934.693	Sdf2	999.324	-0.036667	0.089104	-0.411508	0.6807	0.962219	941	982	982	914	1071	940	1074	1266	982	1108	859	926	10.3259	10.2049	10.1678	10.1508	10.3532	10.374	10.3382	10.4747	10.2155	10.2276	10.059	10.1817
ENSMUSG00000002068	190.717	253.393	344.261	250.999	195.615	234.944	231.378	231.061	236.088	261.384	191.915	275.563	Ccne1	241.443	0.0586422	0.144433	0.406017	0.68473	0.962769	170	261	366	252	194	201	233	245	241	298	196	273	8.61999	8.85007	9.12327	8.84203	8.63961	8.78668	8.77404	8.77292	8.7907	8.87657	8.62482	8.92227
ENSMUSG00000002076	7.85307	4.85427	10.3466	5.97616	12.0999	12.8576	9.93038	8.48797	3.91847	8.77127	2.93748	18.169	Hsf2bp	8.85019	-0.167721	0.46197	-0.363056	0.716563	NA	7	5	11	6	12	11	10	9	4	10	3	18	7.26982	7.19127	7.32398	7.22295	7.35814	7.37211	7.31544	7.28435	7.16188	7.29066	7.12695	7.46002
ENSMUSG00000002083	90.8713	104.852	75.2482	101.595	99.8244	106.368	89.3734	84.8797	89.1452	92.9755	113.583	109.014	Bbc3	96.4774	-0.0495618	0.13106	-0.378161	0.705311	0.965187	81	108	80	102	99	91	90	90	91	106	116	108	8.12222	8.20725	8.01769	8.18806	8.17748	8.21605	8.11267	8.08345	8.11121	8.13549	8.25699	8.23125
ENSMUSG00000002100	6.73121	0	3.76241	3.98411	2.01665	7.01326	11.9165	8.48797	1.95924	3.50851	0	2.01877	Mybpc3	4.28321	-0.60522	0.793961	-0.762279	0.445893	NA	6	0	4	4	2	6	12	9	2	4	0	2	7.24259	6.901	7.15665	7.16405	7.08828	7.24964	7.35469	7.28435	7.0856	7.14789	6.901	7.08838
ENSMUSG00000002102	2550	2556.26	2674.13	2563.77	2304.03	2566.85	2817.25	2793.49	2464.72	2634.01	2325.51	2586.05	Psmc3	2569.67	-0.0386238	0.0597088	-0.64687	0.517716	0.93636	2273	2633	2843	2574	2285	2196	2837	2962	2516	3003	2375	2562	11.4429	11.4461	11.5059	11.45	11.3091	11.4516	11.5753	11.5641	11.3979	11.4859	11.3213	11.4615
ENSMUSG00000002103	1357.46	1335.89	1355.41	1549.82	1598.2	1242.52	1219.45	1344.87	1425.34	1427.09	1646.95	1522.16	Acp2	1418.76	0.0355388	0.0856424	0.414967	0.678166	0.962219	1210	1376	1441	1556	1585	1063	1228	1426	1455	1627	1682	1508	10.6325	10.6127	10.6307	10.7983	10.8372	10.5234	10.5005	10.621	10.6933	10.6948	10.8753	10.7756
ENSMUSG00000002104	6.73121	7.76683	11.2872	10.9563	11.0916	23.3775	9.93038	13.2035	14.6943	21.051	12.7291	10.0939	Rapsn	12.7427	-0.639464	0.346652	-1.84468	0.0650834	0.802018	6	8	12	11	11	20	10	14	15	24	13	10	7.24259	7.2678	7.34264	7.33617	7.33883	7.53399	7.31544	7.37835	7.40432	7.50213	7.36977	7.31882
ENSMUSG00000002105	557.568	544.649	543.668	570.723	453.747	590.283	560.073	648.858	550.545	584.167	488.601	476.431	Slc39a13	547.443	-0.0608687	0.0903317	-0.673836	0.500415	0.930144	497	561	578	573	450	505	564	688	562	666	499	472	9.60407	9.57932	9.57742	9.62882	9.39124	9.66482	9.60882	9.76734	9.59067	9.65366	9.46645	9.44066
ENSMUSG00000002107	1754.6	2277.62	2205.71	2051.81	2112.44	1808.25	1539.21	1522.18	1818.17	1803.37	2124.78	2250.93	Celf2	1939.09	0.178943	0.105723	1.69256	0.0905383	0.836283	1564	2346	2345	2060	2095	1547	1550	1614	1856	2056	2170	2230	10.956	11.294	11.252	11.1577	11.1956	10.9945	10.7897	10.7757	11.0016	10.9911	11.2032	11.2786
ENSMUSG00000002108	88.6275	68.9306	72.4264	88.6463	69.5745	129.745	93.3455	100.913	80.3287	78.0643	61.6871	67.629	Nr1h3	83.3265	-0.167848	0.182973	-0.91734	0.358964	0.903739	79	71	77	89	69	111	94	107	82	89	63	67	8.10788	7.97191	7.99752	8.108	7.97668	8.34337	8.1378	8.184	8.05294	8.03739	7.91641	7.96218
ENSMUSG00000002109	94.2369	105.823	141.09	97.6106	103.858	93.5101	123.137	125.433	143.024	99.9925	94.9786	93.873	Ddb2	109.714	-0.0256716	0.152539	-0.168295	0.866351	0.983418	84	109	150	98	103	80	124	133	146	114	97	93	8.14335	8.2129	8.40018	8.1641	8.20143	8.13883	8.30888	8.32099	8.40958	8.17849	8.14795	8.14109
ENSMUSG00000002111	197.449	146.599	91.2385	169.324	152.257	177.669	235.35	224.46	164.576	191.214	246.748	222.065	Spi1	184.912	-0.467908	0.166094	-2.81713	0.00484542	0.432289	176	151	97	170	151	152	237	238	168	218	252	220	8.64688	8.42675	8.12455	8.53027	8.45341	8.56608	8.78811	8.74916	8.50939	8.62199	8.82761	8.74043
ENSMUSG00000002129	1335.02	1263.08	1337.54	1440.25	1467.12	1310.31	1234.35	1369.39	1369.51	1299.02	1469.72	1435.35	Sf3a1	1360.89	0.0139121	0.0600231	0.231779	0.81671	0.980826	1190	1301	1422	1446	1455	1121	1243	1452	1398	1481	1501	1422	10.6119	10.5435	10.6142	10.7063	10.7294	10.5888	10.5153	10.6434	10.6435	10.5781	10.7316	10.702
ENSMUSG00000002147	260.273	210.675	247.379	232.074	234.94	374.041	230.385	266.9	269.395	269.278	267.311	293.732	Stat6	263.032	-0.246291	0.112778	-2.18386	0.0289722	0.700023	232	217	263	233	233	320	232	283	275	307	273	291	8.87292	8.69803	8.82976	8.77652	8.78666	9.20165	8.7705	8.89455	8.90259	8.90222	8.89588	8.97854
ENSMUSG00000002190	725.848	541.736	581.293	629.489	445.68	457.031	491.554	679.038	620.098	613.989	594.35	545.069	Clgn	577.098	0.031418	0.125168	0.251007	0.801809	0.980534	647	558	618	632	442	391	495	720	633	700	607	540	9.89153	9.57368	9.64839	9.73427	9.37323	9.39851	9.47264	9.81735	9.71795	9.70723	9.67219	9.58013
ENSMUSG00000002204	5.60934	19.4171	12.2278	11.9523	9.07494	24.5464	13.9025	12.2604	18.6127	9.6484	12.7291	16.1502	Napsa	13.8443	-0.377949	0.349958	-1.07998	0.28015	0.88592	5	20	13	12	9	21	14	13	19	11	13	16	7.21295	7.47865	7.36053	7.35537	7.29731	7.54936	7.39071	7.36114	7.46672	7.30956	7.36977	7.42841
ENSMUSG00000002205	429.675	437.855	434.559	409.367	414.422	504.955	514.394	497.961	432.012	442.072	361.31	428.99	Vrk3	442.298	-0.0954367	0.0894874	-1.06648	0.286206	0.887649	383	451	462	411	411	432	518	528	441	504	369	425	9.33675	9.35551	9.34798	9.289	9.30104	9.50036	9.51955	9.48596	9.34214	9.36509	9.16871	9.33516
ENSMUSG00000002210	461.088	502.902	531.441	526.898	521.305	497.941	528.296	530.97	481.972	538.556	413.206	551.126	Smg9	507.142	0.00820769	0.0795432	0.103185	0.917816	0.990708	411	518	565	529	517	426	532	563	492	614	422	546	9.40743	9.49615	9.55355	9.54457	9.53343	9.48592	9.54734	9.55262	9.45246	9.56749	9.29816	9.59178
ENSMUSG00000002221	646.196	647.559	706.393	689.25	765.32	669.766	670.3	695.071	687.692	720.998	727.516	662.158	Paxip1	690.685	0.00072814	0.0596431	0.0122083	0.990259	0.998381	576	667	751	692	759	573	675	737	702	822	743	656	9.76284	9.76515	9.86118	9.83387	9.95116	9.80218	9.80306	9.8432	9.83137	9.88403	9.8941	9.7896
ENSMUSG00000002222	2145.01	2486.36	2774.78	2696.24	2319.15	2096.96	2020.83	1991.84	2409.86	2248.95	2517.42	2690.02	Rmnd5a	2366.45	0.122567	0.0934071	1.31218	0.189459	0.866528	1912	2561	2950	2707	2300	1794	2035	2112	2460	2564	2571	2665	11.2155	11.4095	11.5551	11.5169	11.3177	11.186	11.138	11.1192	11.3682	11.2774	11.4259	11.5138
ENSMUSG00000002227	108.821	85.4351	98.7633	74.702	144.191	170.656	142.004	122.604	114.615	93.8526	106.728	101.948	Mov10	113.693	-0.2479	0.185549	-1.33603	0.181538	0.861482	97	88	105	75	143	146	143	130	117	107	109	101	8.23015	8.08711	8.17109	8.01382	8.41521	8.53606	8.40463	8.30606	8.26272	8.14096	8.21814	8.19016
ENSMUSG00000002228	20.1936	17.4754	25.3963	33.8649	13.1082	11.6888	24.8259	29.2364	16.6535	28.0681	20.5624	19.1784	Ppm1j	21.6876	0.0284323	0.295972	0.0960641	0.92347	0.991619	18	18	27	34	13	10	25	31	17	32	21	19	7.48994	7.44937	7.5603	7.66018	7.37664	7.35037	7.55298	7.60748	7.43647	7.5935	7.49521	7.47514
ENSMUSG00000002233	391.532	377.662	422.331	475.105	447.697	641.713	647.461	529.084	407.521	511.365	469.997	457.253	Rhoc	481.56	-0.306911	0.120906	-2.53842	0.0111354	0.546997	349	389	449	477	444	549	652	561	416	583	480	453	9.24561	9.21087	9.31967	9.43782	9.37775	9.75524	9.76498	9.54889	9.28457	9.51342	9.42683	9.399
ENSMUSG00000002249	63.9465	55.3386	63.961	48.8053	77.6412	87.6657	71.4987	58.4727	66.614	50.8734	54.833	54.5069	Tead3	62.8464	-0.0298114	0.17558	-0.169788	0.865177	0.983342	57	57	68	49	77	75	72	62	68	58	56	54	7.93409	7.8647	7.93421	7.80794	8.03446	8.10167	7.99079	7.89062	7.95453	7.82633	7.86044	7.85769
ENSMUSG00000002250	495.865	625.23	742.136	653.393	437.614	542.359	566.031	516.823	593.648	537.679	515.038	648.027	Ppard	572.82	0.0785396	0.120996	0.649111	0.516267	0.935311	442	644	789	656	434	464	570	548	606	613	526	642	9.48162	9.72689	9.91644	9.77497	9.35496	9.57488	9.62004	9.52445	9.67092	9.56578	9.52085	9.76594
ENSMUSG00000002257	39.2654	63.1055	84.6543	57.7695	49.408	75.977	73.4848	76.3918	58.7771	84.2042	69.5204	85.7979	Def6	68.1963	-0.341058	0.180137	-1.89332	0.0583147	0.788701	35	65	90	58	49	65	74	81	60	96	71	85	7.71702	7.92755	8.08197	7.88487	7.81334	8.02283	8.00514	8.02574	7.89309	8.07899	7.97628	8.0895
ENSMUSG00000002265	12674.9	12988.1	12430.1	12510.1	15093.6	10344.6	10167.7	11076.8	13863.6	13116.6	15033.1	11133.5	Peg3	12536	0.118235	0.104822	1.12796	0.259336	0.879608	11298	13378	13215	12560	14969	8850	10239	11745	14152	14954	15353	11030	13.6565	13.6911	13.6289	13.638	13.9042	13.3694	13.345	13.4659	13.7836	13.705	13.8985	13.4731
ENSMUSG00000002266	445.381	264.072	311.34	325.701	630.204	410.276	296.918	387.617	381.071	465.754	480.768	302.816	Zim1	391.827	0.0213728	0.197321	0.108315	0.913746	0.990591	397	272	331	327	625	351	299	411	389	531	491	300	9.37255	8.88536	9.03082	9.07196	9.73551	9.29117	8.98816	9.2359	9.21949	9.41763	9.44991	9.00578
ENSMUSG00000002274	1682.8	1773.75	1712.84	1737.07	1590.13	1936.83	2174.75	1923	1652.62	1611.28	1331.66	1782.58	Metrn	1742.44	-0.0611797	0.102123	-0.599079	0.54912	0.944969	1500	1827	1821	1744	1577	1657	2190	2039	1687	1837	1360	1766	10.9026	10.9699	10.9252	10.9431	10.8308	11.083	11.2335	11.0737	10.8796	10.8475	10.6087	10.9762
ENSMUSG00000002279	362.363	331.061	347.082	353.589	330.731	381.054	351.535	326.315	323.274	328.923	329.977	310.891	Lmf1	339.733	0.0394637	0.0713661	0.552976	0.58028	0.949848	323	341	369	355	328	326	354	346	330	375	337	308	9.17147	9.08698	9.1309	9.14833	9.08606	9.21945	9.14285	9.07369	9.0651	9.08101	9.08396	9.02951
ENSMUSG00000002280	438.65	490.281	507.926	500.005	445.68	503.786	489.568	507.392	463.359	485.928	423.976	467.346	Ciao3	476.992	-0.000802675	0.0691311	-0.0116109	0.990736	0.998381	391	505	540	502	442	431	493	538	473	554	433	463	9.35732	9.46997	9.50643	9.49018	9.37323	9.49796	9.46848	9.50534	9.4124	9.46083	9.32352	9.42108
ENSMUSG00000002289	60.5808	54.3678	62.0798	83.6662	52.433	71.3015	88.3804	64.1314	90.1249	96.484	113.583	116.08	Angptl4	79.4343	-0.547295	0.182548	-2.99808	0.00271684	0.354547	54	56	66	84	52	61	89	68	92	110	116	115	7.90762	7.85651	7.91951	8.07541	7.83994	7.98936	8.10629	7.93553	8.11748	8.15722	8.25699	8.2708
ENSMUSG00000002297	22.4374	15.5337	22.5745	21.9126	16.1332	30.3908	25.819	18.8622	27.4293	35.9622	34.2706	20.1877	Dbf4	24.2928	-0.485937	0.251294	-1.93374	0.0531452	0.788701	20	16	24	22	16	26	26	20	28	41	35	20	7.52132	7.41835	7.52319	7.51413	7.42813	7.62102	7.56567	7.47045	7.58572	7.6828	7.66462	7.48985
ENSMUSG00000002307	397.141	418.438	397.875	460.164	438.622	370.534	372.389	377.243	450.624	457.86	421.039	426.971	Daxx	415.742	0.0385643	0.0802984	0.480262	0.631041	0.957373	354	431	423	462	435	317	375	400	460	522	430	423	9.25941	9.31054	9.2612	9.40541	9.35726	9.19266	9.19742	9.20981	9.3843	9.40034	9.31665	9.33049
ENSMUSG00000002308	254.664	258.247	265.25	268.927	257.123	287.544	282.023	319.714	268.415	288.575	231.082	231.15	Cd320	267.726	-0.0639219	0.0932452	-0.685525	0.493013	0.929236	227	266	282	270	255	246	284	339	274	329	236	229	8.85433	8.86624	8.8892	8.90109	8.86251	8.95965	8.94256	9.05496	8.89944	8.96282	8.77299	8.77323
ENSMUSG00000002319	723.605	822.313	860.652	787.857	736.079	797.174	706.05	811.073	781.735	878.881	670.725	689.412	Ipo4	772.129	0.0449206	0.0814427	0.55156	0.58125	0.949848	645	847	915	791	730	682	711	860	798	1002	685	683	9.88806	10.033	10.0855	9.9841	9.90723	9.9975	9.86064	10.0172	9.97523	10.1098	9.80375	9.83413
ENSMUSG00000002320	546.349	486.398	471.242	573.711	622.138	587.945	525.317	479.099	586.791	582.412	595.33	554.154	Tm9sf1	550.907	-0.0495847	0.0865503	-0.5729	0.566712	0.948425	487	501	501	576	617	503	529	508	599	664	608	549	9.5826	9.46182	9.42951	9.63438	9.72151	9.66057	9.54143	9.44636	9.65846	9.65045	9.67396	9.59757
ENSMUSG00000002324	115.552	118.444	153.318	126.495	168.391	118.057	119.165	145.239	145.963	115.781	150.791	170.586	Rec8	137.315	-0.0145886	0.139234	-0.104777	0.916553	0.990591	103	122	163	127	167	101	120	154	149	132	154	169	8.2679	8.28371	8.45834	8.32655	8.52619	8.2816	8.28761	8.42024	8.42371	8.26916	8.44656	8.53575
ENSMUSG00000002325	407.238	253.393	293.468	296.816	241.998	389.236	425.02	423.456	300.743	247.35	205.624	273.544	Irf9	313.157	-0.116205	0.190821	-0.608974	0.542542	0.94228	363	261	312	298	240	333	428	449	307	282	210	271	9.28389	8.85007	8.97774	8.98785	8.8113	9.23992	9.32595	9.3223	8.99961	8.82966	8.67875	8.91586
ENSMUSG00000002326	103.212	107.765	115.694	127.491	92.7661	104.03	151.935	140.523	103.84	119.289	112.603	124.155	Gmpr2	116.942	-0.162068	0.13191	-1.22862	0.219213	0.874107	92	111	123	128	92	89	153	149	106	136	115	123	8.19763	8.22411	8.26868	8.33173	8.13417	8.20244	8.45191	8.3974	8.20132	8.28829	8.25153	8.31427
ENSMUSG00000002329	675.364	706.781	731.789	737.059	639.279	714.184	772.583	688.469	697.488	628.023	646.246	689.412	Mdp1	693.89	0.0162244	0.0661689	0.245197	0.806304	0.980534	602	728	778	740	634	611	778	730	712	716	660	683	9.81136	9.86179	9.90067	9.90873	9.75109	9.87341	9.96186	9.83262	9.84706	9.73174	9.76293	9.83413
ENSMUSG00000002332	1779.28	1640.74	1610.31	1738.07	1549.8	1858.51	1995.01	2057.86	1816.21	2033.18	2147.3	1931.97	Dhrs1	1846.52	-0.249822	0.0572851	-4.36103	1.29e-05	0.0183016	1586	1690	1712	1745	1537	1590	2009	2182	1854	2318	2193	1914	10.9738	10.8705	10.8467	10.9439	10.7983	11.0298	11.1213	11.1615	11.0002	11.1459	11.2169	11.0797
ENSMUSG00000002341	1497.69	1534.92	1720.36	1849.62	1783.73	1586.17	1459.77	1592.91	1649.68	1509.54	2093.45	1916.83	Ncan	1682.89	-0.00808172	0.0984822	-0.0820628	0.934597	0.993545	1335	1581	1829	1857	1769	1357	1470	1689	1684	1721	2138	1899	10.7553	10.7861	10.9308	11.0236	10.977	10.8276	10.7231	10.833	10.8774	10.7652	11.1838	11.0696
ENSMUSG00000002342	545.228	557.27	578.471	575.703	543.488	597.296	599.795	621.508	582.873	568.378	529.726	552.135	Tmem161a	570.989	-0.0467331	0.0587701	-0.795185	0.426506	0.918466	486	574	615	578	539	511	604	659	595	648	541	547	9.58044	9.6035	9.64319	9.63807	9.57707	9.6775	9.68199	9.72042	9.65129	9.62444	9.55016	9.59371
ENSMUSG00000002343	511.572	479.602	456.192	535.862	512.23	455.862	594.83	551.718	482.952	553.467	467.06	471.384	Armc6	506.061	-0.035935	0.0845135	-0.425198	0.670692	0.962219	456	494	485	538	508	390	599	585	493	631	477	467	9.51384	9.44743	9.39666	9.56223	9.51517	9.39593	9.67305	9.59292	9.45454	9.59626	9.42046	9.42982
ENSMUSG00000002345	412.847	427.175	427.974	381.478	382.156	407.938	467.721	435.716	400.664	474.526	386.768	411.83	Borcs8	418.066	-0.0707182	0.0752355	-0.939958	0.347239	0.899742	368	440	455	383	379	349	471	462	409	541	395	408	9.2973	9.33096	9.33281	9.22052	9.22223	9.28557	9.4219	9.35063	9.268	9.43658	9.23378	9.29488
ENSMUSG00000002346	455.478	419.409	477.826	385.462	465.847	397.418	438.923	431.944	455.522	392.076	357.394	434.037	Slc25a42	425.945	0.0857269	0.0822415	1.04238	0.297235	0.89218	406	432	508	387	462	340	442	458	465	447	365	430	9.39508	9.31282	9.44364	9.23052	9.41783	9.26009	9.35794	9.34198	9.39518	9.24696	9.15841	9.34679
ENSMUSG00000002365	424.066	418.438	454.311	419.327	428.539	402.094	410.125	416.854	416.338	373.656	393.622	407.793	Snx9	413.763	0.0914398	0.0612853	1.49203	0.13569	0.841969	378	431	483	421	425	344	413	442	425	426	402	404	9.32373	9.31054	9.39249	9.31263	9.33412	9.27147	9.29081	9.3068	9.30558	9.20066	9.25077	9.28522
ENSMUSG00000002372	1415.8	1533.95	1592.44	1639.46	1617.36	1423.69	1539.21	1455.22	1511.55	1532.34	1450.14	1537.3	Ranbp3	1520.7	0.0636374	0.0490133	1.29837	0.19416	0.868577	1262	1580	1693	1646	1604	1218	1550	1543	1543	1747	1481	1523	10.6849	10.7854	10.8326	10.8695	10.8523	10.6918	10.7897	10.7192	10.7668	10.784	10.7148	10.7881
ENSMUSG00000002379	1157.77	1284.44	1156.94	1250.01	1032.53	1288.1	1579.92	1372.22	1109.91	1205.17	962.515	1066.92	Ndufa11	1205.54	-0.0599896	0.113263	-0.529648	0.596356	0.951663	1032	1323	1230	1255	1024	1102	1591	1455	1133	1374	983	1057	10.4372	10.5642	10.4364	10.5308	10.2995	10.5677	10.8226	10.646	10.3861	10.4861	10.2162	10.3386
ENSMUSG00000002384	7.85307	8.73768	6.58422	1.99205	3.02498	8.18214	6.95126	1.88622	4.89809	6.13989	4.8958	4.03755	Bmp8b	5.43191	0.101568	0.511976	0.198384	0.842745	NA	7	9	7	2	3	7	7	2	5	7	5	4	7.26982	7.28992	7.23886	7.08713	7.13029	7.27742	7.2481	7.08213	7.19257	7.22731	7.19251	7.1658
ENSMUSG00000002393	317.489	319.411	340.498	334.665	328.715	315.597	331.675	270.672	334.05	303.486	299.623	326.032	Nr2f6	318.493	0.0764044	0.073782	1.03554	0.300415	0.89321	283	329	362	336	326	270	334	287	341	346	306	323	9.04859	9.0541	9.11303	9.09699	9.08043	9.04315	9.08869	8.90669	9.09529	9.00776	8.99627	9.07289
ENSMUSG00000002395	1026.51	995.125	1012.09	970.13	903.461	1084.72	1251.23	1061.94	992.353	1003.43	879.286	845.867	Use1	1002.18	-0.0511673	0.0919838	-0.556264	0.57803	0.949848	915	1025	1076	974	896	928	1260	1126	1013	1144	898	838	10.2925	10.2556	10.2756	10.2255	10.1419	10.3585	10.532	10.333	10.2523	10.2654	10.1103	10.0655
ENSMUSG00000002396	166.036	152.424	195.645	170.32	187.549	184.683	173.782	198.996	160.657	190.337	163.52	172.605	Ocel1	176.379	-0.0273832	0.0987429	-0.277318	0.781536	0.977469	148	157	208	171	186	158	175	211	164	217	167	171	8.51585	8.45418	8.63973	8.5346	8.60712	8.59536	8.54953	8.65297	8.49188	8.61845	8.5047	8.54448
ENSMUSG00000002409	264.761	254.364	264.309	311.756	307.54	277.024	256.204	224.46	306.62	269.278	277.102	326.032	Dyrk1b	278.287	0.0207865	0.102087	0.203616	0.838654	0.981664	236	262	281	313	305	237	258	238	313	307	283	323	8.88761	8.85332	8.88614	9.03203	9.01971	8.92689	8.85946	8.74916	9.01701	8.90222	8.92714	9.07289
ENSMUSG00000002413	1359.7	1614.53	1627.24	1614.56	1462.07	1173.55	1124.12	1117.58	1523.31	1418.31	1550.99	1544.36	Braf	1427.53	0.18555	0.10502	1.76681	0.0772594	0.825754	1212	1663	1730	1621	1450	1004	1132	1185	1555	1617	1584	1530	10.6346	10.85	10.86	10.8501	10.7251	10.4537	10.4015	10.3945	10.7766	10.6871	10.7993	10.7939
ENSMUSG00000002416	463.331	455.33	455.252	457.176	447.697	365.858	443.888	437.602	399.684	450.843	405.372	379.53	Ndufb2	430.13	0.143597	0.069348	2.07068	0.0383891	0.733988	413	469	484	459	444	313	447	464	408	514	414	376	9.41234	9.39475	9.39458	9.39883	9.37775	9.18057	9.36919	9.35494	9.26562	9.38478	9.2794	9.2156
ENSMUSG00000002428	602.443	508.727	559.659	514.946	506.18	521.319	494.533	585.67	509.401	485.928	425.935	518.825	Hltf	519.464	0.0891209	0.0823692	1.08197	0.279267	0.885688	537	524	595	517	502	446	498	621	520	554	435	514	9.68674	9.50806	9.60803	9.52066	9.50286	9.53346	9.47885	9.65641	9.50943	9.46083	9.32808	9.52847
ENSMUSG00000002455	1246.39	1388.32	1397.74	1351.61	1440.9	1413.17	1285.98	1373.17	1399.87	1404.28	1414.89	1428.28	Prpf6	1378.72	-0.0238219	0.0491693	-0.484488	0.62804	0.957373	1111	1430	1486	1357	1429	1209	1295	1456	1429	1601	1445	1415	10.5272	10.6605	10.6689	10.6272	10.7068	10.6826	10.5657	10.6468	10.6708	10.6747	10.6841	10.6958
ENSMUSG00000002458	344.413	281.547	285.003	254.983	269.223	312.09	286.988	323.486	286.048	314.011	279.061	298.779	Rgs19	294.636	-0.066499	0.0861283	-0.772092	0.44006	0.921085	307	290	303	256	267	267	289	343	292	358	285	296	9.12369	8.94108	8.95181	8.85539	8.90204	9.033	8.95794	9.0657	8.95504	9.03857	8.9333	8.99374
ENSMUSG00000002459	225.495	222.325	218.22	249.007	280.315	160.136	197.615	228.232	204.74	218.405	309.415	252.347	Rgs20	230.521	0.0896259	0.141257	0.634488	0.525763	0.93752	201	229	232	250	278	137	199	242	209	249	316	250	8.75292	8.74138	8.72628	8.83529	8.93723	8.48953	8.64753	8.76279	8.67534	8.72696	9.02521	8.84656
ENSMUSG00000002475	1643.54	1448.51	1409.96	1651.41	1598.2	1422.52	1569	1673.07	1409.67	1506.9	1572.53	1563.54	Abhd3	1539.07	0.0172438	0.0632737	0.272527	0.785217	0.977469	1465	1492	1499	1658	1585	1217	1580	1774	1439	1718	1606	1549	10.8726	10.7134	10.6797	10.8787	10.8372	10.6908	10.8139	10.8953	10.6795	10.763	10.8167	10.8095
ENSMUSG00000002477	611.418	644.647	649.016	560.763	602.979	607.816	744.778	665.834	538.79	603.463	554.205	589.482	Snrpd1	614.433	-0.00250416	0.0856423	-0.0292398	0.976673	0.998381	545	664	690	563	598	520	750	706	550	688	566	584	9.70269	9.76022	9.76761	9.61012	9.6877	9.69631	9.92044	9.79569	9.56794	9.68856	9.59767	9.66336
ENSMUSG00000002486	252.42	235.917	259.606	221.118	225.865	257.153	274.078	251.81	232.169	284.189	237.936	225.093	Tchp	246.446	-0.0762969	0.0880838	-0.866185	0.386389	0.908787	225	243	276	222	224	220	276	267	237	324	243	223	8.84681	8.7901	8.87073	8.73696	8.75426	8.86261	8.91756	8.84476	8.77686	8.94929	8.79718	8.75146
ENSMUSG00000002489	688.827	904.835	1184.22	1213.16	696.754	594.958	540.213	503.62	793.491	577.15	645.267	1009.39	Tiam1	779.323	0.493143	0.189882	2.59709	0.0094016	0.536848	614	932	1259	1218	691	509	544	534	810	658	659	1000	9.83319	10.1437	10.4647	10.4941	9.84589	9.67329	9.57072	9.49762	9.99222	9.64075	9.76127	10.2725
ENSMUSG00000002496	1848.84	1863.07	1990.32	1916.35	1860.36	1879.55	1850.03	1821.14	2007.24	1801.62	1915.24	1939.03	Tsc2	1891.07	0.00675826	0.0427479	0.158096	0.874381	0.984444	1648	1919	2116	1924	1845	1608	1863	1931	2049	2054	1956	1921	11.0231	11.0329	11.1182	11.0693	11.0311	11.0443	11.0239	11.0037	11.1292	10.9898	11.0685	11.0845
ENSMUSG00000002500	6.73121	5.82512	17.8715	4.98013	11.0916	10.5199	14.8956	9.43108	23.5108	16.6654	12.7291	11.1033	Rpl3l	12.1129	-0.597233	0.39432	-1.51459	0.129876	0.839665	6	6	19	5	11	9	15	10	24	19	13	11	7.24259	7.21887	7.45548	7.195	7.33883	7.32748	7.40772	7.30496	7.53576	7.43666	7.36977	7.33906
ENSMUSG00000002504	1404.58	1454.34	1693.09	1466.15	1156.55	1831.63	1636.53	1492	1447.88	1690.22	1570.57	1652.37	Slc9a3r2	1541.32	-0.172062	0.0895528	-1.92134	0.0546885	0.788701	1252	1498	1800	1472	1147	1567	1648	1582	1478	1927	1604	1637	10.675	10.7184	10.9104	10.7286	10.4359	11.011	10.8672	10.7505	10.7129	10.9083	10.8151	10.8794
ENSMUSG00000002524	3182.74	3308.67	3348.55	3174.34	3265.97	3347.66	3669.27	3619.65	3216.09	3418.16	3107.86	3432.93	Puf60	3340.99	-0.0630712	0.0495173	-1.27372	0.202763	0.874107	2837	3408	3560	3187	3239	2864	3695	3838	3283	3897	3174	3401	11.7388	11.791	11.8072	11.7352	11.7735	11.8068	11.931	11.9125	11.7528	11.835	11.7068	11.8408
ENSMUSG00000002546	2084.43	2013.55	1935.76	2008.98	2114.46	1855.01	1995.01	1990.9	2092.46	2096.33	1965.18	1954.17	Golga2	2008.85	0.0267291	0.0445699	0.599711	0.548699	0.944969	1858	2074	2058	2017	2097	1587	2009	2111	2136	2390	2007	1936	11.1782	11.1333	11.0823	11.1303	11.1968	11.0273	11.1213	11.1186	11.1832	11.1856	11.1018	11.0945
ENSMUSG00000002550	637.221	700.956	667.828	705.187	834.895	714.184	693.14	720.535	754.306	756.961	762.766	685.374	Uck1	719.446	-0.0352337	0.0713158	-0.494051	0.62127	0.957036	568	722	710	708	828	611	698	764	770	863	779	679	9.74757	9.85258	9.79899	9.85927	10.0505	9.87341	9.84012	9.88331	9.93477	9.93874	9.94738	9.82763
ENSMUSG00000002565	0	0	2.82181	0.996026	6.04996	0	0	0	0	1.75425	1.95832	3.02816	Scin	1.38404	1.0278	1.33251	0.771327	0.440513	NA	0	0	3	1	6	0	0	0	0	2	2	3	6.901	6.901	7.12247	7.03266	7.22492	6.901	6.901	6.901	6.901	7.07569	7.08555	7.13041
ENSMUSG00000002578	137.99	145.628	158.962	146.416	192.59	133.252	124.13	126.376	147.922	117.535	157.645	134.249	Ikzf4	143.558	0.219536	0.116636	1.88223	0.0598042	0.788701	123	150	169	147	191	114	125	134	151	134	161	133	8.38494	8.42211	8.48421	8.42587	8.62753	8.36124	8.31414	8.32593	8.43304	8.27876	8.47823	8.36627
ENSMUSG00000002580	216.52	235.917	225.745	185.261	246.032	240.789	278.051	276.331	210.618	238.579	194.853	198.849	Mien1	228.962	-0.076654	0.117496	-0.652396	0.514146	0.935019	193	243	240	186	244	206	280	293	215	272	199	197	8.71997	8.7901	8.75382	8.59774	8.82516	8.80711	8.93012	8.9247	8.69782	8.79942	8.63658	8.6524
ENSMUSG00000002588	1.12187	0	0	0	3.02498	0	0.993038	2.82932	0	0	2.93748	0	Pon1	0.908891	-0.244854	1.6193	-0.15121	0.87981	NA	1	0	0	0	3	0	1	3	0	0	3	0	7.04073	6.901	6.901	6.901	7.13029	6.901	7.03247	7.12276	6.901	6.901	7.12695	6.901
ENSMUSG00000002602	1566.13	1443.66	1361.99	1527.9	1451.99	1766.17	1491.54	1475.96	1354.81	1346.39	1666.53	1690.72	Axl	1511.98	-0.0680208	0.0800337	-0.849902	0.395379	0.913272	1396	1487	1448	1534	1440	1511	1502	1565	1383	1535	1702	1675	10.8115	10.7092	10.6367	10.7804	10.7164	10.9644	10.7501	10.7369	10.6301	10.6224	10.8903	10.9086
ENSMUSG00000002603	222.13	185.433	193.764	193.229	211.749	305.077	298.904	267.843	198.862	215.773	298.644	181.69	Tgfb1	231.091	-0.326174	0.142765	-2.28469	0.0223308	0.655437	198	191	206	194	210	261	301	284	203	246	305	180	8.74067	8.59845	8.63223	8.63009	8.70209	9.01247	8.99412	8.89759	8.65245	8.71719	8.99334	8.58295
ENSMUSG00000002608	1098.31	1078.62	1019.61	987.062	1019.42	1088.22	973.177	1048.74	982.557	980.628	934.119	1048.75	Ccdc97	1021.6	0.0462469	0.0547134	0.845258	0.397967	0.91392	979	1111	1084	991	1011	931	980	1112	1003	1118	954	1039	10.3735	10.3517	10.2845	10.2459	10.2842	10.3624	10.2292	10.3181	10.2405	10.2382	10.181	10.3181
ENSMUSG00000002617	270.37	216.5	215.398	165.34	266.198	230.269	209.531	255.582	251.762	207.879	176.249	207.934	Zfp40	222.751	0.0431208	0.133307	0.32347	0.746339	0.970841	241	223	229	166	264	197	211	271	257	237	180	206	8.90573	8.7199	8.71579	8.51278	8.89227	8.77009	8.69369	8.85739	8.8446	8.6874	8.56006	8.68761
ENSMUSG00000002625	1589.69	1709.67	1977.15	1246.03	1410.65	1847.99	1853.01	1823.97	1872.05	1569.18	1224.93	1571.62	Akap8l	1641.33	-0.0825707	0.126685	-0.651781	0.514542	0.935019	1417	1761	2102	1251	1399	1581	1866	1934	1911	1789	1251	1557	10.8304	10.9228	11.1096	10.5269	10.6803	11.0225	11.026	11.0057	11.0391	10.814	10.5059	10.816
ENSMUSG00000002633	154.818	149.511	164.605	181.277	206.707	156.629	173.782	162.215	166.535	165.777	164.499	169.577	Shh	167.994	0.0495221	0.0995725	0.497346	0.618945	0.956474	138	154	175	182	205	134	175	172	170	189	168	168	8.46527	8.44055	8.50952	8.58123	8.68291	8.47359	8.54953	8.49887	8.51805	8.51471	8.50905	8.53137
ENSMUSG00000002635	214.277	257.276	232.329	271.915	228.89	251.308	293.939	221.63	247.843	271.909	247.728	275.563	Pdcd2l	251.217	-0.100615	0.0938389	-1.07221	0.283625	0.887649	191	265	247	273	227	215	296	235	253	310	253	273	8.7116	8.86302	8.77742	8.91067	8.76515	8.84307	8.97917	8.73884	8.83134	8.91065	8.83094	8.92227
ENSMUSG00000002658	1250.88	1299.97	1300.85	1321.73	1264.44	1256.54	1419.05	1413.72	1252.93	1274.47	1274.87	1364.69	Gtf2f1	1307.85	-0.0383928	0.0508274	-0.755356	0.450036	0.924104	1115	1339	1383	1327	1254	1075	1429	1499	1279	1453	1302	1352	10.5316	10.579	10.5798	10.5995	10.5449	10.5372	10.6877	10.683	10.5336	10.5546	10.555	10.6391
ENSMUSG00000002660	986.122	1080.56	961.296	949.213	959.927	1129.13	1225.41	1173.23	940.433	1014.84	866.557	935.702	Clpp	1018.53	-0.0756349	0.0918331	-0.823612	0.41016	0.914653	879	1113	1022	953	952	966	1234	1244	960	1157	885	927	10.2448	10.3539	10.2147	10.1998	10.213	10.4069	10.5064	10.4533	10.1889	10.2789	10.0934	10.1829
ENSMUSG00000002661	452.113	411.642	421.39	426.299	408.372	451.186	528.296	513.994	406.541	405.233	330.956	403.755	Alkbh7	429.981	-0.0348112	0.108305	-0.321417	0.747894	0.970841	403	424	448	428	405	386	532	545	415	462	338	400	9.38761	9.29443	9.31747	9.32893	9.28662	9.38555	9.54734	9.51874	9.28222	9.27907	9.08669	9.2755
ENSMUSG00000002664	5.60934	1.94171	7.52482	14.9404	3.02498	3.50663	17.8747	3.77243	8.81656	7.01702	5.87496	6.05632	Pspn	7.16332	-0.196287	0.561792	-0.349394	0.726793	NA	5	2	8	15	3	3	18	4	9	8	6	6	7.21295	7.08477	7.26207	7.40848	7.13029	7.14783	7.45553	7.15699	7.29166	7.24973	7.22022	7.22509
ENSMUSG00000002668	71.7995	57.2803	47.9707	48.8053	81.6745	70.1326	89.3734	72.6193	75.4306	53.5047	66.5829	57.5351	Dennd1c	66.0591	-0.174661	0.181836	-0.960539	0.336784	0.899245	64	59	51	49	81	60	90	77	77	61	68	57	7.99298	7.88085	7.80039	7.80794	8.06207	7.98079	8.11267	7.99891	8.01898	7.84916	7.95429	7.88294
ENSMUSG00000002679	212.033	212.617	213.517	229.086	211.749	194.034	196.621	180.134	205.72	230.684	234.019	258.403	Med6	214.885	0.00969162	0.100375	0.0965541	0.923081	0.991394	189	219	227	230	210	166	198	191	210	263	239	256	8.70316	8.70536	8.70875	8.76585	8.70209	8.63331	8.64361	8.57645	8.67912	8.77157	8.78341	8.86675
ENSMUSG00000002688	270.37	273.781	199.408	240.042	280.315	295.726	294.932	277.274	248.823	232.439	230.103	298.779	Prkd1	261.833	-0.0855892	0.111126	-0.770199	0.441182	0.921085	241	282	212	241	278	253	297	294	254	265	235	296	8.90573	8.91662	8.65459	8.80452	8.93723	8.98457	8.98217	8.92768	8.83467	8.77781	8.76949	8.99374
ENSMUSG00000002699	72.9214	47.5718	50.7926	61.7536	88.7328	65.4571	75.4709	95.2539	80.3287	77.1872	104.77	89.8355	Lcp2	75.8396	-0.390993	0.178607	-2.18913	0.0285874	0.699988	65	49	54	62	88	56	76	101	82	88	107	89	8.00109	7.79676	7.82562	7.91694	8.10856	7.94572	8.01926	8.14965	8.05294	8.0313	8.20677	8.11563
ENSMUSG00000002718	1062.41	1064.06	1141.89	1270.93	1250.33	915.23	873.873	933.677	1134.4	1147.28	1286.62	1212.27	Cse1l	1107.75	0.111115	0.106504	1.0433	0.29681	0.891948	947	1096	1214	1276	1240	783	880	990	1158	1308	1314	1201	10.3336	10.3354	10.4205	10.5512	10.5311	10.157	10.1032	10.1804	10.4125	10.4262	10.5663	10.4932
ENSMUSG00000002728	1046.7	1007.75	1050.65	1016.94	923.627	1054.33	1127.1	1005.35	945.331	967.471	877.328	947.815	Naa20	997.533	0.0291241	0.0682103	0.426975	0.669398	0.962219	933	1038	1117	1021	916	902	1135	1066	965	1103	896	939	10.3157	10.2705	10.3202	10.2813	10.1677	10.3244	10.4047	10.2677	10.195	10.2222	10.1077	10.1981
ENSMUSG00000002731	501.475	499.989	488.173	536.858	463.83	550.541	549.15	534.742	493.727	514.873	490.559	444.13	Prkra	505.671	-0.0368646	0.0704873	-0.522997	0.600976	0.952679	447	515	519	539	460	471	553	567	504	587	501	440	9.49321	9.49015	9.46555	9.56417	9.41343	9.59066	9.58799	9.56003	9.47717	9.52052	9.47056	9.36974
ENSMUSG00000002732	53.8496	70.8723	56.4362	56.7735	60.4996	120.394	80.4361	58.4727	72.4917	58.7675	67.5621	64.6008	Fkbp7	68.4297	-0.314198	0.191633	-1.63958	0.101092	0.836283	48	73	60	57	60	103	81	62	74	67	69	64	7.8521	7.98622	7.87386	7.87666	7.90697	8.29424	8.05367	7.89062	7.99799	7.89301	7.96168	7.93915
ENSMUSG00000002733	628.246	662.122	647.135	689.25	630.204	698.988	582.913	602.646	653.405	702.579	603.163	649.036	Plekha3	645.807	0.022117	0.0654183	0.338086	0.735299	0.970385	560	682	688	692	625	598	587	639	667	801	616	643	9.73212	9.78954	9.76443	9.83387	9.73551	9.84945	9.65137	9.6871	9.77499	9.85515	9.68802	9.76764
ENSMUSG00000002741	1672.7	1612.59	1646.05	1651.41	1763.56	1618.89	1746.75	1745.69	1665.35	1757.76	1784.03	1799.74	Ykt6	1705.38	-0.0532675	0.0436198	-1.22118	0.222018	0.874107	1491	1661	1750	1658	1749	1385	1759	1851	1700	2004	1822	1783	10.895	10.8485	10.8746	10.8787	10.9625	10.8535	10.9502	10.9495	10.8894	10.9583	10.9773	10.9885
ENSMUSG00000002748	2085.55	2090.25	2239.58	2016.95	2293.94	2252.43	2019.84	2081.44	2264.88	2021.78	2170.8	2030.89	Baz1b	2130.69	0.0174131	0.052914	0.329084	0.742092	0.970841	1859	2153	2381	2025	2275	1927	2034	2207	2312	2305	2217	2012	11.1789	11.1818	11.2719	11.1355	11.3034	11.2794	11.1373	11.1764	11.2867	11.1386	11.2311	11.1444
ENSMUSG00000002763	1318.19	1349.49	1370.46	1249.02	1253.35	1457.59	1532.26	1476.91	1278.4	1270.96	1080.01	1341.48	Pex6	1331.51	-0.0432178	0.0832945	-0.518855	0.603862	0.95307	1175	1390	1457	1254	1243	1247	1543	1566	1305	1449	1103	1329	10.5962	10.6252	10.6444	10.5298	10.534	10.7212	10.784	10.7377	10.5584	10.5512	10.3533	10.6178
ENSMUSG00000002767	597.955	786.391	732.73	723.115	692.721	711.846	764.639	705.445	660.262	760.469	680.517	689.412	Mrpl2	708.792	-0.00664874	0.0728834	-0.0912244	0.927314	0.992548	533	810	779	726	687	609	770	748	674	867	695	683	9.67869	9.98198	9.90211	9.88731	9.83944	9.86975	9.95015	9.85968	9.78645	9.94397	9.81976	9.83413
ENSMUSG00000002768	1221.71	1177.65	1053.48	1151.41	1116.22	1138.49	1256.19	1236.41	1042.31	1162.19	1045.74	1011.41	Mea1	1134.43	0.0204348	0.0706574	0.28921	0.772421	0.975735	1089	1213	1120	1156	1107	974	1265	1311	1064	1325	1068	1002	10.5027	10.4579	10.3234	10.4305	10.393	10.4169	10.5368	10.5174	10.3107	10.4419	10.3146	10.2748
ENSMUSG00000002769	15.7061	18.4462	9.40603	13.9444	25.2082	10.5199	10.9234	16.9759	26.4497	20.1739	14.6874	17.1596	Gnmt	16.6334	-0.0240796	0.321737	-0.0748426	0.94034	0.994095	14	19	10	14	25	9	11	18	27	23	15	17	7.42118	7.46421	7.30442	7.39144	7.5579	7.32748	7.33552	7.44157	7.5736	7.48965	7.40421	7.44445
ENSMUSG00000002771	953.587	905.806	904.86	940.249	779.437	849.773	855.998	845.025	939.454	890.284	848.932	941.758	Grin2d	887.93	0.0241351	0.0630088	0.383043	0.701688	0.96469	850	933	962	944	773	727	862	896	959	1015	867	933	10.2052	10.1449	10.1437	10.1886	9.97188	10.0708	10.0792	10.0643	10.1876	10.1248	10.0697	10.1905
ENSMUSG00000002778	980.512	932.99	875.701	903.396	935.727	1013.42	888.769	936.506	962.964	900.809	892.015	1006.36	Kdelr1	935.764	-0.0264633	0.055766	-0.474543	0.635113	0.957516	874	961	931	907	928	867	895	993	983	1027	911	997	10.2381	10.1795	10.1056	10.1418	10.183	10.2772	10.1228	10.1839	10.2167	10.1385	10.127	10.2689
ENSMUSG00000002781	308.514	359.216	364.013	323.709	283.34	344.819	391.257	351.779	340.907	344.711	272.207	301.807	Tmem143	332.19	-0.0319794	0.100468	-0.318305	0.750254	0.971634	275	370	387	325	281	295	394	373	348	393	278	299	9.02257	9.16321	9.17577	9.06633	8.94666	9.12478	9.24493	9.1435	9.11415	9.12449	8.9116	9.00278
ENSMUSG00000002791	3.3656	8.73768	1.88121	7.96821	2.01665	3.50663	3.97215	6.60176	10.7758	13.1569	4.8958	4.03755	Pdxk-ps	5.90966	-0.495871	0.563444	-0.880072	0.378821	NA	3	9	2	8	2	3	4	7	11	15	5	4	7.14282	7.28992	7.08189	7.2725	7.08828	7.14783	7.16366	7.23931	7.3326	7.37752	7.19251	7.1658
ENSMUSG00000002797	484.647	473.776	458.074	463.152	349.889	350.663	477.651	447.033	434.95	454.352	428.872	449.177	Ggct	439.353	0.0351615	0.0965638	0.364127	0.715763	0.965276	432	488	487	465	347	300	481	474	444	518	438	445	9.45812	9.43497	9.40081	9.41195	9.13845	9.14052	9.44327	9.37626	9.34888	9.39258	9.33489	9.38107
ENSMUSG00000002799	987.243	1078.62	1166.35	1030.89	1084.96	1173.55	1084.4	1029.87	1161.83	1121.85	1101.56	1108.31	Jag2	1094.12	-0.0541731	0.0554835	-0.976382	0.328875	0.899245	880	1111	1240	1035	1076	1004	1092	1092	1186	1279	1125	1098	10.2462	10.3517	10.4462	10.2976	10.3588	10.4537	10.3581	10.2964	10.4415	10.3991	10.377	10.3844
ENSMUSG00000002803	822.329	832.992	771.294	858.575	800.611	787.823	787.479	785.609	826.798	789.414	836.203	858.989	Btbd6	813.176	0.0118186	0.0509676	0.231884	0.816628	0.980826	733	858	820	862	794	674	793	833	844	900	854	851	10.033	10.0478	9.95997	10.0827	10.0024	9.98405	9.98355	9.98085	10.0393	9.98635	10.0523	10.0833
ENSMUSG00000002804	124.527	168.928	110.991	168.328	153.266	164.812	183.712	170.703	167.515	142.972	133.166	141.314	Nudt14	152.519	-0.118074	0.132574	-0.890626	0.37313	0.907637	111	174	118	169	152	141	185	181	171	163	136	140	8.31623	8.52854	8.24247	8.52592	8.4581	8.51044	8.59135	8.53626	8.52236	8.40932	8.36081	8.40127
ENSMUSG00000002808	3044.75	2975.67	2775.72	3212.18	2871.71	2702.44	2737.8	2776.51	2769.38	3065.56	2748.5	2628.44	Epdr1	2859.06	0.10012	0.0521356	1.92039	0.054809	0.788701	2714	3065	2951	3225	2848	2312	2757	2944	2827	3495	2807	2604	11.6792	11.6485	11.5555	11.7512	11.6009	11.5199	11.5372	11.5559	11.5525	11.6884	11.5424	11.483
ENSMUSG00000002812	2047.41	2051.41	2120.12	2091.66	1996.49	2188.14	2080.41	2180.47	2039.56	2075.28	1884.88	1979.41	Flii	2061.27	0.000540655	0.0470007	0.0115031	0.990822	0.998381	1825	2113	2254	2100	1980	1872	2095	2312	2082	2366	1925	1961	11.1549	11.1575	11.2003	11.1827	11.1222	11.2415	11.1757	11.237	11.1499	11.1725	11.0479	11.1111
ENSMUSG00000002814	135.746	132.036	121.338	130.479	154.274	147.278	134.06	160.328	144.004	185.074	169.395	167.558	Top3a	148.464	-0.235145	0.110662	-2.1249	0.0335946	0.709753	121	136	129	131	153	126	135	170	147	211	173	166	8.37378	8.35508	8.2993	8.34714	8.46276	8.42998	8.36532	8.49039	8.41431	8.59697	8.53057	8.52255
ENSMUSG00000002820	547.471	599.016	585.996	599.608	490.047	591.452	628.593	676.209	574.056	567.501	531.684	599.576	Atg4d	582.601	-0.0769732	0.0771171	-0.998133	0.318215	0.897458	488	617	623	602	486	506	633	717	586	647	543	594	9.58476	9.6806	9.65701	9.68166	9.46948	9.66694	9.73272	9.81274	9.63502	9.6228	9.55402	9.6816
ENSMUSG00000002825	121.162	139.803	138.269	145.42	155.282	187.02	150.942	135.808	125.391	135.078	109.666	141.314	Qtrt1	140.429	-0.00230606	0.128362	-0.0179653	0.985667	0.998381	108	144	147	146	154	160	152	144	128	154	112	140	8.29836	8.39387	8.38632	8.42111	8.46741	8.60496	8.44727	8.37409	8.32077	8.37043	8.23497	8.40127
ENSMUSG00000002831	420.7	465.039	341.439	987.062	392.239	552.879	642.495	406.48	1408.69	1135.88	1011.47	1322.3	Plin4	757.223	-0.828571	0.376754	-2.19923	0.0278613	0.695768	375	479	363	991	389	473	647	431	1438	1295	1033	1310	9.31586	9.41607	9.1156	10.2459	9.24736	9.59513	9.75657	9.28207	10.6786	10.4141	10.2749	10.6
ENSMUSG00000002833	1655.88	1644.63	1735.41	1619.54	1538.71	1811.76	2022.82	1708.91	1714.33	1628.82	1445.24	1712.93	Hdgfl2	1686.58	-0.0699795	0.0748741	-0.934628	0.34998	0.899742	1476	1694	1845	1626	1526	1550	2037	1812	1750	1857	1476	1697	10.8821	10.8735	10.9419	10.854	10.7893	10.997	11.1392	10.9223	10.9263	10.8612	10.7106	10.9253
ENSMUSG00000002835	54.9715	69.9014	46.0895	58.7655	86.7161	74.8081	49.6519	71.6762	83.2675	65.7845	81.2703	70.6571	Chaf1a	67.7967	-0.165498	0.180039	-0.919236	0.357972	0.903232	49	72	49	59	86	64	50	76	85	75	83	70	7.86161	7.97909	7.78312	7.893	8.0955	8.01457	7.81552	7.99208	8.07276	7.94823	8.05933	7.98465
ENSMUSG00000002844	2277.39	2386.36	2343.98	2253.01	2158.83	2282.82	2413.08	2404.93	2195.32	2291.93	2017.07	2281.22	Adprh	2275.49	0.00923694	0.0532522	0.173457	0.862293	0.983342	2030	2458	2492	2262	2141	1953	2430	2550	2241	2613	2060	2260	11.2939	11.3553	11.3317	11.2798	11.2239	11.297	11.37	11.3655	11.2458	11.3022	11.1355	11.2961
ENSMUSG00000002845	225.495	235.917	247.379	185.261	179.482	258.322	266.134	266.9	242.945	197.354	199.749	161.502	Tmem39a	222.203	-0.0826951	0.141936	-0.582622	0.560148	0.94751	201	243	263	186	178	221	268	283	248	225	204	160	8.75292	8.7901	8.82976	8.59774	8.57372	8.86648	8.89207	8.89455	8.81457	8.6465	8.65593	8.49567
ENSMUSG00000002846	426.31	423.292	410.103	351.597	373.081	457.031	425.02	414.024	397.725	374.533	361.31	391.642	Timmdc1	400.472	-0.0208712	0.0803779	-0.259663	0.795124	0.978902	380	436	436	353	370	391	428	439	406	427	369	388	9.32895	9.32192	9.29076	9.14302	9.19919	9.39851	9.32595	9.3001	9.26084	9.20291	9.16871	9.24589
ENSMUSG00000002847	22.4374	29.1256	35.7429	33.8649	32.2665	57.275	38.7285	39.6105	38.2051	33.3308	48.958	42.3943	Pla1a	37.6616	-0.460449	0.201037	-2.29037	0.022	0.654343	20	30	38	34	32	49	39	42	39	38	50	42	7.52132	7.60617	7.68047	7.66018	7.64244	7.8808	7.71157	7.72051	7.70621	7.65431	7.80931	7.74804
ENSMUSG00000002870	122.284	99.9979	102.526	122.511	104.866	151.954	137.039	95.2539	117.554	106.132	102.812	117.089	Mcm2	115.002	-0.0957265	0.135219	-0.707938	0.478983	0.927393	109	103	109	123	104	130	138	101	120	121	105	116	8.30435	8.17852	8.19358	8.30556	8.20733	8.452	8.38022	8.14965	8.27887	8.21469	8.19527	8.27633
ENSMUSG00000002871	613.662	702.898	725.205	642.437	662.471	756.263	734.848	732.795	716.101	695.562	671.704	670.233	Tpra1	693.681	-0.0852836	0.0609004	-1.40038	0.1614	0.851201	547	724	771	645	657	647	740	777	731	793	686	664	9.70665	9.85565	9.89054	9.75647	9.79012	9.9377	9.90535	9.90221	9.87641	9.84399	9.80536	9.80295
ENSMUSG00000002881	802.135	794.158	880.404	760.964	645.329	739.899	740.806	762.031	742.55	712.227	732.412	706.571	Nab1	751.624	0.0822157	0.0714023	1.15144	0.24955	0.879608	715	818	936	764	640	633	746	808	758	812	748	700	10.0046	9.99317	10.1118	9.9447	9.76138	9.91305	9.91443	9.94629	9.91707	9.87035	9.90162	9.86146
ENSMUSG00000002885	221.008	252.422	316.043	188.249	195.615	376.378	300.89	284.819	214.536	260.507	251.644	232.159	Adgre5	257.856	-0.223176	0.157829	-1.41403	0.157353	0.849362	197	260	336	189	194	322	303	302	219	297	257	230	8.73656	8.84682	9.04443	8.60998	8.63961	9.20761	9.00005	8.95124	8.71257	8.87369	8.8442	8.77682
ENSMUSG00000002897	236.714	250.48	207.873	265.939	180.49	287.544	243.294	287.648	272.334	257.875	290.811	266.478	Il17ra	253.957	-0.25394	0.101331	-2.50605	0.0122089	0.567927	211	258	221	267	179	246	245	305	278	294	297	264	8.7929	8.84028	8.68737	8.89143	8.57794	8.95965	8.81577	8.95997	8.91201	8.86501	8.96966	8.89318
ENSMUSG00000002900	281.589	323.294	382.825	321.716	420.472	313.259	201.587	226.346	305.641	268.401	306.477	385.586	Lamb1	311.433	0.272319	0.152865	1.78143	0.0748419	0.822041	251	333	407	323	417	268	203	240	312	306	313	382	8.94121	9.06515	9.22391	9.06067	9.31532	9.03639	8.66311	8.75599	9.01413	8.89939	9.01659	9.23083
ENSMUSG00000002908	251.298	293.198	335.795	344.625	243.007	287.544	315.786	298.022	275.273	242.087	248.707	325.023	Kcnn1	288.364	0.0469823	0.115217	0.407774	0.68344	0.962363	224	302	357	346	241	246	318	316	281	276	254	322	8.84304	8.97692	9.10011	9.12426	8.81478	8.95965	9.0437	8.99147	8.92135	8.81161	8.83427	9.07004
ENSMUSG00000002910	495.865	541.736	585.996	979.094	344.848	350.663	447.86	427.228	1076.6	961.331	695.204	1055.82	Arrdc2	663.52	-0.281338	0.35699	-0.788084	0.430648	0.91922	442	558	623	983	342	300	451	453	1099	1096	710	1046	9.48162	9.57368	9.65701	10.2363	9.12486	9.14052	9.37812	9.33108	10.3495	10.2147	9.84342	10.3261
ENSMUSG00000002930	24.6811	20.3879	12.2278	21.9126	90.7494	25.7153	16.8816	18.8622	17.6331	22.8053	27.4165	16.1502	Ppp1r17	26.2853	0.709856	0.421087	1.68577	0.0918401	0.836283	22	21	13	22	90	22	17	20	18	26	28	16	7.55111	7.49272	7.36053	7.51413	8.12145	7.56436	7.44008	7.47045	7.45181	7.52631	7.58556	7.42841
ENSMUSG00000002944	28.0467	36.8924	26.3369	12.9483	57.4746	35.0663	22.8399	15.0897	31.3478	26.3138	79.312	28.2628	Cd36	33.3276	-0.072547	0.399358	-0.181659	0.85585	0.982406	25	38	28	13	57	30	23	16	32	30	81	28	7.59324	7.6926	7.57219	7.37376	7.88245	7.67323	7.52678	7.41098	7.63204	7.5719	8.04599	7.59585
ENSMUSG00000002948	1105.04	1018.43	1159.76	1015.95	1046.64	1002.9	1137.03	1165.68	1077.58	1069.22	1007.56	1040.68	Map2k7	1070.54	-0.00377426	0.0591313	-0.0638285	0.949107	0.996025	985	1049	1233	1020	1038	858	1145	1236	1100	1219	1029	1031	10.3808	10.2831	10.4393	10.2802	10.3157	10.2648	10.4153	10.4455	10.3506	10.3412	10.2703	10.3088
ENSMUSG00000002949	817.841	837.846	885.107	824.71	707.845	887.177	854.012	835.594	934.556	824.499	759.829	767.134	Timm44	828.013	-0.0392838	0.0729652	-0.538391	0.590307	0.949861	729	863	941	828	702	759	860	886	954	940	776	760	10.0268	10.0545	10.118	10.0364	9.86347	10.1207	10.0766	10.0514	10.1815	10.0361	9.94301	9.95384
ENSMUSG00000002957	3951.22	3660.12	3445.43	3811.79	4010.12	3392.08	3327.67	3620.59	3528.58	3928.65	3772.71	3871	Ap2a2	3693.33	0.0545973	0.0595513	0.91681	0.359242	0.903739	3522	3770	3663	3827	3977	2902	3351	3839	3602	4479	3853	3835	12.0316	11.9276	11.8457	11.9827	12.0518	11.8246	11.7987	11.9129	11.878	12.0238	11.9687	12.0037
ENSMUSG00000002963	400.507	412.613	438.321	477.097	424.506	458.2	451.832	455.521	477.074	471.017	416.143	460.281	Pnkp	445.259	-0.0810289	0.0658449	-1.2306	0.218471	0.874107	357	425	466	479	421	392	455	483	487	537	425	456	9.26762	9.29674	9.35658	9.44208	9.32475	9.40109	9.38699	9.39517	9.44204	9.42903	9.30512	9.40566
ENSMUSG00000002968	1065.77	986.387	1008.33	1006.98	1171.68	1105.76	1117.17	1023.27	1005.09	993.785	974.265	1036.64	Med25	1041.26	0.0159014	0.0610768	0.260351	0.794593	0.978651	950	1016	1072	1011	1162	946	1125	1085	1026	1133	995	1027	10.3374	10.2451	10.2712	10.2696	10.4517	10.3816	10.394	10.2887	10.2674	10.254	10.2305	10.3042
ENSMUSG00000002980	691.07	666.005	702.63	780.885	773.387	1323.17	860.964	812.016	695.529	859.584	823.474	654.083	Bcam	803.566	-0.252058	0.144668	-1.74232	0.0814522	0.829201	616	686	747	784	767	1132	867	861	710	980	841	648	9.8368	9.79598	9.85523	9.97399	9.96304	10.6008	10.0859	10.0186	9.84394	10.0841	10.0346	9.77613
ENSMUSG00000002981	4080.23	3892.15	3892.21	4229.13	4226.91	3817.55	4020.81	4098.75	3955.7	4149.69	4141.85	4027.46	Clptm1	4044.37	0.0116104	0.039418	0.294545	0.768342	0.974521	3637	4009	4138	4246	4192	3266	4049	4346	4038	4731	4230	3990	12.0755	12.0111	12.0111	12.1244	12.1237	11.9848	12.0554	12.0816	12.0332	12.0985	12.0959	12.0577
ENSMUSG00000002983	112.187	72.814	95.9415	97.6106	125.033	140.265	110.227	108.457	109.717	114.026	119.458	97.9106	Relb	108.637	-0.182587	0.140464	-1.29989	0.193639	0.868108	100	75	102	98	124	120	111	115	112	130	122	97	8.24919	8.00032	8.15389	8.1641	8.31889	8.39614	8.23815	8.22808	8.23526	8.25946	8.2892	8.16592
ENSMUSG00000002984	1257.61	1461.13	1464.52	1427.31	1169.66	1357.07	1362.45	1327.9	1329.34	1347.27	1195.55	1242.56	Tomm40	1328.53	0.0516758	0.0692977	0.745706	0.455845	0.924104	1121	1505	1557	1433	1160	1161	1372	1408	1357	1536	1221	1231	10.5382	10.7243	10.7272	10.695	10.4496	10.6322	10.6371	10.6052	10.6066	10.6232	10.4763	10.5234
ENSMUSG00000002985	63244.2	53640.6	48858.7	65824.4	61726.7	74002.8	80899.8	75190.2	67260.6	70961.3	88289.9	76854.8	Apoe	68896.2	-0.37761	0.0873099	-4.32494	1.53e-05	0.0184883	56374	55251	51944	66087	61217	63311	81467	79726	68660	80902	90169	76140	15.9541	15.7174	15.5834	16.0116	15.9192	16.1799	16.3081	16.2028	16.0426	16.1196	16.4339	16.2343
ENSMUSG00000002996	374.704	386.4	407.281	354.585	391.231	381.054	390.264	379.129	390.868	350.851	373.06	403.755	Hbp1	381.932	0.00759781	0.0660954	0.114952	0.908483	0.990178	334	398	433	356	388	326	393	402	399	400	381	400	9.20334	9.23286	9.284	9.15097	9.24487	9.21945	9.24247	9.21459	9.24397	9.14102	9.19914	9.2755
ENSMUSG00000002997	1281.17	1112.6	959.415	1078.7	1235.2	985.363	996.017	1109.1	1012.92	1101.67	1072.18	911.477	Prkar2b	1071.32	0.141077	0.0805796	1.75077	0.0799852	0.827165	1142	1146	1020	1083	1225	843	1003	1176	1034	1256	1095	903	10.561	10.3891	10.2124	10.3518	10.5162	10.2439	10.2566	10.3853	10.2766	10.3772	10.3445	10.1522
ENSMUSG00000003031	1111.77	1093.18	1221.84	1124.51	1122.27	1054.33	1008.93	1066.66	1151.05	1089.39	1199.47	1285.96	Cdkn1b	1127.45	0.0160727	0.0675419	0.237967	0.811907	0.980826	991	1126	1299	1129	1113	902	1016	1131	1175	1242	1225	1274	10.3882	10.3678	10.5029	10.4019	10.3995	10.3244	10.2719	10.3383	10.4302	10.3637	10.4803	10.5656
ENSMUSG00000003032	219.886	250.48	277.478	153.388	166.374	377.547	247.266	240.493	266.456	269.278	208.561	176.643	Klf4	237.821	-0.255296	0.186891	-1.36602	0.171933	0.854142	196	258	295	154	165	323	249	255	272	307	213	175	8.73243	8.84028	8.92832	8.45866	8.51734	9.21058	8.82937	8.80608	8.89311	8.90222	8.69	8.56173
ENSMUSG00000003033	1172.35	1192.21	1158.82	1137.46	1138.4	1137.32	1179.73	1132.67	1106.97	1133.25	1017.35	1089.13	Ap1m1	1132.97	0.0585362	0.0474026	1.23487	0.216878	0.874107	1045	1228	1232	1142	1129	973	1188	1201	1130	1292	1039	1079	10.4524	10.4729	10.4383	10.4158	10.4168	10.4156	10.4601	10.4107	10.3829	10.4113	10.2818	10.3634
ENSMUSG00000003037	950.222	825.225	881.345	812.757	865.144	855.618	877.845	911.986	780.755	829.762	846.974	816.594	Rab8a	854.519	0.0350866	0.0590705	0.593978	0.552527	0.944969	847	850	937	816	858	732	884	967	797	946	865	809	10.201	10.0371	10.1131	10.0196	10.0915	10.0787	10.1084	10.1529	9.9738	10.0434	10.067	10.025
ENSMUSG00000003038	976.025	998.037	988.574	910.368	1065.8	1001.73	1168.81	1006.3	964.924	961.331	848.932	844.857	Hmgn2	977.973	0.024842	0.0828794	0.299737	0.764378	0.973702	870	1028	1051	914	1057	857	1177	1067	985	1096	867	837	10.2326	10.259	10.2477	10.1508	10.3374	10.2634	10.4487	10.2688	10.2191	10.2147	10.0697	10.0641
ENSMUSG00000003039	2008.14	1866.95	1709.08	1868.55	2050.94	1760.33	1613.69	1849.43	1779.97	1822.67	2020.01	1959.22	Fam32a	1859.08	0.0547835	0.0672849	0.814202	0.415529	0.914924	1790	1923	1817	1876	2034	1506	1625	1961	1817	2078	2063	1941	11.1298	11.0356	10.9224	11.0367	11.1572	10.9601	10.8494	11.0235	10.9743	11.0047	11.1374	11.0979
ENSMUSG00000003051	2.24374	2.91256	0	0	1.00833	7.01326	0	2.82932	0.979618	2.63138	0.97916	2.01877	Elf3	1.88468	-0.924694	1.01332	-0.912538	0.361486	NA	2	3	0	0	1	6	0	3	1	3	1	2	7.09853	7.126	6.901	6.901	7.03347	7.24964	6.901	7.12276	7.03157	7.11488	7.03154	7.08838
ENSMUSG00000003062	1019.78	944.64	996.098	949.213	864.136	959.648	1087.38	1109.1	1019.78	964.84	888.099	886.242	Stard3nl	974.079	-0.0496078	0.0741438	-0.669075	0.503447	0.931495	909	973	1059	953	857	821	1095	1176	1041	1100	907	878	10.2847	10.1941	10.2567	10.1998	10.0902	10.2127	10.3614	10.3853	10.2847	10.219	10.1219	10.1195
ENSMUSG00000003068	1834.25	1767.92	1734.47	1640.46	1638.53	2029.17	1926.49	1926.77	1644.78	1764.78	1676.32	1675.58	Stk11	1771.63	-0.0677595	0.0669404	-1.01224	0.311425	0.895617	1635	1821	1844	1647	1625	1736	1940	2043	1679	2012	1712	1660	11.0129	10.9656	10.9412	10.8702	10.8688	11.1433	11.0761	11.0763	10.8736	10.9634	10.8977	10.8972
ENSMUSG00000003070	181.743	168.928	189.061	184.265	165.366	203.385	157.893	173.532	180.25	155.251	159.603	178.662	Efna2	174.828	0.0468949	0.0962459	0.487241	0.626088	0.957373	162	174	201	185	164	174	159	184	184	177	163	177	8.58317	8.52854	8.61328	8.59363	8.51289	8.6701	8.47936	8.54846	8.57694	8.46727	8.48712	8.57027
ENSMUSG00000003072	3629.24	3894.09	3754.89	3745.06	2986.66	3926.26	4454.77	4110.07	3447.28	3699.72	3084.36	3707.48	Atp5d	3703.32	-0.0678786	0.0937209	-0.724264	0.468904	0.925855	3235	4011	3992	3760	2962	3359	4486	4358	3519	4218	3150	3673	11.9161	12.0118	11.9623	11.9587	11.6534	12.023	12.1956	12.0854	11.8464	11.9422	11.6966	11.945
ENSMUSG00000003099	2128.18	2290.24	2305.42	2438.27	2253.61	2184.63	2317.75	2270.06	2348.14	2376.14	2245.21	2350.86	Ppp5c	2292.38	-0.00991615	0.0435522	-0.227684	0.819892	0.980826	1897	2359	2451	2448	2235	1869	2334	2407	2397	2709	2293	2329	11.2053	11.3013	11.3099	11.3837	11.2801	11.2394	11.3169	11.2897	11.3341	11.3497	11.2752	11.3356
ENSMUSG00000003119	371.338	380.574	399.756	359.565	420.472	378.716	308.835	350.836	391.847	380.673	460.205	400.727	Cdk12	383.629	0.0178199	0.0935184	0.190549	0.848879	0.98198	331	392	425	361	417	324	311	372	400	434	470	397	9.19472	9.21824	9.26579	9.16413	9.31532	9.21354	9.02351	9.14098	9.24639	9.21849	9.4055	9.26816
ENSMUSG00000003123	227.739	247.568	265.25	265.939	229.899	239.62	298.904	273.501	292.906	278.049	275.144	240.234	Lipe	261.229	-0.1335	0.0870208	-1.53412	0.125001	0.836283	203	255	282	267	228	205	301	290	299	317	281	238	8.76102	8.8304	8.8892	8.89143	8.76876	8.80305	8.99412	8.91573	8.97603	8.93012	8.92095	8.80519
ENSMUSG00000003131	5539.78	5370.76	5258.91	5778.94	5413.71	4999.29	4757.64	5215.39	5266.43	5663.61	5434.34	5123.65	Pafah1b2	5318.54	0.0710045	0.0494207	1.43674	0.150793	0.845944	4938	5532	5591	5802	5369	4277	4791	5530	5376	6457	5550	5076	12.4959	12.4531	12.424	12.5545	12.4641	12.3541	12.2859	12.4125	12.426	12.5266	12.4693	12.388
ENSMUSG00000003134	350.023	330.09	308.518	358.569	270.232	309.752	265.141	285.762	319.355	317.52	318.227	307.863	Tbc1d8	311.754	0.0917448	0.0876518	1.0467	0.29524	0.891078	312	340	328	360	268	265	267	303	326	362	325	305	9.1388	9.08427	9.02258	9.16151	8.90528	9.02619	8.88884	8.95416	9.05394	9.04868	9.05071	9.02066
ENSMUSG00000003135	443.138	491.252	496.638	505.981	528.363	474.564	409.132	462.123	441.808	450.843	459.226	528.919	Cnot11	474.332	0.09873	0.0738018	1.33777	0.180971	0.861403	395	506	528	508	524	406	412	490	451	514	469	524	9.3675	9.472	9.48322	9.50246	9.54747	9.43666	9.28843	9.4097	9.36449	9.38478	9.40334	9.54857
ENSMUSG00000003153	2581.42	2258.2	2175.61	2394.45	2384.69	2222.03	2275.05	2512.44	2284.47	2373.51	2367.61	2169.17	Slc2a3	2333.22	0.026338	0.0553041	0.47624	0.633903	0.95751	2301	2326	2313	2404	2365	1901	2291	2664	2332	2706	2418	2149	11.4591	11.2828	11.234	11.3598	11.3544	11.2616	11.2925	11.4233	11.298	11.3482	11.3449	11.2302
ENSMUSG00000003154	599.077	606.783	624.56	631.481	593.904	668.597	626.607	569.637	583.852	616.62	643.308	643.989	Foxj2	617.368	-0.0231961	0.0579187	-0.400495	0.688792	0.963337	534	625	664	634	589	572	631	604	596	703	657	638	9.6807	9.69448	9.72573	9.73771	9.67138	9.80025	9.72928	9.62679	9.65309	9.71186	9.75795	9.7591
ENSMUSG00000003161	1717.58	1696.08	1710.02	1603.6	1599.21	1735.78	1935.43	2017.31	1651.64	1720.05	1631.28	1604.93	Sri	1718.57	-0.0771934	0.0674892	-1.14379	0.252711	0.879608	1531	1747	1818	1610	1586	1485	1949	2139	1686	1961	1666	1590	10.9287	10.9127	10.9231	10.8414	10.838	10.9422	11.0821	11.1357	10.8789	10.9306	10.8631	10.8425
ENSMUSG00000003166	1829.77	1909.67	1803.14	1950.22	1850.28	1731.11	1790.45	1776.82	1801.52	1825.3	1748.78	1738.17	Dgcr2	1812.93	0.0752796	0.0376449	1.99973	0.0455296	0.762034	1631	1967	1917	1958	1835	1481	1803	1884	1839	2081	1786	1722	11.0097	11.0648	10.9909	11.0919	11.0241	10.9387	10.9819	10.9721	10.9898	11.0066	10.9517	10.9439
ENSMUSG00000003184	482.403	419.409	498.52	413.351	421.481	633.531	603.767	567.751	533.892	468.386	418.102	467.346	Irf3	493.995	-0.23801	0.109955	-2.16461	0.0304173	0.70526	430	432	530	415	418	542	608	602	545	534	427	463	9.45338	9.31282	9.48712	9.2985	9.31768	9.74124	9.6891	9.62327	9.55836	9.42334	9.30974	9.42108
ENSMUSG00000003190	38.1435	42.7175	27.2775	39.8411	36.2998	57.275	41.7076	30.1795	41.144	22.8053	29.3748	32.3004	Bcl2l12	36.5888	0.0275681	0.23348	0.118075	0.906008	0.989814	34	44	29	40	36	49	42	32	42	26	30	32	7.70558	7.75118	7.58385	7.72283	7.68637	7.8808	7.74134	7.61856	7.7358	7.52631	7.60912	7.64283
ENSMUSG00000003198	84.1401	68.9306	72.4264	81.6742	60.4996	74.8081	83.4152	78.278	91.1045	68.4159	45.0414	86.8073	Zfp959	74.6284	-0.0371546	0.171091	-0.217162	0.828082	0.981185	75	71	77	82	60	64	84	83	93	78	46	86	8.07856	7.97191	7.99752	8.06206	7.90697	8.01457	8.07374	8.03887	8.1237	7.96808	7.77333	8.09609
ENSMUSG00000003199	1658.12	1564.04	1566.1	1452.21	1362.25	1627.08	1777.54	1734.38	1477.26	1617.42	1445.24	1517.11	Mpnd	1566.56	-0.0731929	0.0711708	-1.02841	0.303756	0.894656	1478	1611	1665	1458	1351	1392	1790	1839	1508	1844	1476	1503	10.8839	10.8099	10.8115	10.7166	10.6369	10.8599	10.9726	10.9411	10.738	10.8523	10.7106	10.7715
ENSMUSG00000003200	599.077	638.821	621.738	589.648	588.863	645.22	618.662	627.167	606.384	613.989	599.246	616.736	Sh3gl1	613.796	-0.0235864	0.0517849	-0.455469	0.648772	0.960889	534	658	661	592	584	552	623	665	619	700	612	611	9.6807	9.75031	9.72082	9.66366	9.66224	9.76119	9.71544	9.73026	9.69376	9.70723	9.68101	9.71206
ENSMUSG00000003206	13.4624	7.76683	7.52482	22.9086	34.2831	21.0398	12.9095	17.9191	16.6535	13.1569	15.6666	28.2628	Ebi3	17.6295	-0.0604785	0.388096	-0.155834	0.876164	0.984892	12	8	8	23	34	18	13	19	17	15	16	28	7.38297	7.2678	7.26207	7.5277	7.66475	7.50198	7.37305	7.4562	7.43647	7.37752	7.42054	7.59585
ENSMUSG00000003208	179.499	157.278	169.309	163.348	145.199	184.683	151.935	167.873	176.331	141.217	143.937	184.718	Yju2	163.777	-0.0108022	0.106107	-0.101804	0.918912	0.99105	160	162	180	164	144	158	153	178	180	161	147	183	8.57379	8.47656	8.5302	8.50393	8.42005	8.59536	8.45191	8.52393	8.56041	8.4008	8.41398	8.5955
ENSMUSG00000003226	1654.75	1552.39	1528.48	1621.53	1729.28	1445.9	1223.42	1359.02	1598.74	1693.73	1834.95	1800.75	Ranbp2	1586.91	0.0469593	0.0995856	0.471547	0.63725	0.958522	1475	1599	1625	1628	1715	1237	1232	1441	1632	1931	1874	1784	10.8813	10.8004	10.7809	10.8555	10.9374	10.7112	10.5044	10.634	10.8376	10.9109	11.0134	10.9892
ENSMUSG00000003227	1.12187	1.94171	5.64362	0.996026	4.03331	5.84438	0.993038	2.82932	0	1.75425	1.95832	6.05632	Edar	2.76435	0.0219156	0.784717	0.027928	0.97772	NA	1	2	6	1	4	5	1	3	0	2	2	6	7.04073	7.08477	7.2139	7.03266	7.16567	7.21939	7.03247	7.12276	6.901	7.07569	7.08555	7.22509
ENSMUSG00000003228	305.148	298.052	310.399	314.744	279.307	345.987	249.252	228.232	301.722	278.926	287.873	304.835	Grk5	292.04	0.0826003	0.0995849	0.829446	0.406852	0.914653	272	307	330	316	277	296	251	242	308	318	294	302	9.01268	8.99156	9.02808	9.04069	8.93407	9.12795	8.83612	8.76279	9.00253	8.93288	8.96066	9.01175
ENSMUSG00000003233	1094.94	1002.89	997.98	1062.76	967.994	1009.91	966.226	1013.84	995.292	945.543	1002.66	1080.04	Dvl3	1011.67	0.0330419	0.0523833	0.630771	0.528191	0.939011	976	1033	1061	1067	960	864	973	1075	1016	1078	1024	1070	10.3698	10.2648	10.259	10.334	10.2229	10.2731	10.2207	10.2777	10.2558	10.1952	10.2645	10.3533
ENSMUSG00000003234	1619.98	1619.38	1695.91	1822.73	1802.89	1553.44	1624.61	1727.77	1704.54	1738.47	1649.89	1648.33	Abcf3	1683.99	0.04083	0.0502624	0.812338	0.416598	0.914924	1444	1668	1803	1830	1788	1329	1636	1832	1740	1982	1685	1633	10.8543	10.8538	10.9125	11.0048	10.9907	10.8013	10.8579	10.9363	10.919	10.9442	10.8775	10.8763
ENSMUSG00000003235	949.1	924.252	957.534	1066.74	1051.68	905.879	1065.53	1011.01	971.781	1113.07	903.765	991.218	Eif2b5	992.631	-0.00774576	0.0693359	-0.111714	0.911051	0.990591	846	952	1018	1071	1043	775	1073	1072	992	1269	923	982	10.1996	10.1685	10.2101	10.3384	10.3214	10.145	10.3371	10.2744	10.2275	10.3896	10.1423	10.2509
ENSMUSG00000003269	813.354	762.12	952.831	996.026	853.044	786.654	866.922	978.003	933.576	879.758	919.432	1040.68	Cyth2	898.533	-0.0638306	0.0863525	-0.739186	0.459794	0.924199	725	785	1013	1000	846	673	873	1037	953	1003	939	1031	10.0205	9.94642	10.2043	10.2566	10.0752	9.98236	10.0939	10.235	10.1803	10.111	10.1624	10.3088
ENSMUSG00000003271	42.631	58.2512	74.3076	63.7457	39.3247	31.5597	36.7424	58.4727	44.0828	49.9962	49.9372	41.3849	Sult2b1	49.203	0.318145	0.206664	1.53943	0.123698	0.836283	38	60	79	64	39	27	37	62	45	57	51	41	7.75034	7.88881	8.01101	7.93254	7.71762	7.63445	7.69103	7.89062	7.76427	7.81858	7.81806	7.73817
ENSMUSG00000003273	888.519	1065.03	1201.15	1039.85	796.578	952.634	899.692	874.261	977.659	928	865.578	1119.41	Car11	967.363	0.0793043	0.102182	0.776108	0.437685	0.920437	792	1097	1277	1044	790	815	906	927	998	1058	884	1109	10.1225	10.3365	10.482	10.3079	9.99664	10.204	10.137	10.1037	10.2346	10.1732	10.0921	10.3964
ENSMUSG00000003279	2063.11	2545.58	2849.09	2461.18	2329.23	2035.01	1796.41	1850.38	2356.96	2129.66	2700.52	2965.58	Dlgap1	2340.23	0.115078	0.12827	0.897156	0.369636	0.907194	1839	2622	3029	2471	2310	1741	1809	1962	2406	2428	2758	2938	11.1649	11.4406	11.5903	11.396	11.3234	11.147	10.9861	11.0241	11.339	11.2062	11.519	11.6439
ENSMUSG00000003282	23.5592	38.8341	43.2677	24.9007	20.1665	47.9239	28.7981	29.2364	51.9198	42.9792	31.3331	23.2159	Plag1	33.8446	-0.267885	0.269757	-0.993058	0.320682	0.897458	21	40	46	25	20	41	29	31	53	49	32	23	7.5364	7.71265	7.75648	7.55395	7.48955	7.79997	7.60227	7.60748	7.83548	7.7537	7.63187	7.53183
ENSMUSG00000003283	124.527	80.5808	59.258	94.6225	75.6245	112.212	135.053	131.092	111.676	118.412	114.562	113.051	Hck	105.889	-0.465773	0.156923	-2.96816	0.00299585	0.369844	111	83	63	95	75	96	136	139	114	135	117	112	8.31623	8.05466	7.89699	8.14575	8.02034	8.24934	8.37031	8.35027	8.24633	8.28354	8.26243	8.25403
ENSMUSG00000003299	713.508	816.488	727.086	719.131	650.371	763.276	823.228	771.462	693.57	714.858	601.205	702.534	Mrpl4	724.726	0.0025734	0.0834595	0.0308341	0.975402	0.998312	636	841	773	722	645	653	829	818	708	815	614	696	9.87235	10.0249	9.89344	9.88113	9.76989	9.94813	10.0343	9.96021	9.8408	9.87447	9.68452	9.85508
ENSMUSG00000003308	1375.41	1290.26	1165.41	1307.78	1410.65	1215.63	1260.16	1243.02	1324.44	1307.8	1266.05	1251.64	Keap1	1284.85	0.0469484	0.0545667	0.860385	0.389577	0.909899	1226	1329	1239	1313	1399	1040	1269	1318	1352	1491	1293	1240	10.6488	10.5698	10.4452	10.5864	10.6803	10.4966	10.5407	10.5239	10.602	10.5864	10.5464	10.5324
ENSMUSG00000003309	2.24374	6.79597	2.82181	9.96026	2.01665	1.16888	6.95126	2.82932	9.79618	7.89414	8.81244	15.1408	Ap1m2	6.36929	-0.655873	0.596344	-1.09982	0.271409	NA	2	7	3	10	2	1	7	3	10	9	9	15	7.09853	7.24422	7.12247	7.31606	7.08828	7.04362	7.2481	7.12276	7.31265	7.27078	7.29157	7.41184
ENSMUSG00000003316	4487.47	4081.47	3786.87	4794.87	5332.03	3482.08	2992.02	3506.48	4497.43	4175.12	5694.8	4613.91	Glg1	4287.05	0.120015	0.142456	0.84247	0.399525	0.91392	4000	4204	4026	4814	5288	2979	3013	3718	4591	4760	5816	4571	12.2056	12.0759	11.9738	12.2966	12.4431	11.86	11.6558	11.8695	12.2087	12.1069	12.5342	12.2438
ENSMUSG00000003341	34.7779	22.3296	26.3369	20.9166	27.2248	31.5597	34.7563	23.5777	26.4497	24.5596	28.3957	30.2816	Atp8b3	27.5972	-0.117352	0.218075	-0.538129	0.590488	0.949861	31	23	28	21	27	27	35	25	27	28	29	30	7.67012	7.51985	7.57219	7.50024	7.58321	7.63445	7.66988	7.53665	7.5736	7.54953	7.59745	7.61975
ENSMUSG00000003344	1391.12	1605.79	1587.74	1634.48	1439.89	1431.87	1449.84	1572.16	1489.02	1635.84	1459.93	1632.18	Btbd2	1527.49	0.00705814	0.061333	0.115079	0.908383	0.990178	1240	1654	1688	1641	1428	1225	1460	1667	1520	1865	1491	1617	10.663	10.8432	10.8289	10.8656	10.7059	10.699	10.7146	10.8164	10.748	10.8667	10.7232	10.8638
ENSMUSG00000003345	2693.6	2702.86	2855.67	2777.92	2516.78	2677.9	2701.06	2859.5	2560.72	2641.03	2562.46	2746.54	Csnk1g2	2691.34	0.0167116	0.0458652	0.364364	0.715586	0.965276	2401	2784	3036	2789	2496	2291	2720	3032	2614	3011	2617	2721	11.5156	11.5201	11.5934	11.5566	11.4255	11.5078	11.5193	11.5952	11.4484	11.4894	11.4493	11.5415
ENSMUSG00000003346	1936.34	2247.53	2193.49	2346.64	1764.57	2084.11	2313.78	2153.12	2098.34	2158.61	1996.51	2221.66	Abhd17a	2126.22	-0.0329912	0.0735589	-0.448501	0.653792	0.961276	1726	2315	2332	2356	1750	1783	2330	2283	2142	2461	2039	2201	11.0827	11.2766	11.2447	11.3332	10.9632	11.178	11.3147	11.2205	11.1869	11.2238	11.1223	11.2614
ENSMUSG00000003348	419.578	381.545	341.439	417.335	426.522	418.458	397.215	465.895	351.683	408.741	406.352	372.464	Mob3a	400.602	-0.0218088	0.0863061	-0.252691	0.800507	0.979948	374	393	363	419	423	358	400	494	359	466	415	369	9.31322	9.22069	9.1156	9.30794	9.32945	9.31058	9.25959	9.41793	9.14324	9.2875	9.28176	9.19761
ENSMUSG00000003352	1229.57	1208.71	1057.24	1254.99	1438.88	1210.96	1112.2	1174.17	1106.97	1358.67	1207.3	1260.72	Cacnb3	1218.37	0.0390487	0.0795042	0.491152	0.623319	0.957373	1096	1245	1124	1260	1427	1036	1120	1245	1130	1549	1233	1249	10.5106	10.4896	10.3277	10.5357	10.7051	10.4919	10.3886	10.4543	10.3829	10.6336	10.4882	10.5413
ENSMUSG00000003354	142.477	146.599	110.991	131.475	155.282	129.745	123.137	124.49	142.045	129.815	129.249	120.117	Ccdc65	132.119	0.095645	0.108367	0.882606	0.377449	0.908485	127	151	118	132	154	111	124	132	145	148	132	119	8.40692	8.42675	8.24247	8.35223	8.46741	8.34337	8.30888	8.31604	8.40482	8.34373	8.34082	8.29275
ENSMUSG00000003355	49.3622	38.8341	22.5745	31.8728	55.458	45.5862	62.5614	58.4727	54.8586	49.9962	38.1873	43.4037	Fkbp11	45.9306	-0.355836	0.221968	-1.60309	0.108914	0.836283	44	40	24	32	55	39	63	62	56	57	39	43	7.81293	7.71265	7.52319	7.638	7.8657	7.77844	7.92329	7.89062	7.86066	7.81858	7.70603	7.75778
ENSMUSG00000003360	1742.26	1712.59	1692.14	1694.24	1727.26	1786.04	1707.03	1860.75	1647.72	1740.22	1662.61	1741.19	Ddx23	1726.17	-0.0179751	0.0421684	-0.42627	0.669911	0.962219	1553	1764	1799	1701	1713	1528	1719	1973	1682	1984	1698	1725	10.9469	10.925	10.9097	10.9113	10.9359	10.9787	10.9209	11.0313	10.8759	10.9454	10.8873	10.9462
ENSMUSG00000003363	5498.27	5029.99	4509.25	5520.97	6685.21	4965.39	5047.61	5494.55	5099.89	5853.07	6054.15	4998.49	Pld3	5396.4	0.0237995	0.0929298	0.256102	0.797872	0.979316	4901	5181	4794	5543	6630	4248	5083	5826	5206	6673	6183	4952	12.4855	12.3626	12.2123	12.4912	12.757	12.3448	12.3674	12.4846	12.3816	12.5722	12.6191	12.3539
ENSMUSG00000003378	2274.03	2124.23	2138.93	2288.87	2357.47	2241.91	2231.36	2236.11	2118.91	2141.94	2055.26	2189.36	Grik5	2199.86	0.0412522	0.0437642	0.942602	0.345884	0.899742	2027	2188	2274	2298	2338	1918	2247	2371	2163	2442	2099	2169	11.2919	11.2029	11.2118	11.3005	11.3393	11.2733	11.2671	11.2699	11.1996	11.2137	11.1599	11.2423
ENSMUSG00000003379	5.60934	4.85427	0	0.996026	6.04996	25.7153	3.97215	2.82932	3.91847	1.75425	0.97916	7.06571	Cd79a	5.312	-0.903795	0.844771	-1.06987	0.284678	NA	5	5	0	1	6	22	4	3	4	2	1	7	7.21295	7.19127	6.901	7.03266	7.22492	7.56436	7.16366	7.12276	7.16188	7.07569	7.03154	7.25094
ENSMUSG00000003380	4654.63	4418.35	4274.1	4607.62	4270.26	4686.03	5206.5	4949.43	4253.5	4556.67	4135.97	4323.21	Rabac1	4528.02	-0.0455445	0.0643572	-0.707683	0.479142	0.927393	4149	4551	4544	4626	4235	4009	5243	5248	4342	5195	4224	4283	12.2558	12.1844	12.1389	12.2419	12.1377	12.2651	12.4102	12.3403	12.1323	12.2266	12.094	12.1545
ENSMUSG00000003382	519.425	567.949	592.58	586.659	687.679	522.488	478.644	517.766	640.67	594.692	677.579	623.801	Etv3	584.161	0.0282982	0.101171	0.279708	0.779702	0.977388	463	585	630	589	682	447	482	549	654	678	692	618	9.52967	9.62364	9.66899	9.65822	9.83134	9.5358	9.44539	9.52634	9.75346	9.67281	9.81497	9.72441
ENSMUSG00000003402	1874.64	1820.35	1923.53	1755	1890.61	1908.78	2032.75	2037.11	1915.15	1856	1853.55	1828	Prkcsh	1891.29	-0.0504632	0.0462637	-1.09077	0.275373	0.885688	1671	1875	2045	1762	1875	1633	2047	2160	1955	2116	1893	1811	11.0409	11.0031	11.0741	10.9563	11.0518	11.0642	11.1456	11.1484	11.0685	11.028	11.0263	11.0085
ENSMUSG00000003410	4873.39	5064.94	5128.17	5082.72	4427.56	4258.22	4594.79	4611.8	4868.7	4597.02	5243.4	5262.95	Elavl3	4834.47	0.0412437	0.064801	0.636467	0.524472	0.937387	4344	5217	5452	5103	4391	3643	4627	4890	4970	5241	5355	5214	12.319	12.3721	12.3892	12.377	12.1872	12.1338	12.2381	12.2431	12.3177	12.2387	12.4199	12.4251
ENSMUSG00000003411	357.876	303.877	271.834	365.542	552.563	465.213	345.577	348.95	294.865	578.904	448.455	267.488	Rab3b	383.429	-0.0853498	0.203463	-0.419486	0.674861	0.962219	319	313	289	367	548	398	348	370	301	660	458	265	9.15968	9.00892	8.91041	9.17975	9.59453	9.41645	9.12684	9.13593	8.98197	9.64399	9.37945	8.89645
ENSMUSG00000003418	343.291	265.043	264.309	255.979	234.94	246.633	229.392	277.274	309.559	236.824	316.269	258.403	St8sia6	269.826	0.024329	0.116672	0.208524	0.834819	0.981416	306	273	281	257	233	211	231	294	316	270	323	256	9.12064	8.88852	8.88614	8.85871	8.78666	8.82722	8.76695	8.92768	9.02563	8.79329	9.04509	8.86675
ENSMUSG00000003420	572.152	640.763	603.867	554.787	549.538	1298.62	882.811	735.624	599.526	644.688	653.1	646.008	Fcgrt	698.457	-0.416026	0.169383	-2.45612	0.0140445	0.583731	510	660	642	557	545	1111	889	780	612	735	667	640	9.63148	9.75362	9.68928	9.59878	9.58874	10.5777	10.115	9.90654	9.68151	9.76029	9.77448	9.76253
ENSMUSG00000003421	871.691	962.116	858.77	899.412	831.87	852.111	936.435	902.554	915.943	928.877	811.724	852.932	Nosip	885.37	-0.00209386	0.0584608	-0.0358165	0.971429	0.99813	777	991	913	903	825	729	943	957	935	1059	829	845	10.1003	10.2157	10.083	10.1367	10.0463	10.074	10.1839	10.1407	10.1579	10.1744	10.0182	10.0751
ENSMUSG00000003423	430.797	390.283	385.647	428.291	355.939	501.448	491.554	397.049	353.642	401.724	302.561	378.52	Pih1d1	401.455	-0.0193356	0.120628	-0.160291	0.872652	0.983984	384	402	410	430	353	429	495	421	361	458	309	375	9.33934	9.24252	9.23098	9.33355	9.15456	9.49316	9.47264	9.25918	9.14847	9.27058	9.00502	9.21305
ENSMUSG00000003429	3614.66	3682.45	3513.15	3450.23	3191.35	4038.47	4656.35	3994.06	3387.52	3572.54	3238.08	3473.3	Rps11	3651.01	-0.109487	0.0886422	-1.23515	0.216774	0.874107	3222	3793	3735	3464	3165	3455	4689	4235	3458	4073	3307	3441	11.9106	11.9358	11.872	11.8476	11.7424	12.0614	12.2563	12.0463	11.8228	11.8947	11.762	11.8566
ENSMUSG00000003435	2251.59	2249.47	2314.82	2415.36	2392.76	1927.48	1925.5	2041.83	2328.55	2368.24	2386.21	2338.75	Supt5	2245.05	0.0871151	0.0712245	1.2231	0.22129	0.874107	2007	2317	2461	2425	2373	1649	1939	2165	2377	2700	2437	2317	11.279	11.2777	11.3153	11.3712	11.3588	11.0767	11.0754	11.1514	11.3231	11.3453	11.3552	11.3288
ENSMUSG00000003436	62.8246	59.2221	54.555	72.7099	72.5995	50.2617	60.5753	84.8797	74.451	93.8526	53.8538	76.7134	Dll3	68.0415	-0.141205	0.179432	-0.786954	0.431309	0.91922	56	61	58	73	72	43	61	90	76	107	55	76	7.92536	7.8967	7.85809	7.99957	7.99877	7.82094	7.90757	8.08345	8.01203	8.14096	7.85214	8.02799
ENSMUSG00000003437	1333.9	1114.54	1173.87	1188.26	1220.08	1284.6	1317.76	1191.15	1281.34	1241.13	1266.05	1278.89	Paf1	1240.96	-0.0704061	0.0526823	-1.33643	0.181409	0.861482	1189	1148	1248	1193	1210	1099	1327	1263	1308	1415	1293	1267	10.6108	10.3912	10.454	10.4688	10.5011	10.5643	10.5958	10.4718	10.5612	10.522	10.5464	10.5588
ENSMUSG00000003438	638.343	598.046	649.016	650.405	584.83	620.674	706.05	685.64	537.81	632.409	615.892	618.755	Timm50	628.156	-0.0161634	0.0728188	-0.221968	0.824339	0.981117	569	616	690	653	580	531	711	727	549	721	629	613	9.74949	9.67885	9.76761	9.76995	9.65488	9.71896	9.86064	9.82805	9.56603	9.73931	9.71058	9.7156
ENSMUSG00000003444	187.352	206.792	193.764	244.026	183.515	219.749	234.357	233.891	170.454	206.125	166.457	189.765	Med29	203.021	0.0018755	0.1184	0.0158403	0.987362	0.998381	167	213	206	245	182	188	236	248	174	235	170	188	8.60632	8.68323	8.63223	8.81829	8.59054	8.73192	8.78461	8.78296	8.53518	8.68068	8.51771	8.61613
ENSMUSG00000003452	790.917	792.216	755.304	868.535	853.044	721.197	656.398	756.373	890.473	826.254	833.266	772.181	Bicd1	793.013	0.0583053	0.0789041	0.738938	0.459945	0.924289	705	816	803	872	846	617	661	802	909	942	851	765	9.98851	9.99038	9.93627	10.0961	10.0752	9.88433	9.78001	9.93786	10.125	10.0385	10.0482	9.96127
ENSMUSG00000003458	1174.6	1237.84	1148.48	1256.99	1136.38	1255.37	1112.2	1105.32	1153.01	1147.28	1270.95	1286.97	Ncstn	1190.45	0.00154623	0.0590456	0.0261871	0.979108	0.998381	1047	1275	1221	1262	1127	1074	1120	1172	1177	1308	1298	1275	10.4548	10.5188	10.4274	10.5376	10.4146	10.536	10.3886	10.3811	10.4322	10.4262	10.5512	10.5666
ENSMUSG00000003464	1736.65	1637.83	1528.48	1750.02	1663.74	1655.13	1773.57	1760.78	1716.29	1750.75	1662.61	1744.22	Pex19	1698.34	-0.0520818	0.0461161	-1.12936	0.258746	0.879608	1548	1687	1625	1757	1650	1416	1786	1867	1752	1996	1698	1728	10.9428	10.8682	10.7809	10.9526	10.8882	10.8816	10.9697	10.9605	10.9278	10.9532	10.8873	10.9484
ENSMUSG00000003469	2456.89	2488.3	2391.95	2458.19	2618.62	2255.93	2331.65	2567.14	2497.05	2612.08	2335.3	2709.2	Phyhip	2476.86	0.0054753	0.0558069	0.0981114	0.921844	0.99105	2190	2563	2543	2468	2597	1930	2348	2722	2549	2978	2385	2684	11.3937	11.4105	11.3584	11.3944	11.4781	11.2815	11.3248	11.4518	11.4151	11.4748	11.3269	11.5233
ENSMUSG00000003477	15.7061	29.1256	25.3963	12.9483	20.1665	31.5597	16.8816	17.9191	21.5516	20.1739	22.5207	26.2441	Inmt	21.6828	-0.100887	0.26957	-0.374254	0.708216	0.965187	14	30	27	13	20	27	17	19	22	23	23	26	7.42118	7.60617	7.5603	7.37376	7.48955	7.63445	7.44008	7.4562	7.50914	7.48965	7.52246	7.57103
ENSMUSG00000003484	17.9499	10.6794	9.40603	12.9483	6.04996	12.8576	9.93038	16.9759	9.79618	13.1569	28.3957	12.1126	Cyp4f18	13.3549	-0.381963	0.372497	-1.02541	0.305168	0.895026	16	11	10	13	6	11	10	18	10	15	29	12	7.45668	7.33068	7.30442	7.37376	7.22492	7.37211	7.31544	7.44157	7.31265	7.37752	7.59745	7.35838
ENSMUSG00000003500	807.745	946.582	969.762	881.483	836.911	897.697	920.546	904.441	913.004	877.127	782.349	876.148	Impdh1	884.483	0.0123878	0.0646542	0.191602	0.848054	0.98198	720	975	1031	885	830	768	927	959	932	1000	799	868	10.0125	10.1965	10.225	10.1132	10.0532	10.1344	10.1638	10.1432	10.1542	10.1075	9.97612	10.1062
ENSMUSG00000003505	0	0	0	1.99205	0	0	0	0	0	0	0	0	Psg18	0.166004	1.17739	3.16075	0.372502	0.709519	NA	0	0	0	2	0	0	0	0	0	0	0	0	6.901	6.901	6.901	7.08713	6.901	6.901	6.901	6.901	6.901	6.901	6.901	6.901
ENSMUSG00000003518	2416.5	2351.41	2484.13	2312.77	1965.23	2174.11	2232.35	2236.11	2183.57	2273.51	2286.34	2243.87	Dusp3	2263.33	0.0464037	0.0573341	0.809356	0.41831	0.914924	2154	2422	2641	2322	1949	1860	2248	2371	2229	2592	2335	2223	11.3719	11.3359	11.4083	11.3141	11.1018	11.2331	11.2677	11.2699	11.2388	11.2917	11.299	11.2745
ENSMUSG00000003526	799.892	729.111	681.937	589.648	665.496	1075.37	997.01	928.961	704.345	634.163	579.663	749.975	Prodh	761.297	-0.224083	0.15044	-1.48951	0.136352	0.842641	713	751	725	592	660	920	1004	985	719	723	592	743	10.0014	9.89656	9.82206	9.66366	9.79513	10.3481	10.2578	10.1745	9.85794	9.74233	9.64539	9.92828
ENSMUSG00000003527	403.872	425.234	469.361	442.236	433.581	452.355	410.125	430.057	425.154	480.666	382.852	394.67	Ess2	429.18	0.0334048	0.0741057	0.450773	0.652154	0.961276	360	438	499	444	430	387	413	456	434	548	391	391	9.27578	9.32645	9.42545	9.36546	9.34574	9.38815	9.29081	9.33763	9.32626	9.44969	9.22398	9.25335
ENSMUSG00000003528	1218.35	1056.29	990.455	1152.4	1133.36	1233.16	1337.62	1357.13	1090.31	1259.55	1054.56	1008.38	Slc25a1	1157.63	-0.102597	0.0900529	-1.13929	0.25458	0.879608	1086	1088	1053	1157	1124	1055	1347	1439	1113	1436	1077	999	10.4994	10.3266	10.25	10.4316	10.4114	10.5141	10.6143	10.6322	10.3647	10.5401	10.3247	10.2713
ENSMUSG00000003531	917.688	931.048	913.325	866.543	893.378	1055.5	1107.24	1015.73	803.287	877.127	798.995	823.66	Dgcr6	916.959	-0.0334644	0.0936486	-0.357339	0.720838	0.965865	818	959	971	870	886	903	1115	1077	820	1000	816	816	10.1602	10.1771	10.1546	10.0934	10.1288	10.3257	10.3832	10.2799	10.0062	10.1075	10.0001	10.0349
ENSMUSG00000003534	3945.61	3938.75	3748.3	4116.58	4066.58	3605.98	4476.61	4004.44	4293.67	4128.64	4943.78	4842.03	Ddr1	4175.91	-0.127149	0.0767463	-1.65674	0.0975718	0.836283	3517	4057	3985	4133	4033	3085	4508	4246	4383	4707	5049	4797	12.0297	12.0273	11.9599	12.0876	12.0709	11.9074	12.2023	12.0499	12.1451	12.0916	12.3387	12.3101
ENSMUSG00000003541	187.352	215.529	221.042	177.293	183.515	273.517	175.768	203.711	151.841	157.883	152.749	189.765	Ier3	190.83	0.0832696	0.147365	0.565057	0.572035	0.948851	167	222	235	178	182	234	177	216	155	180	156	188	8.60632	8.71628	8.73668	8.56449	8.59054	8.91578	8.55801	8.67137	8.45147	8.47931	8.4557	8.61613
ENSMUSG00000003545	26.9248	39.805	38.5647	33.8649	69.5745	45.5862	28.7981	44.3261	25.4701	35.0851	45.0414	40.3755	Fosb	39.4514	0.147544	0.248009	0.594915	0.551901	0.944969	24	41	41	34	69	39	29	47	26	40	46	40	7.57951	7.72247	7.7099	7.66018	7.97668	7.77844	7.60227	7.76658	7.56124	7.67343	7.77333	7.72818
ENSMUSG00000003546	785.307	693.189	788.225	646.421	670.537	742.237	862.95	829.935	722.958	728.892	653.1	632.886	Klc4	729.72	-0.0444373	0.0918492	-0.483807	0.628523	0.957373	700	714	838	649	665	635	869	880	738	831	667	627	9.98041	9.8402	9.98463	9.76323	9.80345	9.9166	10.0886	10.0436	9.88706	9.89622	9.77448	9.74013
ENSMUSG00000003549	227.739	245.626	234.21	211.158	208.724	266.504	280.037	240.493	243.925	267.524	205.624	204.906	Ercc1	236.372	-0.11405	0.101603	-1.12251	0.261647	0.879914	203	253	249	212	207	228	282	255	249	305	210	203	8.76102	8.82377	8.78409	8.69986	8.69062	8.89326	8.93636	8.80608	8.81794	8.89656	8.67875	8.67598
ENSMUSG00000003555	0	0.970853	0.940603	0	3.02498	0	0.993038	0	0	0.877127	2.93748	0	Cyp17a1	0.812007	0.515376	1.45741	0.353624	0.72362	NA	0	1	1	0	3	0	1	0	0	1	3	0	6.901	7.03099	7.02895	6.901	7.13029	6.901	7.03247	6.901	6.901	7.02456	7.12695	6.901
ENSMUSG00000003559	502.597	360.187	342.379	433.271	624.154	583.269	518.366	528.141	492.748	499.085	477.83	465.328	As3mt	485.613	-0.170935	0.133643	-1.27904	0.200884	0.871989	448	371	364	435	619	499	522	560	503	569	488	461	9.49552	9.16576	9.11816	9.34503	9.72503	9.65202	9.52755	9.54703	9.47513	9.48828	9.44365	9.4167
ENSMUSG00000003573	207.545	210.675	221.982	205.181	190.574	201.047	214.496	191.451	220.414	191.214	194.853	221.056	Homer3	205.874	0.0174784	0.0851031	0.205379	0.837276	0.981664	185	217	236	206	189	172	216	203	225	218	199	219	8.68612	8.69803	8.74013	8.67705	8.61941	8.66101	8.71242	8.62295	8.73437	8.62199	8.63658	8.73673
ENSMUSG00000003575	1239.66	1674.72	1613.13	1571.73	1620.38	1253.04	1189.66	1186.43	1443.96	1404.28	1420.76	1683.66	Crtc1	1441.78	0.173946	0.101723	1.71	0.087265	0.836283	1105	1725	1715	1578	1607	1072	1198	1258	1474	1601	1451	1668	10.5206	10.8965	10.8489	10.816	10.8546	10.5337	10.4703	10.467	10.7095	10.6747	10.6892	10.9033
ENSMUSG00000003581	560.934	555.328	542.728	568.731	516.263	618.336	614.69	563.979	557.403	549.081	522.872	545.069	Rnf215	559.618	-0.0468486	0.0624537	-0.750134	0.453174	0.924104	500	572	577	571	512	529	619	598	569	626	534	540	9.61044	9.59981	9.5756	9.6251	9.52332	9.71487	9.70847	9.61618	9.60375	9.58786	9.53656	9.58013
ENSMUSG00000003585	834.669	919.398	882.285	842.638	776.412	829.902	836.138	892.18	860.105	967.471	851.87	845.867	Sec14l2	861.578	-0.0307215	0.0609984	-0.503644	0.614511	0.956437	744	947	938	846	770	710	842	946	878	1103	870	838	10.0501	10.1623	10.1143	10.0611	9.96747	10.0436	10.0522	10.1273	10.0848	10.2222	10.0737	10.0655
ENSMUSG00000003604	269.248	243.684	262.428	205.181	194.607	281.699	302.876	285.762	239.027	252.613	175.27	228.122	Aven	245.043	-0.101572	0.137312	-0.739722	0.459469	0.924199	240	251	279	206	193	241	305	303	244	288	179	226	8.90212	8.81711	8.88	8.67705	8.6356	8.94155	9.00595	8.95416	8.80099	8.84746	8.55589	8.76239
ENSMUSG00000003617	357.876	477.66	509.807	548.81	576.763	1336.03	377.354	357.438	649.487	569.255	769.62	686.383	Cp	601.373	-0.455485	0.31056	-1.46666	0.14247	0.845944	319	492	542	551	572	1143	380	379	663	649	786	680	9.15968	9.44329	9.51026	9.58734	9.64004	10.6128	9.21009	9.15853	9.7684	9.62608	9.9575	9.82926
ENSMUSG00000003623	544.106	527.173	574.708	606.58	569.705	577.425	552.129	538.515	547.606	554.344	561.059	550.116	Crot	558.622	0.0268912	0.0559239	0.480854	0.630621	0.957373	485	543	611	609	565	494	556	571	559	632	573	545	9.57827	9.54511	9.63623	9.69411	9.62692	9.64126	9.5937	9.56741	9.58502	9.59793	9.61068	9.58985
ENSMUSG00000003644	571.031	498.048	570.946	659.369	548.53	591.452	657.391	585.67	622.057	606.095	681.496	667.205	Rps6ka1	604.941	-0.146163	0.0762199	-1.91765	0.0551548	0.788701	509	513	607	662	544	506	662	621	635	691	696	661	9.62939	9.48614	9.62923	9.78496	9.5868	9.66694	9.78167	9.65641	9.72137	9.69325	9.82135	9.79796
ENSMUSG00000003657	4279.92	4633.88	3201.81	4634.51	4170.44	3908.72	3915.55	3938.42	3519.77	4409.32	3372.23	4022.41	Calb2	4000.58	0.112661	0.0957267	1.1769	0.239236	0.879001	3815	4773	3404	4653	4136	3344	3943	4176	3593	5027	3444	3985	12.1408	12.2497	11.7468	12.2499	12.1053	12.0169	12.0193	12.0272	11.8746	12.1815	11.8167	12.056
ENSMUSG00000003660	1973.37	1973.74	2019.47	2148.43	2255.63	1893.58	1780.52	1837.17	1981.77	1884.07	2275.57	2100.54	Snrnp200	2010.32	0.0782194	0.0696247	1.12344	0.261249	0.879608	1759	2033	2147	2157	2237	1620	1793	1948	2023	2148	2324	2081	11.1072	11.1074	11.1371	11.2176	11.2813	11.0538	10.9747	11.0149	11.1127	11.0474	11.2928	11.1882
ENSMUSG00000003662	999.584	996.095	1065.7	1079.69	984.127	994.714	975.163	1036.48	1002.15	1019.22	931.182	980.115	Ciao1	1005.35	0.0484458	0.0486725	0.995342	0.31957	0.897458	891	1026	1133	1084	976	851	982	1099	1023	1162	951	971	10.2609	10.2567	10.3373	10.3529	10.2424	10.2551	10.2316	10.304	10.2639	10.284	10.1773	10.2376
ENSMUSG00000003665	24.6811	33.009	25.3963	38.845	39.3247	23.3775	23.8329	36.7812	31.3478	26.3138	28.3957	22.2065	Has1	29.4593	0.229254	0.220876	1.03793	0.299302	0.89321	22	34	27	39	39	20	24	39	32	30	29	22	7.55111	7.65074	7.5603	7.71276	7.71762	7.53399	7.54002	7.69144	7.63204	7.5719	7.59745	7.51817
ENSMUSG00000003680	145.843	107.765	116.635	104.583	115.958	121.563	130.088	104.685	118.534	105.255	117.499	94.8824	Taf6l	115.274	0.0597773	0.12254	0.487817	0.625679	0.957373	130	111	124	105	115	104	131	111	121	120	120	94	8.42314	8.22411	8.27384	8.20567	8.27013	8.30051	8.34513	8.20627	8.2842	8.2096	8.27857	8.14735
ENSMUSG00000003721	1165.62	1052.4	1008.33	1127.5	1135.38	1082.38	998.003	1090.23	1038.4	1166.58	1065.33	1025.54	Insig2	1079.64	0.0404146	0.0574956	0.702916	0.482108	0.928174	1039	1084	1072	1132	1126	926	1005	1156	1060	1330	1088	1016	10.4454	10.3222	10.2712	10.4051	10.4136	10.3559	10.259	10.3646	10.3062	10.4464	10.3368	10.2914
ENSMUSG00000003731	1855.57	1774.72	1750.46	1938.27	1939.01	1558.11	1513.39	1668.36	1840.7	1800.74	1952.45	1898.66	Kpna6	1790.87	0.0830659	0.0734243	1.13131	0.257923	0.879608	1654	1828	1861	1946	1923	1333	1524	1769	1879	2053	1994	1881	11.0277	10.9706	10.9529	11.084	11.0844	10.8051	10.7684	10.8917	11.0174	10.9892	11.0934	11.0573
ENSMUSG00000003746	580.006	516.494	453.371	672.318	607.013	580.932	547.164	565.865	671.038	722.753	791.162	693.449	Man1a	616.797	-0.208017	0.117694	-1.76743	0.0771558	0.825754	517	532	482	675	602	497	551	600	685	824	808	687	9.64602	9.52378	9.39041	9.80637	9.69488	9.64773	9.58417	9.61973	9.80427	9.88674	9.98887	9.84061
ENSMUSG00000003752	79.6526	59.2221	61.1392	96.6145	83.6911	58.4438	78.45	77.3349	88.1656	82.4499	122.395	77.7228	Itpkc	80.4401	-0.140331	0.185549	-0.756298	0.44947	0.924104	71	61	65	97	83	50	79	82	90	94	125	77	8.04832	7.8967	7.91207	8.15802	8.07558	7.89038	8.04006	8.03233	8.1049	8.06728	8.30494	8.03502
ENSMUSG00000003762	287.198	257.276	230.448	213.15	295.44	270.011	267.127	266.9	241.966	209.633	257.519	230.14	Coq8b	252.234	0.0435924	0.104968	0.415294	0.677927	0.962219	256	265	245	214	293	231	269	283	247	239	263	228	8.95859	8.86302	8.77073	8.70737	8.9837	8.90457	8.89528	8.89455	8.81119	8.69408	8.86383	8.76963
ENSMUSG00000003778	1161.13	1158.23	1140.95	1121.53	1247.3	1026.27	1006.94	1135.5	1159.87	1113.95	1205.35	1070.96	Brd8	1129	0.0795695	0.0581655	1.36798	0.171317	0.854142	1035	1193	1213	1126	1237	878	1014	1204	1184	1270	1231	1061	10.4407	10.4377	10.4195	10.3987	10.5281	10.2922	10.2696	10.4137	10.4394	10.3905	10.4862	10.3432
ENSMUSG00000003779	35.8998	33.009	31.0399	21.9126	29.2415	23.3775	14.8956	31.1226	37.2255	30.6994	27.4165	19.1784	Kif20a	27.9182	0.194576	0.246103	0.790626	0.429163	0.91922	32	34	33	22	29	20	15	33	38	35	28	19	7.68213	7.65074	7.62851	7.51413	7.60755	7.53399	7.40772	7.62946	7.69608	7.62459	7.58556	7.47514
ENSMUSG00000003808	499.231	579.599	650.897	587.655	620.121	606.647	555.108	580.955	560.341	538.556	497.414	564.248	Farsa	570.064	0.0776409	0.075422	1.02942	0.303283	0.894442	445	597	692	590	615	519	559	616	572	614	508	559	9.48859	9.64527	9.77078	9.66004	9.71799	9.69423	9.59939	9.64777	9.60932	9.56749	9.48483	9.61669
ENSMUSG00000003809	558.69	537.853	568.124	493.033	509.205	642.882	658.384	657.346	591.689	575.395	467.06	495.609	Gcdh	562.939	-0.130645	0.0973622	-1.34184	0.179646	0.859196	498	554	604	495	505	550	663	697	604	656	477	491	9.6062	9.56612	9.62396	9.47572	9.50903	9.75722	9.78332	9.78159	9.66737	9.6375	9.42046	9.48108
ENSMUSG00000003810	1855.57	1795.11	1740.12	1870.54	1811.96	1699.55	1725.9	1815.48	1700.62	1815.65	1865.3	1712.93	Mast2	1784.06	0.0414362	0.0426502	0.971536	0.331281	0.899245	1654	1849	1850	1878	1797	1454	1738	1925	1736	2070	1905	1697	11.0277	10.9852	10.9454	11.0381	10.9972	10.9153	10.9349	10.9997	10.9161	10.9998	11.0345	10.9253
ENSMUSG00000003812	132.38	134.949	84.6543	146.416	152.257	163.643	175.768	166.93	139.106	169.285	199.749	164.53	Dnase2a	152.472	-0.374262	0.139716	-2.67874	0.00739	0.48858	118	139	90	147	151	140	177	177	142	193	204	163	8.35683	8.36979	8.08197	8.42587	8.45341	8.50524	8.55801	8.51979	8.39045	8.5301	8.65593	8.50919
ENSMUSG00000003813	1037.73	1064.06	1016.79	1082.68	1020.43	1020.43	1051.63	1087.4	1118.72	1075.36	995.806	1063.89	Rad23a	1052.91	-0.0207461	0.0466118	-0.445084	0.656259	0.961276	925	1096	1081	1087	1012	873	1059	1153	1142	1226	1017	1054	10.3054	10.3354	10.2812	10.3562	10.2854	10.2854	10.3213	10.3615	10.3957	10.3481	10.2564	10.3352
ENSMUSG00000003814	8675.4	7461.01	7600.07	6324.77	6810.24	8659.04	8240.23	8792.6	6758.38	6629.33	6666.12	6500.46	Calr	7426.47	-0.0173825	0.105679	-0.164484	0.86935	0.983492	7733	7685	8080	6350	6754	7408	8298	9323	6899	7558	6808	6440	13.1217	12.9103	12.9361	12.6798	12.7828	13.119	13.0494	13.1405	12.7722	12.7453	12.753	12.718
ENSMUSG00000003824	51.6059	44.6593	31.0399	30.8768	45.3747	51.4306	48.6588	41.4968	38.2051	33.3308	46.0205	36.3379	Syce2	41.5864	-0.0525379	0.19637	-0.267545	0.789049	0.977479	46	46	33	31	45	44	49	44	39	38	47	36	7.83275	7.76973	7.62851	7.62664	7.77646	7.83122	7.80662	7.73927	7.70621	7.65431	7.78248	7.68677
ENSMUSG00000003847	1396.73	1393.17	1334.72	1202.2	1305.78	1507.85	1301.87	1327.9	1461.59	1298.15	1405.1	1311.19	Nfat5	1353.85	-0.0496033	0.0602667	-0.823063	0.410472	0.914653	1245	1435	1419	1207	1295	1290	1311	1408	1492	1480	1435	1299	10.668	10.6648	10.6116	10.4831	10.5845	10.7638	10.5808	10.6052	10.7247	10.5773	10.6754	10.5896
ENSMUSG00000003848	438.65	469.893	533.322	497.017	456.772	418.458	463.749	466.839	501.564	507.856	450.414	501.666	Nob1	475.517	0.0185833	0.0737371	0.252021	0.801025	0.980263	391	484	567	499	453	358	467	495	512	579	460	497	9.35732	9.4266	9.55725	9.48401	9.39794	9.31058	9.41325	9.41998	9.4934	9.50629	9.38383	9.4936
ENSMUSG00000003849	205.302	138.832	119.457	192.233	192.59	208.06	184.705	214.086	155.759	171.04	172.332	136.267	Nqo1	174.222	-0.0663801	0.155944	-0.425666	0.670351	0.962219	183	143	127	193	191	178	186	227	159	195	176	135	8.67751	8.3891	8.28919	8.6261	8.62753	8.68809	8.59545	8.71088	8.4696	8.53772	8.5433	8.37638
ENSMUSG00000003863	1741.14	2070.83	2421.11	2156.4	2039.85	1606.04	1596.8	1710.8	2035.65	1992.83	1893.7	2101.54	Ppfia3	1947.22	0.174609	0.0962098	1.81488	0.0695428	0.811501	1552	2133	2574	2165	2023	1374	1608	1814	2078	2272	1934	2082	10.9461	11.1697	11.3744	11.2225	11.1501	10.8434	10.8361	10.9237	11.1474	11.1199	11.0539	11.1889
ENSMUSG00000003865	308.514	321.352	348.964	353.589	297.456	331.961	361.466	297.079	373.234	306.117	292.769	374.483	Gys1	330.582	-0.0328231	0.0918548	-0.357337	0.72084	0.965865	275	331	371	355	295	284	364	315	381	349	299	371	9.02257	9.05964	9.13596	9.14833	8.98978	9.08949	9.16912	8.98864	9.19959	9.01553	8.97562	9.20278
ENSMUSG00000003868	516.059	511.64	546.49	489.049	452.739	582.101	592.844	551.718	502.544	546.45	468.039	542.041	Ruvbl2	525.143	-0.103141	0.0757261	-1.36203	0.173189	0.854142	460	527	581	491	449	498	597	585	513	623	478	537	9.52291	9.51398	9.58287	9.46739	9.389	9.64987	9.66946	9.59292	9.49541	9.5828	9.42259	9.57427
ENSMUSG00000003872	361.241	401.933	365.895	385.462	326.698	354.17	475.665	383.845	385.969	360.499	313.331	307.863	Lin7b	368.548	-0.00200603	0.108351	-0.0185142	0.985229	0.998381	322	414	389	387	324	303	479	407	394	411	320	305	9.16853	9.27109	9.18067	9.23052	9.07476	9.14987	9.43902	9.22647	9.23179	9.16658	9.0366	9.02066
ENSMUSG00000003873	462.209	475.718	449.608	502.993	440.639	536.514	611.711	569.637	507.442	491.191	437.685	463.309	Bax	495.721	-0.148204	0.0885025	-1.67458	0.0940172	0.836283	412	490	478	505	437	459	616	604	518	560	447	459	9.40989	9.43913	9.38203	9.49633	9.36184	9.5635	9.70321	9.62679	9.50544	9.47188	9.35513	9.41229
ENSMUSG00000003882	19.0717	6.79597	11.2872	4.98013	11.0916	15.1954	11.9165	11.3173	10.7758	10.5255	22.5207	13.122	Il7r	12.3833	-0.365716	0.370576	-0.986886	0.323698	0.897458	17	7	12	5	11	13	12	12	11	12	23	13	7.47356	7.24422	7.34264	7.195	7.33883	7.41275	7.35469	7.34323	7.3326	7.32759	7.52246	7.37689
ENSMUSG00000003923	777.454	822.313	772.235	781.881	706.837	741.068	752.723	718.648	715.121	757.838	729.475	791.36	Tfam	755.579	0.054271	0.054274	0.999944	0.317338	0.897458	693	847	821	785	701	634	758	762	730	864	745	784	9.96899	10.033	9.96135	9.97544	9.86188	9.91482	9.9324	9.88037	9.87488	9.94005	9.89712	9.98915
ENSMUSG00000003929	269.248	327.178	304.755	254.983	280.315	234.944	234.357	226.346	271.354	259.63	268.29	291.713	Zfp81	268.593	0.171385	0.0938445	1.82627	0.0678097	0.808474	240	337	324	256	278	201	236	240	277	296	274	289	8.90212	9.07611	9.01152	8.85539	8.93723	8.78668	8.78461	8.75599	8.90888	8.8708	8.89904	8.97241
ENSMUSG00000003934	5275.02	5539.69	5309.7	5134.52	5286.66	4432.38	6060.51	5302.15	5770.93	5149.61	5492.11	5579.89	Efnb3	5361.1	-0.0241412	0.0699584	-0.345079	0.730035	0.968204	4702	5706	5645	5155	5243	3792	6103	5622	5891	5871	5609	5528	12.4282	12.4959	12.4373	12.3909	12.4313	12.1887	12.6205	12.4353	12.5526	12.395	12.484	12.5059
ENSMUSG00000003948	868.325	1017.45	1076.99	960.169	1045.63	972.505	851.033	843.139	859.125	963.085	931.182	970.021	Mmd	946.555	0.123626	0.0696156	1.77583	0.075761	0.82367	774	1048	1145	964	1037	832	857	894	877	1098	951	961	10.0958	10.2819	10.3499	10.2133	10.3145	10.2284	10.0725	10.0618	10.0835	10.2169	10.1773	10.2253
ENSMUSG00000003949	1275.56	2269.86	3543.25	2337.67	1800.87	1966.05	1215.48	1076.09	1804.46	1475.33	1605.82	2548.7	Hlf	1909.93	0.427099	0.278962	1.53103	0.125762	0.836283	1137	2338	3767	2347	1786	1682	1224	1141	1842	1682	1640	2525	10.5556	11.2895	11.8836	11.3282	10.9893	11.1024	10.4965	10.3489	10.9919	10.7364	10.8432	11.4422
ENSMUSG00000003955	532.887	566.007	539.906	521.918	413.414	658.078	726.904	641.314	477.074	471.017	432.789	467.346	Fam162a	537.388	-0.103841	0.141033	-0.736286	0.461557	0.924534	475	583	574	524	410	563	732	680	487	537	442	463	9.55639	9.62	9.57012	9.53466	9.29865	9.78281	9.89316	9.75456	9.44204	9.42903	9.34392	9.42108
ENSMUSG00000003970	6677.36	7018.3	6667.93	6234.13	6262.72	7404.83	7961.18	7520.34	6551.68	6625.82	5773.13	6119.92	Rpl8	6734.78	-0.0599099	0.0818856	-0.73163	0.464395	0.925396	5952	7229	7089	6259	6211	6335	8017	7974	6688	7554	5896	6063	12.7554	12.8248	12.7534	12.6598	12.6661	12.8997	13.0011	12.9214	12.7289	12.7446	12.5531	12.6341
ENSMUSG00000003974	700.045	797.071	799.512	764.948	629.196	568.074	729.883	696.957	720.999	582.412	682.475	798.425	Grm3	705.833	0.11277	0.0971605	1.16066	0.24578	0.879608	624	821	850	768	624	486	735	739	736	664	697	791	9.85113	9.99735	10.0008	9.95061	9.73377	9.62387	9.89774	9.84621	9.88403	9.65045	9.82293	9.99929
ENSMUSG00000003992	978.269	897.068	791.988	959.173	971.019	868.475	853.019	941.222	838.553	945.543	980.14	897.345	Ssbp2	910.151	0.0240769	0.068942	0.349234	0.726914	0.967952	872	924	842	963	963	743	859	998	856	1078	1001	889	10.2353	10.1336	9.99005	10.2121	10.2266	10.096	10.0752	10.1898	10.0555	10.1952	10.2376	10.134
ENSMUSG00000004018	59.459	40.7758	43.2677	43.8252	67.5579	58.4438	43.6937	55.6434	51.9198	65.7845	57.7705	57.5351	Fancl	53.8064	-0.137111	0.175952	-0.779254	0.43583	0.919594	53	42	46	44	67	50	44	59	53	75	59	57	7.89861	7.73216	7.75648	7.76182	7.96165	7.89038	7.76056	7.86725	7.83548	7.94823	7.88488	7.88294
ENSMUSG00000004031	588.98	807.75	801.394	815.746	736.079	603.14	590.857	535.685	555.443	571.887	622.746	757.041	Brinp2	665.562	0.310542	0.103313	3.00584	0.00264849	0.351029	525	832	852	819	730	516	595	568	567	652	636	750	9.66245	10.0125	10.0035	10.0238	9.90723	9.68798	9.66586	9.56188	9.60003	9.63099	9.72257	9.93886
ENSMUSG00000004032	2318.9	2285.39	2227.35	2302.81	1942.04	2188.14	2525.29	2382.29	1904.38	1983.18	1839.84	2029.88	Gstm5	2160.79	0.0622185	0.0873645	0.712171	0.476359	0.927006	2067	2354	2368	2312	1926	1872	2543	2526	1944	2261	1879	2011	11.3176	11.2985	11.2648	11.3085	11.0865	11.2415	11.43	11.3531	11.0612	11.1136	11.0168	11.1438
ENSMUSG00000004035	861.594	877.651	953.771	870.527	754.228	812.369	982.114	952.539	809.164	923.615	807.807	891.289	Gstm7	874.723	-0.0318942	0.0766823	-0.415927	0.677464	0.962219	768	904	1014	874	748	695	989	1010	826	1053	825	883	10.0868	10.1082	10.2054	10.0987	9.93466	10.0191	10.24	10.2039	10.0145	10.1677	10.0126	10.1261
ENSMUSG00000004038	0	0.970853	0	0.996026	3.02498	3.50663	0.993038	2.82932	0	0	0.97916	1.00939	Gstm3	1.19245	-0.379689	1.18443	-0.320568	0.748538	NA	0	1	0	1	3	3	1	3	0	0	1	1	6.901	7.03099	6.901	7.03266	7.13029	7.14783	7.03247	7.12276	6.901	6.901	7.03154	7.03354
ENSMUSG00000004040	1321.56	1246.58	1254.76	1608.58	1620.38	1444.73	1303.86	1420.32	1416.53	1465.68	1748.78	1549.41	Stat3	1450.1	-0.0681071	0.0930817	-0.731692	0.464357	0.925396	1178	1284	1334	1615	1607	1236	1313	1506	1446	1671	1786	1535	10.5993	10.5274	10.5354	10.8454	10.8546	10.7101	10.5827	10.6889	10.6855	10.7282	10.9517	10.798
ENSMUSG00000004043	66.1902	91.2602	60.1986	75.698	109.908	95.8479	75.4709	76.3918	86.2064	107.887	98.8952	90.8449	Stat5a	86.2332	-0.161546	0.165616	-0.975426	0.329349	0.899245	59	94	64	76	109	82	76	81	88	123	101	90	7.95131	8.12469	7.90456	8.02086	8.23634	8.15331	8.01926	8.02574	8.09217	8.22481	8.17188	8.12206
ENSMUSG00000004044	669.755	654.355	859.711	611.56	594.913	1616.56	825.214	682.81	747.448	667.494	715.766	675.28	Cavin1	776.739	-0.3204	0.204309	-1.56821	0.116832	0.836283	597	674	914	614	590	1383	831	724	763	761	731	669	9.80216	9.77659	10.0842	9.70294	9.67321	10.8516	10.0371	9.82348	9.92448	9.79843	9.87588	9.81122
ENSMUSG00000004054	665.267	692.218	663.125	732.079	636.254	714.184	767.618	703.559	695.529	668.371	652.121	704.552	Map3k11	691.24	-0.0474897	0.0596142	-0.796617	0.425673	0.91828	593	713	705	735	631	611	773	746	710	762	666	698	9.79476	9.83864	9.79121	9.90111	9.74591	9.87341	9.95455	9.8567	9.84394	9.79988	9.77284	9.85827
ENSMUSG00000004056	1108.41	973.766	1035.6	1100.61	1059.75	1374.6	1299.89	1184.54	961.005	1008.7	995.806	990.209	Akt2	1091.07	-0.0802631	0.0998161	-0.804109	0.421334	0.916241	988	1003	1101	1105	1051	1176	1309	1256	981	1150	1017	981	10.3845	10.2299	10.303	10.376	10.3306	10.6481	10.5789	10.465	10.2143	10.2717	10.2564	10.2497
ENSMUSG00000004069	1257.61	1201.92	1188.92	1378.5	1344.1	1253.04	1133.06	1299.6	1191.22	1299.9	1231.78	1308.17	Dnaja3	1257.32	0.0328089	0.0591502	0.55467	0.57912	0.949848	1121	1238	1264	1384	1333	1072	1141	1378	1216	1482	1258	1296	10.5382	10.4828	10.4695	10.6516	10.6203	10.5337	10.4111	10.5786	10.4719	10.5789	10.5128	10.5867
ENSMUSG00000004070	1064.65	1209.68	1042.19	1174.31	1080.93	1056.66	1112.2	1127.96	1111.87	1193.77	1031.06	1094.18	Hmox2	1108.29	0.0130735	0.057676	0.226672	0.820679	0.980826	949	1246	1108	1179	1072	904	1120	1196	1135	1361	1053	1084	10.3361	10.4906	10.3106	10.4545	10.3543	10.3271	10.3886	10.4056	10.3883	10.4745	10.2978	10.3689
ENSMUSG00000004071	4793.74	4886.3	4691.73	4908.42	4875.26	4716.42	4981.08	4917.37	4602.25	4766.31	4778.3	4677.5	Cdip1	4799.56	0.0161183	0.0321748	0.50096	0.616399	0.956474	4273	5033	4988	4928	4835	4035	5016	5214	4698	5434	4880	4634	12.2963	12.3226	12.2667	12.3289	12.3195	12.274	12.3491	12.3314	12.2403	12.2884	12.2919	12.2626
ENSMUSG00000004085	216.52	256.305	280.3	279.883	188.557	330.792	244.287	215.029	295.845	240.333	290.811	333.098	Map3k20	264.313	-0.18659	0.138446	-1.34775	0.177739	0.85901	193	264	298	281	187	283	246	228	302	274	297	330	8.71997	8.8598	8.93718	8.93588	8.61123	9.08623	8.81918	8.71441	8.98492	8.80553	8.96966	9.09265
ENSMUSG00000004096	1366.43	1300.94	1280.16	1291.85	1294.69	1395.64	1524.31	1432.58	1294.08	1270.08	1269.97	1383.87	Cwc15	1342.05	-0.065136	0.0573473	-1.13582	0.256033	0.879608	1218	1340	1361	1297	1284	1194	1535	1519	1321	1448	1297	1371	10.6407	10.5799	10.5601	10.5713	10.574	10.667	10.7774	10.6996	10.5734	10.5503	10.5502	10.6565
ENSMUSG00000004098	90.8713	80.5808	138.269	83.6662	64.5329	114.55	127.109	132.035	108.738	116.658	104.77	66.6196	Col5a3	102.367	-0.264075	0.19775	-1.33539	0.181747	0.861674	81	83	147	84	64	98	128	140	111	133	107	66	8.12222	8.05466	8.38632	8.07541	7.93863	8.26236	8.32974	8.35507	8.22968	8.27397	8.20677	7.95457
ENSMUSG00000004099	927.784	1030.08	938.722	1083.68	1158.57	1059	887.776	954.425	1081.5	965.717	1109.39	1051.78	Dnmt1	1020.7	0.0176368	0.0779195	0.226347	0.820932	0.980826	827	1061	998	1088	1149	906	894	1012	1104	1101	1133	1042	10.173	10.2966	10.1867	10.3573	10.4381	10.3297	10.1215	10.2062	10.3549	10.2201	10.3856	10.3215
ENSMUSG00000004100	180.621	240.772	267.131	222.114	212.757	261.828	246.273	197.11	261.558	230.684	203.665	240.234	Ppan	230.396	-0.0574212	0.112696	-0.509525	0.610385	0.955322	161	248	284	223	211	224	248	209	267	263	208	238	8.57849	8.80705	8.8953	8.74061	8.70589	8.87803	8.82599	8.64554	8.87714	8.77157	8.67119	8.80519
ENSMUSG00000004105	70.6777	109.706	98.7633	67.7298	168.391	319.103	99.3038	81.1073	96.9822	95.6068	120.437	86.8073	Angptl2	117.885	-0.314462	0.336374	-0.934858	0.349861	0.899742	63	113	105	68	167	273	100	86	99	109	123	86	7.9848	8.2352	8.17109	7.96294	8.52619	9.05322	8.17435	8.05823	8.16026	8.15183	8.29447	8.09609
ENSMUSG00000004110	1565.01	1367.93	1293.33	1194.24	1425.77	1333.69	1191.65	1439.18	1402.81	1444.63	1440.35	1222.37	Cacna1e	1360.08	0.0158728	0.0793824	0.199953	0.841517	0.981664	1395	1409	1375	1199	1414	1141	1200	1526	1432	1647	1471	1211	10.8106	10.6421	10.5727	10.4749	10.6936	10.6106	10.4723	10.7053	10.6734	10.7101	10.7063	10.5034
ENSMUSG00000004113	1372.04	1337.84	1313.08	1326.71	1614.33	1046.14	1002.97	1078.92	1345.02	1339.37	1511.82	1286.97	Cacna1b	1297.93	0.178721	0.107374	1.66447	0.0960186	0.836283	1223	1378	1396	1332	1601	895	1010	1144	1373	1527	1544	1275	10.6458	10.6145	10.5914	10.6041	10.8499	10.3151	10.2649	10.3521	10.6211	10.6159	10.7671	10.5666
ENSMUSG00000004127	171.646	189.316	142.031	146.416	160.324	167.149	144.984	172.589	154.78	171.917	181.145	141.314	Trmt10a	161.968	-0.00206144	0.107953	-0.0190958	0.984765	0.998381	153	195	151	147	159	143	146	183	158	196	185	140	8.54034	8.61432	8.40476	8.42587	8.49037	8.52075	8.41902	8.54441	8.4651	8.54151	8.58068	8.40127
ENSMUSG00000004151	1549.3	1805.79	1931.06	1819.74	1101.09	1563.96	1649.44	1551.41	1602.65	1482.34	1390.41	1767.44	Etv1	1601.22	0.0621142	0.11919	0.521138	0.602271	0.95307	1381	1860	2053	1827	1092	1338	1661	1645	1636	1690	1420	1751	10.7979	10.9928	11.0791	11.0027	10.3765	10.8098	10.8772	10.7996	10.8407	10.7423	10.6623	10.9653
ENSMUSG00000004187	3937.76	4853.3	5287.13	4813.79	3837.69	4025.61	3991.02	4235.5	4817.76	4603.16	4079.18	4745.13	Kifc2	4435.59	0.0614089	0.0907629	0.676585	0.498669	0.929645	3510	4999	5621	4833	3806	3444	4019	4491	4918	5248	4166	4701	12.027	12.3133	12.4314	12.3021	11.9919	12.0571	12.0453	12.1265	12.3032	12.2406	12.0751	12.2823
ENSMUSG00000004207	40564.5	38730.3	38235.5	42120	42438.5	40796.1	40371.9	42161.6	39163.2	40094.3	43420.9	42290.3	Psap	40865.6	-0.0271611	0.0423137	-0.6419	0.520938	0.936443	36158	39893	40650	42288	42088	34902	40655	44705	39978	45711	44345	41897	15.3164	15.25	15.2316	15.3704	15.3812	15.3246	15.3096	15.3718	15.266	15.2997	15.414	15.3762
ENSMUSG00000004221	827.938	727.169	735.551	822.718	865.144	770.29	714.987	655.46	794.47	752.575	840.12	784.294	Ikbkg	774.226	0.068071	0.0742168	0.917191	0.359043	0.903739	738	749	782	826	858	659	720	695	811	858	858	777	10.0408	9.89357	9.90643	10.0336	10.0915	9.95849	9.87467	9.77844	9.99362	9.93218	10.0576	9.97894
ENSMUSG00000004231	56.0934	10.6794	16.9309	20.9166	13.1082	30.3908	39.7215	31.1226	20.572	53.5047	27.4165	8.0751	Pax2	27.3776	-0.365991	0.446001	-0.820607	0.41187	0.914653	50	11	18	21	13	26	40	33	21	61	28	8	7.87101	7.33068	7.44086	7.50024	7.37664	7.62102	7.72163	7.62946	7.49535	7.84916	7.58556	7.27497
ENSMUSG00000004233	102.09	94.1728	105.348	86.6543	92.7661	71.3015	77.4569	88.6522	93.0637	90.3441	111.624	75.7041	Wars2	90.7648	0.143044	0.1344	1.06432	0.287185	0.887649	91	97	112	87	92	61	78	94	95	103	114	75	8.191	8.14295	8.21013	8.0951	8.13417	7.98936	8.03318	8.10804	8.13604	8.11887	8.24604	8.0209
ENSMUSG00000004263	479.037	439.797	540.847	411.359	404.339	508.461	522.338	503.62	435.93	454.352	378.935	444.13	Atn1	460.262	-0.0271688	0.100594	-0.270083	0.787096	0.977469	427	453	575	413	401	435	526	534	445	518	387	440	9.44623	9.35993	9.57195	9.29376	9.27691	9.50752	9.5355	9.49762	9.35112	9.39258	9.2141	9.36974
ENSMUSG00000004264	1156.65	1291.23	1255.7	1249.02	1118.23	1271.74	1251.23	1263.76	1264.69	1298.15	1162.26	1241.55	Phb2	1235.35	-0.0419298	0.0517358	-0.810461	0.417675	0.914924	1031	1330	1335	1254	1109	1088	1260	1340	1291	1480	1187	1230	10.436	10.5707	10.5364	10.5298	10.3952	10.5519	10.532	10.5442	10.5451	10.5773	10.4419	10.5224
ENSMUSG00000004266	159.305	113.59	116.635	179.285	170.407	217.411	268.12	249.924	261.558	226.299	281.998	204.906	Ptpn6	204.12	-0.727382	0.135721	-5.35939	8.35e-08	0.000472206	142	117	124	180	169	186	270	265	267	258	288	203	8.48577	8.25703	8.27384	8.57289	8.53498	8.72328	8.89849	8.83839	8.87714	8.75582	8.94248	8.67598
ENSMUSG00000004267	16796.6	18181.2	18637.1	19761.2	17191	16149.2	15823.1	17000.5	17393.1	19024	17526	18008.5	Eno2	17624.3	0.0683635	0.0592158	1.15448	0.248303	0.879608	14972	18727	19814	19840	17049	13816	15934	18026	17755	21689	17899	17841	14.0562	14.1689	14.2042	14.2877	14.0892	14.0003	13.9713	14.0734	14.1059	14.2335	14.1167	14.1553
ENSMUSG00000004268	562.056	488.339	518.272	521.918	531.388	601.971	607.739	589.443	552.505	506.979	455.31	515.797	Emg1	537.643	-0.0609031	0.0822096	-0.740827	0.458798	0.924104	501	503	551	524	527	515	612	625	564	578	465	511	9.61256	9.4659	9.52736	9.53466	9.55344	9.68589	9.69617	9.66329	9.59442	9.5045	9.3947	9.52238
ENSMUSG00000004270	392.654	354.361	337.676	346.617	504.163	424.302	410.125	382.902	453.563	366.639	495.455	491.572	Lpcat3	413.336	-0.158682	0.117238	-1.3535	0.175897	0.857006	350	365	359	348	500	363	413	406	463	418	506	487	9.24838	9.15038	9.1053	9.12965	9.49874	9.32428	9.29081	9.2241	9.39083	9.1826	9.48076	9.47267
ENSMUSG00000004285	2070.97	1998.02	1931.06	2003.01	1916.83	2151.9	2240.29	2277.61	1811.31	2078.79	1750.74	1962.25	Atp6v1f	2016.06	-0.0395216	0.0730457	-0.541053	0.588471	0.949848	1846	2058	2053	2011	1901	1841	2256	2415	1849	2370	1788	1944	11.1698	11.1232	11.0791	11.1265	11.0696	11.2197	11.2724	11.294	10.9967	11.1747	10.9531	11.0999
ENSMUSG00000004317	783.064	783.479	724.264	857.579	940.769	554.048	559.08	698.843	811.124	828.008	1020.29	776.219	Clcn5	778.063	0.124926	0.140445	0.889498	0.373736	0.907871	698	807	770	861	933	474	563	741	828	944	1042	769	9.97716	9.97776	9.88908	10.0814	10.1893	9.59737	9.60693	9.84922	10.0173	10.0409	10.2852	9.96719
ENSMUSG00000004319	3945.61	3873.7	3673.99	4327.73	3860.88	3297.4	3322.7	3494.22	3899.86	3949.7	4384.68	4005.25	Clcn3	3836.31	0.0640927	0.0791859	0.809395	0.418288	0.914924	3517	3990	3906	4345	3829	2821	3346	3705	3981	4503	4478	3968	12.0297	12.0047	11.9327	12.156	12.0001	11.7864	11.7967	11.8647	12.0138	12.0311	12.1739	12.0502
ENSMUSG00000004328	171.646	166.987	132.625	138.448	92.7661	157.798	148.956	121.661	278.211	204.371	224.228	313.919	Hif3a	179.301	-0.560097	0.228409	-2.45217	0.0141999	0.583731	153	172	141	139	92	135	150	129	284	233	229	311	8.54034	8.52004	8.35807	8.3872	8.13417	8.47893	8.43793	8.30103	8.93063	8.67392	8.74832	9.03831
ENSMUSG00000004341	1.12187	0	1.88121	1.99205	1.00833	1.16888	2.97911	0	2.93885	1.75425	0	4.03755	Gpx6	1.57351	-0.610992	0.998711	-0.61178	0.540683	NA	1	0	2	2	1	1	3	0	3	2	0	4	7.04073	6.901	7.08189	7.08713	7.03347	7.04362	7.12855	6.901	7.12701	7.07569	6.901	7.1658
ENSMUSG00000004347	325.342	277.664	236.091	253.987	311.573	309.752	293.939	287.648	272.334	292.96	388.727	275.563	Pde1c	293.798	-0.110541	0.112494	-0.982636	0.325786	0.898525	290	286	251	255	309	265	296	305	278	334	397	273	9.07094	8.92891	8.79071	8.85206	9.0315	9.02619	8.97917	8.95997	8.91201	8.9762	9.23866	8.92227
ENSMUSG00000004356	298.417	351.449	382.825	377.494	368.039	341.312	360.473	330.088	354.622	417.512	382.852	338.145	Utp20	358.602	-0.0200061	0.0866428	-0.230903	0.81739	0.980826	266	362	407	379	365	292	363	350	362	476	391	335	8.99266	9.14262	9.22391	9.21044	9.18622	9.11525	9.16651	9.08427	9.15107	9.30835	9.22398	9.10658
ENSMUSG00000004359	0	0	0	1.99205	0	3.50663	0.993038	0	0.979618	0.877127	1.95832	1.00939	Spic	0.943014	-1.66399	1.36317	-1.22067	0.22221	NA	0	0	0	2	0	3	1	0	1	1	2	1	6.901	6.901	6.901	7.08713	6.901	7.14783	7.03247	6.901	7.03157	7.02456	7.08555	7.03354
ENSMUSG00000004360	1115.14	1217.45	1178.58	1120.53	973.035	1130.3	1046.66	1117.58	1132.44	1101.67	1022.24	1033.61	9330159F19Rik	1099.1	0.0494681	0.0627475	0.788368	0.430481	0.91922	994	1254	1253	1125	965	967	1054	1185	1156	1256	1044	1024	10.3918	10.4984	10.4589	10.3976	10.229	10.4081	10.3157	10.3945	10.4104	10.3772	10.2875	10.3007
ENSMUSG00000004364	2667.8	2762.08	2672.25	2869.55	2568.21	2431.26	2257.17	2513.38	2490.19	2723.48	2709.34	2738.47	Cul3	2616.93	0.085451	0.0587951	1.45337	0.146121	0.845944	2378	2845	2841	2881	2547	2080	2273	2665	2542	3105	2767	2713	11.5028	11.549	11.505	11.5999	11.4523	11.3799	11.2822	11.4237	11.4115	11.5302	11.5233	11.5376
ENSMUSG00000004366	678.73	1060.17	1077.93	952.201	949.844	806.525	1242.29	783.723	934.556	1379.72	1221.01	873.12	Sst	996.652	-0.132299	0.159632	-0.828775	0.407232	0.914653	605	1092	1146	956	942	690	1251	831	954	1573	1247	865	9.81685	10.331	10.351	10.2035	10.2006	10.0108	10.5232	9.97812	10.1815	10.6527	10.502	10.1022
ENSMUSG00000004371	12.3405	14.5628	15.9902	6.97218	13.1082	11.6888	4.96519	15.0897	10.7758	17.5425	9.7916	10.0939	Il11	11.9101	0.136201	0.352594	0.386284	0.699286	0.963566	11	15	17	7	13	10	5	16	11	20	10	10	7.36262	7.40209	7.42582	7.24862	7.37664	7.35037	7.19456	7.41098	7.3326	7.45041	7.31256	7.31882
ENSMUSG00000004383	1335.02	1317.45	1292.39	1587.67	1418.72	1158.36	1063.54	1202.46	1337.18	1426.21	1579.39	1407.09	Large1	1343.79	0.0847785	0.0987505	0.858512	0.39061	0.910272	1190	1357	1374	1594	1407	991	1071	1275	1365	1626	1613	1394	10.6119	10.5955	10.5718	10.8288	10.6874	10.4378	10.3348	10.4833	10.6139	10.694	10.8222	10.6772
ENSMUSG00000004393	630.49	689.306	686.64	796.821	671.546	625.349	631.572	718.648	696.508	689.422	637.433	646.008	Ddx56	676.645	0.0664973	0.0693806	0.958443	0.337839	0.899245	562	710	730	800	666	535	636	762	711	786	651	640	9.736	9.83396	9.82967	9.99699	9.8051	9.7271	9.73787	9.88037	9.8455	9.83415	9.74793	9.76253
ENSMUSG00000004394	1774.79	1719.38	1756.11	1745.04	1779.7	1782.54	1786.47	1910.74	1711.39	1740.22	1757.59	1727.06	Tmed4	1765.92	-0.0154823	0.040222	-0.38492	0.700296	0.963943	1582	1771	1867	1752	1765	1525	1799	2026	1747	1984	1795	1711	10.9706	10.9301	10.9571	10.949	10.9741	10.9762	10.979	11.0655	10.9241	10.9454	10.9581	10.9357
ENSMUSG00000004415	51.6059	102.91	116.635	63.7457	50.4163	84.1591	56.6031	71.6762	84.2471	65.7845	45.0414	78.7322	Col26a1	72.6297	0.155287	0.239249	0.64906	0.516299	0.935311	46	106	124	64	50	72	57	76	86	75	46	78	7.83275	8.19585	8.27384	7.93254	7.8223	8.07869	7.87525	7.99208	8.07927	7.94823	7.77333	8.042
ENSMUSG00000004446	199.692	236.888	161.784	238.05	216.79	151.954	174.775	213.142	207.679	235.947	236.957	226.103	Bid	208.313	0.0248394	0.133634	0.185876	0.852542	0.98198	178	244	172	239	215	130	176	226	212	269	242	224	8.65571	8.79351	8.49694	8.79758	8.72098	8.452	8.55378	8.70734	8.68663	8.79021	8.79375	8.75512
ENSMUSG00000004451	509.328	482.514	483.47	495.025	417.447	489.759	555.108	480.985	493.727	448.212	479.789	491.572	Ralb	485.578	-0.0407602	0.0720147	-0.565998	0.571395	0.948851	454	497	514	497	414	419	559	510	504	511	490	487	9.50928	9.45361	9.45564	9.47987	9.3082	9.46888	9.59939	9.45037	9.47717	9.3789	9.44783	9.47267
ENSMUSG00000004455	2344.7	2435.87	2606.41	2298.83	1819.02	2267.62	2457.77	2534.13	2299.16	2141.94	1930.9	2116.69	Ppp1cc	2271.09	0.0325832	0.0926538	0.351666	0.725089	0.967418	2090	2509	2771	2308	1804	1940	2475	2687	2347	2442	1972	2097	11.3321	11.3824	11.4719	11.3062	11.0022	11.2883	11.3942	11.4346	11.3064	11.2137	11.079	11.1982
ENSMUSG00000004460	1172.35	1141.72	1140.01	1159.37	1026.48	1274.08	1201.58	1247.73	1066.8	1065.71	1089.81	1072.98	Dnajb11	1138.22	-0.0216986	0.0669318	-0.32419	0.745794	0.970841	1045	1176	1212	1164	1018	1090	1210	1323	1089	1215	1113	1063	10.4524	10.4203	10.4185	10.4389	10.2924	10.5542	10.4824	10.5285	10.3385	10.3373	10.3641	10.3454
ENSMUSG00000004462	355.632	308.731	298.171	334.665	336.781	351.832	301.883	317.827	326.213	310.503	325.081	317.957	Tbccd1	323.773	0.0226777	0.0726923	0.311968	0.755065	0.971901	317	318	317	336	334	301	304	337	333	354	332	315	9.15375	9.02321	8.99192	9.09699	9.10283	9.14364	9.00301	9.04956	9.0734	9.02838	9.07021	9.04994
ENSMUSG00000004473	49.3622	69.9014	44.2083	44.8212	43.3581	57.275	40.7145	66.0176	57.7975	40.3478	29.3748	44.413	Clec11a	48.966	0.0714394	0.217519	0.328428	0.742588	0.970841	44	72	47	45	43	49	41	70	59	46	30	44	7.81293	7.97909	7.76546	7.77126	7.75735	7.8808	7.73155	7.95	7.8851	7.7279	7.60912	7.7674
ENSMUSG00000004500	139.112	154.366	142.972	162.352	166.374	151.954	127.109	105.628	161.637	138.586	162.541	161.502	Zfp324	147.844	0.0887532	0.122359	0.725349	0.468238	0.925855	124	159	152	163	165	130	128	112	165	158	166	160	8.39047	8.46319	8.40932	8.49948	8.51734	8.452	8.32974	8.21177	8.49628	8.38788	8.50033	8.49567
ENSMUSG00000004508	959.197	820.371	797.631	803.793	813.72	779.641	766.625	889.351	855.206	890.284	888.099	805.491	Gab2	839.117	-0.00250027	0.0683972	-0.0365552	0.97084	0.997985	855	845	848	807	807	667	772	943	873	1015	907	798	10.2121	10.0303	9.99815	10.0069	10.021	9.97218	9.95309	10.1236	10.0782	10.1248	10.1219	10.0093
ENSMUSG00000004530	1864.54	1861.13	1884.97	2054.8	2103.37	1705.39	1563.04	1710.8	1984.71	2042.83	2241.3	2025.84	Coro1c	1920.23	0.042881	0.0895385	0.478911	0.632002	0.957373	1662	1917	2004	2063	2086	1459	1574	1814	2026	2329	2289	2007	11.0339	11.0316	11.048	11.1596	11.19	10.9196	10.809	10.9237	11.1146	11.152	11.2729	11.1412
ENSMUSG00000004535	3107.57	3090.23	3024.04	3224.14	3077.41	2924.53	2805.33	3018.89	2834.03	3156.78	3091.21	3062.48	Tax1bp1	3034.72	0.0564951	0.0423919	1.33269	0.182635	0.861729	2770	3183	3215	3237	3052	2502	2825	3201	2893	3599	3157	3034	11.7066	11.6991	11.6701	11.7562	11.6935	11.6253	11.5697	11.6678	11.5833	11.7277	11.6995	11.687
ENSMUSG00000004540	1.12187	0	0	1.99205	2.01665	2.33775	0	0	0	0.877127	1.95832	0	Psg17	0.858648	0.496007	1.40744	0.352417	0.724525	NA	1	0	0	2	2	2	0	0	0	1	2	0	7.04073	6.901	6.901	7.08713	7.08828	7.10261	6.901	6.901	6.901	7.02456	7.08555	6.901
ENSMUSG00000004552	2.24374	0	0	5.97616	4.03331	9.35101	1.98608	5.65865	1.95924	8.77127	26.4373	3.02816	Ctse	5.78708	-1.7456	0.851024	-2.05117	0.0402501	NA	2	0	0	6	4	8	2	6	2	10	27	3	7.09853	6.901	6.901	7.22295	7.16567	7.30325	7.08686	7.21431	7.0856	7.29066	7.57344	7.13041
ENSMUSG00000004558	29695.8	24994.6	26620	26942.5	28585.1	29456.9	29722.6	31995.9	27287.3	26295.4	26995.5	28300.2	Ndrg2	28074.3	-0.062507	0.061841	-1.01077	0.312126	0.896318	26470	25745	28301	27050	28349	25201	29931	33926	27855	29979	27570	28037	14.8695	14.623	14.7131	14.7303	14.815	14.858	14.8708	14.9763	14.7485	14.6955	14.7331	14.8006
ENSMUSG00000004561	300.661	356.303	364.954	287.852	306.531	360.014	367.424	354.609	402.623	299.1	257.519	259.413	Mettl17	326.417	-0.0226395	0.126285	-0.179273	0.857724	0.98273	268	367	388	289	304	308	370	376	411	341	263	257	8.99936	9.15553	9.17822	8.9606	9.01675	9.16531	9.18463	9.15104	9.27276	8.9947	8.86383	8.87009
ENSMUSG00000004562	871.691	922.311	978.227	785.865	915.561	876.657	805.354	819.561	947.291	834.148	809.766	827.698	Arhgef40	866.177	0.081931	0.0672381	1.21852	0.223026	0.874261	777	950	1040	789	908	750	811	869	967	951	827	820	10.1003	10.166	10.2353	9.98122	10.1574	10.1069	10.0092	10.0292	10.1974	10.0494	10.0154	10.0405
ENSMUSG00000004565	1678.31	1674.72	1777.74	1656.39	1664.75	1657.47	1592.83	1709.85	1786.82	1772.67	1597.01	1634.2	Pnpla6	1683.56	0.0098041	0.0467572	0.209681	0.833916	0.981416	1496	1725	1890	1663	1651	1418	1604	1813	1824	2021	1631	1619	10.8992	10.8965	10.9727	10.8825	10.8889	10.8834	10.8329	10.923	10.9793	10.9691	10.8362	10.8654
ENSMUSG00000004567	1173.47	1329.1	1348.82	1239.06	1143.44	1192.25	1261.16	1258.11	1288.2	1267.45	1192.62	1245.58	Mcoln1	1244.94	0.00407082	0.0547467	0.0743574	0.940726	0.994108	1046	1369	1434	1244	1134	1020	1270	1334	1315	1445	1218	1234	10.4536	10.6064	10.6246	10.52	10.4221	10.4729	10.5417	10.5387	10.5678	10.5478	10.4733	10.5264
ENSMUSG00000004568	972.659	1058.23	1132.49	1056.78	1061.77	945.621	905.65	957.255	1063.87	950.806	1081.97	1136.57	Arhgef18	1026.97	0.0710765	0.0701377	1.01338	0.310877	0.895617	867	1090	1204	1061	1053	809	912	1015	1086	1084	1105	1126	10.2286	10.3288	10.4105	10.3272	10.3328	10.1953	10.1447	10.2097	10.3352	10.2018	10.3555	10.4148
ENSMUSG00000004591	509.328	510.669	507.926	516.938	567.688	550.541	540.213	464.952	546.627	494.7	592.392	550.116	Pkn2	529.341	-0.0309334	0.0710231	-0.435539	0.663171	0.961873	454	526	540	519	563	471	544	493	558	564	605	545	9.50928	9.51201	9.50643	9.52468	9.62315	9.59066	9.57072	9.41588	9.58314	9.47919	9.66865	9.58985
ENSMUSG00000004609	353.388	248.538	227.626	213.15	229.899	232.606	270.106	317.827	296.824	241.21	361.31	299.788	Cd33	274.356	-0.183566	0.14354	-1.27884	0.200952	0.871989	315	256	242	214	228	199	272	337	303	275	369	297	9.14779	8.8337	8.76061	8.70737	8.76876	8.77841	8.90488	9.04956	8.98787	8.80857	9.16871	8.99676
ENSMUSG00000004610	125.649	106.794	93.1197	95.6185	99.8244	162.474	171.796	118.832	105.799	113.149	91.0619	102.958	Etfb	115.59	-0.246916	0.170852	-1.44521	0.1484	0.845944	112	110	99	96	99	139	173	126	108	129	93	102	8.32212	8.21852	8.13639	8.1519	8.17748	8.50003	8.54099	8.28581	8.21276	8.25458	8.12343	8.19613
ENSMUSG00000004612	3.3656	0.970853	0.940603	0.996026	6.04996	1.16888	3.97215	2.82932	6.85733	2.63138	5.87496	3.02816	Nkg7	3.22377	-0.637355	0.699633	-0.910985	0.362303	NA	3	1	1	1	6	1	4	3	7	3	6	3	7.14282	7.03099	7.02895	7.03266	7.22492	7.04362	7.16366	7.12276	7.24576	7.11488	7.22022	7.13041
ENSMUSG00000004626	315.245	295.139	413.865	269.923	313.59	438.329	315.786	307.453	357.561	311.38	301.581	325.023	Stxbp2	330.406	-0.0639507	0.123181	-0.519161	0.603649	0.95307	281	304	440	271	311	375	318	326	365	355	308	322	9.04214	8.9828	9.29972	8.90429	9.03735	9.35659	9.0437	9.01946	9.15885	9.03094	9.00211	9.07004
ENSMUSG00000004630	0	15.5337	3.76241	0	1.00833	26.8842	20.8538	8.48797	4.89809	2.63138	3.91664	4.03755	Pcp2	7.66783	-1.31535	0.889212	-1.47924	0.139077	NA	0	16	4	0	1	23	21	9	5	3	4	4	6.901	7.41835	7.15665	6.901	7.03347	7.579	7.49935	7.28435	7.19257	7.11488	7.16182	7.1658
ENSMUSG00000004631	666.389	684.452	681.937	721.123	713.895	695.482	713.994	807.301	600.506	678.896	720.662	703.543	Sgce	699.015	-0.0192867	0.0701092	-0.275095	0.783244	0.977469	594	705	725	724	708	595	719	856	613	774	736	697	9.79661	9.82613	9.82206	9.88422	9.87296	9.84386	9.87312	10.0119	9.68327	9.81712	9.8835	9.85668
ENSMUSG00000004633	978.269	974.737	959.415	926.304	781.453	882.502	1002.97	1018.56	917.902	951.683	848.932	909.458	Chn2	929.348	-0.0146834	0.0725258	-0.202458	0.839559	0.981664	872	1004	1020	930	775	755	1010	1080	937	1085	867	901	10.2353	10.2311	10.2124	10.1711	9.97482	10.1146	10.2649	10.2832	10.1604	10.2028	10.0697	10.1496
ENSMUSG00000004637	627.124	567.949	579.411	611.56	589.871	578.594	553.122	610.191	602.465	628.9	621.767	631.877	Wwox	600.236	-0.0226838	0.0575283	-0.394307	0.693354	0.963337	559	585	616	614	585	495	557	647	615	717	635	626	9.73018	9.62364	9.64493	9.70294	9.66407	9.64342	9.5956	9.70052	9.68678	9.73326	9.72087	9.73839
ENSMUSG00000004642	505.962	546.59	578.471	559.767	536.43	568.074	478.644	537.572	467.278	506.102	496.434	510.75	Slbp	524.34	0.101334	0.0659645	1.53619	0.124491	0.836283	451	563	615	562	532	486	482	570	477	577	507	506	9.50242	9.58307	9.64319	9.60824	9.56334	9.62387	9.44539	9.56557	9.42094	9.5027	9.4828	9.51217
ENSMUSG00000004654	0	0	1.88121	0	0	0	0	0.943108	1.95924	2.63138	0	0	Ghrhr	0.617911	-0.967712	1.8934	-0.511096	0.609284	NA	0	0	2	0	0	0	0	1	2	3	0	0	6.901	6.901	7.08189	6.901	6.901	6.901	6.901	7.02912	7.0856	7.11488	6.901	6.901
ENSMUSG00000004661	51.6059	73.7849	65.8422	80.6781	87.7244	84.1591	68.5196	65.0745	77.3898	74.5558	71.4787	69.6477	Arid3b	72.5384	-0.0148836	0.147772	-0.10072	0.919772	0.99105	46	76	70	81	87	72	69	69	79	85	73	69	7.83275	8.00728	7.94867	8.05532	8.10205	8.07869	7.96885	7.94279	8.03271	8.01278	7.99065	7.97722
ENSMUSG00000004665	232.227	204.85	243.616	189.245	172.424	437.16	309.828	217.858	232.169	242.964	277.102	218.028	Cnn2	248.123	-0.404983	0.173061	-2.34012	0.0192776	0.634588	207	211	259	190	171	374	312	231	237	277	283	216	8.77706	8.67577	8.81688	8.61403	8.5437	9.35393	9.02641	8.72494	8.77686	8.81463	8.92714	8.72557
ENSMUSG00000004667	798.77	864.059	903.919	937.261	809.686	1012.25	1027.79	926.132	849.329	965.717	832.286	887.252	Polr2e	901.204	-0.105304	0.0726965	-1.44854	0.147465	0.845944	712	890	961	941	803	866	1035	982	867	1101	850	879	9.99978	10.0901	10.1425	10.1849	10.0153	10.2758	10.294	10.1709	10.0702	10.2201	10.0469	10.1208
ENSMUSG00000004668	14.5843	7.76683	6.58422	2.98808	10.0833	0	3.97215	2.82932	3.91847	2.63138	6.85412	6.05632	Abca13	5.68904	1.14056	0.546312	2.08774	0.0368213	NA	13	8	7	3	10	0	4	3	4	3	7	6	7.40245	7.2678	7.23886	7.12889	7.3186	6.901	7.16366	7.12276	7.16188	7.11488	7.24568	7.22509
ENSMUSG00000004677	907.591	950.465	1029.02	845.626	874.219	1064.85	1072.48	979.889	1138.32	931.509	924.327	916.524	Myo9b	969.568	-0.12303	0.0762748	-1.61298	0.106749	0.836283	809	979	1094	849	867	911	1080	1039	1162	1062	944	908	10.1472	10.2013	10.2954	10.0652	10.1036	10.3363	10.3449	10.2373	10.4167	10.1777	10.1686	10.1587
ENSMUSG00000004698	724.726	710.665	839.958	708.175	822.795	601.971	602.774	629.996	641.65	641.18	691.287	820.632	Hdac9	702.984	0.203123	0.0887456	2.28882	0.0220898	0.654343	646	732	893	711	816	515	607	668	655	731	706	813	9.8898	9.8679	10.0574	9.86398	10.0337	9.68589	9.68733	9.73515	9.75513	9.75433	9.83715	10.0307
ENSMUSG00000004707	38.1435	23.3005	13.1684	34.8609	34.2831	42.0796	48.6588	63.1882	43.1032	45.6106	89.1036	76.7134	Ly9	46.0178	-1.0288	0.278185	-3.69825	0.000217092	0.081437	34	24	14	35	34	36	49	67	44	52	91	76	7.70558	7.53296	7.37772	7.67101	7.66475	7.74498	7.80662	7.9282	7.7549	7.77866	8.11094	8.02799
ENSMUSG00000004709	4.48747	1.94171	0.940603	4.98013	0	3.50663	4.96519	0	0	1.75425	3.91664	2.01877	Cd244a	2.37595	0.0971331	0.909044	0.106852	0.914906	NA	4	2	1	5	0	3	5	0	0	2	4	2	7.18012	7.08477	7.02895	7.195	6.901	7.14783	7.19456	6.901	6.901	7.07569	7.16182	7.08838
ENSMUSG00000004730	275.979	156.307	101.585	390.442	356.948	181.176	206.552	208.427	448.665	367.516	566.934	443.121	Adgre1	308.638	-0.433927	0.404917	-1.07165	0.283879	0.887649	246	161	108	392	354	155	208	221	458	419	579	439	8.92359	8.47212	8.188	9.24292	9.15723	8.58081	8.68231	8.68949	9.37992	9.18487	9.62173	9.36746
ENSMUSG00000004748	995.097	1091.24	1076.05	1035.87	918.586	1049.65	1124.12	1071.37	960.026	938.526	886.14	1015.44	Mtfp1	1013.51	0.0247868	0.0722041	0.343288	0.731382	0.968624	887	1124	1144	1040	911	898	1132	1136	980	1070	905	1006	10.2555	10.3657	10.3489	10.3033	10.1613	10.3191	10.4015	10.3436	10.2131	10.1865	10.1194	10.2796
ENSMUSG00000004768	603.565	644.647	682.878	688.254	622.138	522.488	581.92	534.742	572.097	615.743	658.975	598.567	Rab23	610.501	0.151619	0.0708876	2.13886	0.0324466	0.707123	538	664	726	691	617	447	586	567	584	702	673	593	9.68874	9.76022	9.82359	9.83227	9.72151	9.5358	9.64954	9.56003	9.63138	9.71032	9.78431	9.67979
ENSMUSG00000004771	2643.12	2420.34	2425.81	2499.03	2511.74	2614.78	2389.25	2478.49	2420.64	2578.75	2441.05	2262.04	Rab11a	2473.75	0.0259514	0.0468025	0.554487	0.579246	0.949848	2356	2493	2579	2509	2491	2237	2406	2628	2471	2940	2493	2241	11.4904	11.3739	11.3769	11.4162	11.4229	11.4761	11.3569	11.4053	11.3741	11.4577	11.3852	11.285
ENSMUSG00000004788	711.264	738.819	727.086	741.044	700.787	721.197	683.21	724.307	677.896	718.367	736.329	696.477	Eif2b2	714.732	0.0316955	0.0492091	0.644099	0.519511	0.936443	634	761	773	744	695	617	688	768	692	819	752	690	9.86884	9.91141	9.89344	9.91479	9.85231	9.88433	9.82412	9.88915	9.81549	9.87994	9.90761	9.84545
ENSMUSG00000004789	2718.29	2820.33	2952.55	2797.84	2616.61	2748.03	2734.83	2785.94	2697.87	2839.26	2607.5	2801.05	Dlst	2760.01	0.0191133	0.0413269	0.46249	0.64373	0.9594	2423	2905	3139	2809	2595	2351	2754	2954	2754	3237	2663	2775	11.5277	11.5768	11.638	11.5661	11.4771	11.5422	11.5358	11.5604	11.5177	11.5857	11.4724	11.5677
ENSMUSG00000004791	154.818	121.357	97.8227	114.543	108.899	160.136	134.06	180.134	144.983	122.798	131.207	129.202	Pgf	133.33	-0.264011	0.13832	-1.90871	0.0563001	0.788701	138	125	104	115	108	137	135	191	148	140	134	128	8.46527	8.2994	8.16539	8.26232	8.2306	8.48953	8.36532	8.57645	8.41902	8.30708	8.35086	8.34058
ENSMUSG00000004798	1768.06	1590.26	1650.76	1826.71	1810.95	1545.25	1436.93	1554.24	1662.41	1649.88	1856.49	1891.59	Ulk2	1686.96	0.0616565	0.0766889	0.803981	0.421408	0.916241	1576	1638	1755	1834	1796	1322	1447	1648	1697	1881	1896	1874	10.9657	10.8309	10.8782	11.0076	10.9965	10.7946	10.7034	10.8019	10.8871	10.8775	11.0284	11.0525
ENSMUSG00000004814	6.73121	11.6502	3.76241	2.98808	1.00833	10.5199	2.97911	1.88622	1.95924	0.877127	0.97916	2.01877	Ccl24	3.94665	0.82887	0.740438	1.11943	0.262956	NA	6	12	4	3	1	9	3	2	2	1	1	2	7.24259	7.34963	7.15665	7.12889	7.03347	7.32748	7.12855	7.08213	7.0856	7.02456	7.03154	7.08838
ENSMUSG00000004815	907.591	819.4	886.048	882.479	877.244	757.432	779.535	820.504	1043.29	878.004	883.203	777.228	Dgkq	859.33	0.0428304	0.0815205	0.525394	0.599309	0.952092	809	844	942	886	870	648	785	870	1065	1001	902	770	10.1472	10.0289	10.1192	10.1145	10.1076	9.93944	9.97203	10.0305	10.3118	10.1086	10.1155	9.96866
ENSMUSG00000004837	105.456	119.415	100.645	102.591	110.916	139.096	149.949	162.215	120.493	111.395	102.812	95.8918	Grap	118.406	-0.223746	0.145734	-1.5353	0.12471	0.836283	94	123	107	103	110	119	151	172	123	127	105	95	8.21076	8.28897	8.1824	8.19397	8.24205	8.3904	8.44261	8.49887	8.29477	8.24475	8.19527	8.15358
ENSMUSG00000004842	0	0	0	0	1.00833	1.16888	0	0	3.91847	0	0	0	Pou1f1	0.507973	-1.38844	2.3065	-0.601969	0.547195	NA	0	0	0	0	1	1	0	0	4	0	0	0	6.901	6.901	6.901	6.901	7.03347	7.04362	6.901	6.901	7.16188	6.901	6.901	6.901
ENSMUSG00000004843	1036.61	1027.16	897.335	1055.79	864.136	942.115	1043.68	1093.06	952.189	1018.34	914.536	1061.88	Chmp2b	992.236	-0.0408132	0.0727366	-0.56111	0.574723	0.949753	924	1058	954	1060	857	806	1051	1159	972	1161	934	1052	10.3042	10.2932	10.134	10.3261	10.0902	10.191	10.3123	10.3677	10.2035	10.283	10.1561	10.333
ENSMUSG00000004846	817.841	802.896	764.71	766.94	765.32	945.621	988.073	921.417	800.348	855.199	840.12	788.332	Plod3	838.068	-0.162414	0.0684031	-2.37437	0.0175789	0.618385	729	827	813	770	759	809	995	977	817	975	858	781	10.0268	10.0057	9.95026	9.95355	9.95116	10.1953	10.2471	10.1649	10.002	10.0782	10.0576	9.98479
ENSMUSG00000004849	2615.07	3021.3	2887.65	2910.39	2541.99	2722.31	2835.12	2808.58	2634.19	2680.5	2339.21	2844.45	Ap1s1	2736.73	0.0530281	0.0647634	0.818797	0.412902	0.91484	2331	3112	3070	2922	2521	2329	2855	2978	2689	3056	2389	2818	11.4763	11.6689	11.6083	11.6188	11.4387	11.5297	11.5838	11.5712	11.4859	11.5091	11.3291	11.5882
ENSMUSG00000004864	1.12187	1.94171	0	0.996026	7.05829	3.50663	0	1.88622	0	30.6994	0.97916	3.02816	Mapk13	1.78293	0.62272	1.02954	0.604852	0.545277	NA	1	2	0	1	7	3	0	2	0	35	1	3	7.04073	7.08477	6.901	7.03266	7.25075	7.14783	6.901	7.08213	6.901	7.62459	7.03154	7.13041
ENSMUSG00000004865	826.816	898.039	986.692	888.455	846.995	936.27	912.602	843.139	916.922	824.499	863.62	809.529	Srpk1	879.465	0.0296171	0.0628733	0.471061	0.637597	0.958522	737	925	1049	892	840	801	919	894	936	940	882	802	10.0393	10.1349	10.2455	10.1224	10.067	10.1836	10.1537	10.0618	10.1592	10.0361	10.0895	10.0151
ENSMUSG00000004872	2.24374	3.88341	1.88121	8.96424	0	23.3775	18.8677	0.943108	0.979618	37.7165	29.3748	6.05632	Pax3	11.1907	-2.30175	0.847213	-2.71685	0.00659058	0.476138	2	4	2	9	0	20	19	1	1	43	30	6	7.09853	7.16071	7.08189	7.2949	6.901	7.53399	7.47053	7.02912	7.03157	7.70117	7.60912	7.22509
ENSMUSG00000004880	334.317	405.817	443.965	363.55	301.49	393.911	435.944	372.528	441.808	380.673	344.664	350.257	Lbr	380.744	-0.0696881	0.106534	-0.65414	0.513022	0.935019	298	418	472	365	299	337	439	395	451	434	352	347	9.09603	9.28047	9.36936	9.17456	9.00183	9.25148	9.35115	9.19778	9.36449	9.21849	9.12437	9.13943
ENSMUSG00000004885	52.7278	27.1839	30.0993	26.8927	54.4496	272.348	66.5335	43.383	20.572	21.051	37.2081	28.2628	Crabp2	56.726	-0.867133	0.665519	-1.30294	0.192594	0.867708	47	28	32	27	54	233	67	46	21	24	38	28	7.84248	7.5827	7.61763	7.57911	7.8572	8.91205	7.95392	7.75759	7.49535	7.50213	7.6959	7.59585
ENSMUSG00000004891	425.188	401.933	514.51	248.011	310.565	675.611	498.505	460.237	344.826	361.376	294.727	283.638	Nes	401.594	-0.132879	0.21986	-0.604379	0.545592	0.943792	379	414	547	249	308	578	502	488	352	412	301	281	9.32634	9.27109	9.51978	8.83191	9.02856	9.81176	9.48709	9.40557	9.1248	9.16888	8.98155	8.94758
ENSMUSG00000004892	8076.32	7587.22	7987.6	7412.43	7768.15	8787.61	9129.99	8641.7	7691.96	7105.61	6783.62	7754.11	Bcan	7893.86	-0.0399772	0.0775362	-0.515594	0.606138	0.953376	7199	7815	8492	7442	7704	7518	9194	9163	7852	8101	6928	7682	13.0213	12.9338	13.0058	12.9012	12.9668	13.1397	13.1934	13.1162	12.953	12.8421	12.7774	12.9642
ENSMUSG00000004894	2512.98	2455.29	2668.49	2418.35	1777.68	2417.24	3385.27	3039.64	3107.35	2883.12	1977.9	2275.16	Hapln2	2576.54	-0.204353	0.136337	-1.49888	0.133906	0.841701	2240	2529	2837	2428	1763	2068	3409	3223	3172	3287	2020	2254	11.4235	11.3929	11.5031	11.3729	10.9727	11.3723	11.8219	11.677	11.7065	11.6062	11.1101	11.2926
ENSMUSG00000004895	962.562	971.824	950.009	1155.39	1041.6	974.843	1031.77	1038.36	928.678	1047.29	943.911	1053.8	Prcc	1008.34	0.0192078	0.0649517	0.295725	0.76744	0.974521	858	1001	1010	1160	1033	834	1039	1101	948	1194	964	1044	10.2162	10.2275	10.2008	10.4347	10.3099	10.2312	10.2986	10.3062	10.1741	10.3164	10.1932	10.3238
ENSMUSG00000004896	335.438	380.574	403.519	286.856	324.681	388.067	405.159	380.073	424.175	338.571	286.894	347.229	Rrnad1	358.436	-0.0834592	0.112625	-0.741039	0.45867	0.924104	299	392	429	288	322	332	408	403	433	386	293	344	9.09913	9.21824	9.27493	8.95753	9.06908	9.23702	9.27889	9.21697	9.32398	9.10775	8.95765	9.1313
ENSMUSG00000004897	3138.99	3057.22	2952.55	2849.63	2935.24	3244.8	3021.81	3241.46	2780.16	2766.46	2867.96	2962.55	Hdgf	2984.9	0.00170366	0.0554103	0.0307463	0.975472	0.998312	2798	3149	3139	2861	2911	2776	3043	3437	2838	3154	2929	2935	11.7201	11.6847	11.638	11.5906	11.6302	11.7648	11.6691	11.7634	11.5577	11.5511	11.5992	11.6426
ENSMUSG00000004902	1838.74	1590.26	1411.84	1608.58	1969.26	1994.1	2017.85	2087.1	1471.39	1380.6	1435.45	1720	Slc25a18	1710.43	-0.0386334	0.125622	-0.307536	0.758435	0.972474	1639	1638	1501	1615	1953	1706	2032	2213	1502	1574	1466	1704	11.016	10.8309	10.6814	10.8454	11.1045	11.1207	11.136	11.1799	10.733	10.6535	10.7021	10.9305
ENSMUSG00000004929	651.805	648.53	658.422	659.369	734.062	684.962	699.099	699.786	650.466	630.654	551.267	660.139	Thop1	660.714	0.0368536	0.0705256	0.522557	0.601283	0.952681	581	668	700	662	728	586	704	742	664	719	563	654	9.77231	9.76679	9.78339	9.78496	9.90415	9.82696	9.84962	9.85072	9.77005	9.73629	9.59205	9.78625
ENSMUSG00000004931	393.776	429.117	509.807	453.192	429.547	570.412	548.157	520.596	467.278	462.246	394.602	429.999	Apba3	467.394	-0.127748	0.102803	-1.24264	0.214	0.874107	351	442	542	455	426	488	552	552	477	527	403	426	9.25115	9.33546	9.51026	9.39001	9.33645	9.62824	9.58608	9.53202	9.42094	9.40997	9.25318	9.3375
ENSMUSG00000004933	1442.72	1714.53	1677.09	1621.53	1487.28	1449.41	1680.22	1599.51	1706.49	1668.3	1296.41	1462.6	Matk	1567.17	0.0338262	0.0800476	0.422577	0.672604	0.962219	1286	1766	1783	1628	1475	1240	1692	1696	1742	1902	1324	1449	10.7084	10.9265	10.8983	10.8555	10.7465	10.7142	10.9007	10.8382	10.9205	10.8916	10.5756	10.7255
ENSMUSG00000004934	500.353	525.232	526.738	538.85	481.98	501.448	479.637	465.895	508.422	486.805	466.08	490.562	Pias4	497.667	0.0852754	0.0579982	1.47031	0.141477	0.845944	446	541	560	541	478	429	483	494	519	555	476	486	9.4909	9.54126	9.54425	9.56806	9.45248	9.49316	9.4475	9.41793	9.50744	9.46268	9.41833	9.47056
ENSMUSG00000004936	3578.76	3619.34	3207.46	3715.18	4215.81	3175.84	3177.72	3266.93	3413.97	3718.14	3578.83	3561.12	Map2k1	3519.09	0.103344	0.0706207	1.46336	0.143368	0.845944	3190	3728	3410	3730	4181	2717	3200	3464	3485	4239	3655	3528	11.8971	11.9124	11.7492	11.9479	12.1201	11.7358	11.7366	11.7739	11.8333	11.9489	11.8971	11.8904
ENSMUSG00000004937	2351.43	2452.38	2452.15	2569.75	2363.52	2474.51	2446.84	2415.3	2306.02	2577.88	2286.34	2502.27	Sgta	2433.2	0.00488944	0.0448075	0.109121	0.913107	0.990591	2096	2526	2607	2580	2344	2117	2464	2561	2354	2939	2335	2479	11.3359	11.3913	11.3912	11.4531	11.3427	11.4032	11.3883	11.3712	11.3103	11.4573	11.299	11.4179
ENSMUSG00000004939	1.12187	3.88341	3.76241	4.98013	3.02498	4.67551	2.97911	0.943108	1.95924	1.75425	1.95832	4.03755	Nmrk2	2.92332	0.400592	0.645472	0.620619	0.53485	NA	1	4	4	5	3	4	3	1	2	2	2	4	7.04073	7.16071	7.15665	7.195	7.13029	7.18589	7.12855	7.02912	7.0856	7.07569	7.08555	7.1658
ENSMUSG00000004945	1199.28	1233.95	1060.06	1199.22	1047.65	1150.17	1259.17	1308.09	1092.27	1174.47	1071.2	1127.49	Tmem242	1160.25	-0.0265422	0.0700109	-0.379115	0.704602	0.965187	1069	1271	1127	1204	1039	984	1268	1387	1115	1339	1094	1117	10.4801	10.5149	10.3309	10.48	10.3168	10.4292	10.5397	10.5867	10.3668	10.4546	10.3434	10.4051
ENSMUSG00000004947	131.259	158.249	143.912	158.368	109.908	157.798	158.886	170.703	131.269	150.866	118.478	136.267	Dtx2	143.83	-0.058615	0.12635	-0.46391	0.642712	0.9594	117	163	153	159	109	135	160	181	134	172	121	135	8.35112	8.48098	8.41387	8.48152	8.23634	8.47893	8.48387	8.53626	8.35117	8.44691	8.2839	8.37638
ENSMUSG00000004948	1.12187	0	0	0	0	0	2.97911	0.943108	0	0	0	0	Zp3	0.420341	-1.03058	2.33997	-0.440426	0.659629	NA	1	0	0	0	0	0	3	1	0	0	0	0	7.04073	6.901	6.901	6.901	6.901	6.901	7.12855	7.02912	6.901	6.901	6.901	6.901
ENSMUSG00000004951	171.646	157.278	205.992	211.158	150.241	411.445	248.259	275.388	212.577	280.681	247.728	286.666	Hspb1	238.255	-0.642806	0.154611	-4.15758	3.22e-05	0.0244771	153	162	219	212	149	352	250	292	217	320	253	284	8.54034	8.47656	8.68016	8.69986	8.44398	9.29396	8.83275	8.92172	8.70521	8.93837	8.83094	8.95695
ENSMUSG00000004952	258.03	310.673	313.221	232.074	222.84	300.401	311.814	285.762	269.395	294.715	267.311	282.628	Rasa4	279.072	-0.102572	0.101162	-1.01393	0.310614	0.895617	230	320	333	233	221	257	314	303	275	336	273	280	8.86552	9.02888	9.03628	8.77652	8.74326	8.99859	9.0322	8.95416	8.90259	8.98151	8.89588	8.94445
ENSMUSG00000004961	1448.33	1229.1	1126.84	1279.89	2299.99	1396.81	1428.98	1519.35	1143.21	1339.37	1344.39	1169.88	Syt5	1393.85	0.146004	0.15319	0.953094	0.340542	0.899318	1291	1266	1198	1285	2281	1195	1439	1611	1167	1527	1373	1159	10.7133	10.5101	10.4044	10.5598	11.3068	10.668	10.6964	10.7733	10.4219	10.6159	10.6205	10.4499
ENSMUSG00000004980	8447.66	8313.42	9056.12	6883.54	7574.55	9298.41	9078.35	8842.58	7253.09	7292.43	6760.12	7533.06	Hnrnpa2b1	8027.78	0.00847518	0.0979578	0.0865186	0.931054	0.992915	7530	8563	9628	6911	7512	7955	9142	9376	7404	8314	6904	7463	13.0843	13.0618	13.182	12.7978	12.9314	13.2192	13.1855	13.1485	12.8708	12.8783	12.7725	12.9237
ENSMUSG00000004988	4.48747	0.970853	0.940603	0.996026	1.00833	1.16888	1.98608	2.82932	2.93885	3.50851	0	1.00939	Fxyd4	1.82036	-0.248856	0.873238	-0.28498	0.775659	NA	4	1	1	1	1	1	2	3	3	4	0	1	7.18012	7.03099	7.02895	7.03266	7.03347	7.04362	7.08686	7.12276	7.12701	7.14789	6.901	7.03354
ENSMUSG00000004994	132.38	152.424	191.883	188.249	163.349	212.736	156.9	177.304	187.107	162.268	176.249	171.596	Ccdc130	172.704	-0.0959525	0.115248	-0.832577	0.405084	0.914653	118	157	204	189	162	182	158	188	191	185	180	170	8.35683	8.45418	8.62469	8.60998	8.50394	8.70581	8.47483	8.56454	8.60531	8.49911	8.56006	8.54012
ENSMUSG00000004996	209.789	244.655	221.982	221.118	249.057	234.944	245.28	204.654	278.211	236.824	217.374	246.291	Mri1	234.182	-0.050188	0.0928865	-0.540315	0.58898	0.949848	187	252	236	222	247	201	247	217	284	270	222	244	8.69467	8.82045	8.74013	8.73696	8.83546	8.78668	8.82259	8.67501	8.93063	8.79329	8.72314	8.82605
ENSMUSG00000005034	9367.59	9551.25	8405.23	10010.1	12541.6	7583.67	7382.24	8097.53	9537.56	9710.67	11200.6	9447.87	Prkacb	9402.99	0.149276	0.118529	1.25941	0.207884	0.874107	8350	9838	8936	10050	12438	6488	7434	8586	9736	11071	11439	9360	13.2296	13.2569	13.0772	13.323	13.6415	12.9331	12.8955	13.0249	13.2549	13.2802	13.4816	13.2416
ENSMUSG00000005043	214.277	216.5	205.992	209.166	250.065	197.54	217.475	237.663	266.456	205.248	285.915	262.441	Sgsh	230.728	-0.125504	0.110175	-1.13913	0.25465	0.879608	191	223	219	210	248	169	219	252	272	234	292	260	8.7116	8.7199	8.68016	8.6923	8.83887	8.64724	8.72352	8.79623	8.89311	8.6773	8.95463	8.88004
ENSMUSG00000005045	4927.24	4311.56	4084.1	4691.28	5278.59	3760.28	3876.82	4405.26	4613.02	4619.83	4971.2	4072.88	Chd5	4467.67	0.104808	0.0864652	1.21215	0.225457	0.874927	4392	4441	4342	4710	5235	3217	3904	4671	4709	5267	5077	4035	12.3341	12.1508	12.0768	12.2666	12.4292	11.9642	12.0058	12.1803	12.2435	12.2455	12.3464	12.073
ENSMUSG00000005054	488.012	456.301	476.886	730.087	420.472	493.266	527.303	474.383	443.767	570.132	540.497	547.088	Cstb	514.016	0.00141208	0.126833	0.0111334	0.991117	0.998381	435	470	507	733	417	422	531	503	453	650	552	542	9.46522	9.3969	9.44163	9.89806	9.31532	9.47621	9.54537	9.43627	9.36892	9.62772	9.57127	9.58402
ENSMUSG00000005057	177.255	114.561	144.853	163.348	155.282	148.447	216.482	152.784	168.494	170.163	168.416	205.915	Sh2b2	165.5	-0.221818	0.132351	-1.67599	0.0937405	0.836283	158	118	154	164	154	127	218	162	172	194	172	204	8.56433	8.26242	8.41839	8.50393	8.46741	8.43553	8.71983	8.45586	8.52665	8.53392	8.5263	8.67987
ENSMUSG00000005069	998.462	956.29	1062.88	975.11	1024.46	1015.75	1034.75	988.377	924.759	943.789	1024.2	992.228	Pex5	995.088	0.0215405	0.0506996	0.424866	0.670934	0.962219	890	985	1130	979	1016	869	1042	1048	944	1076	1046	983	10.2595	10.2085	10.3341	10.2315	10.2901	10.2799	10.302	10.2475	10.1691	10.193	10.2898	10.2521
ENSMUSG00000005078	989.487	965.999	995.158	989.054	950.852	935.101	866.922	981.776	896.35	925.369	888.099	939.74	Jkamp	943.659	0.0897987	0.0475617	1.88805	0.0590195	0.788701	882	995	1058	993	943	800	873	1041	915	1055	907	931	10.2488	10.2204	10.2556	10.2483	10.2018	10.1822	10.0939	10.2396	10.1327	10.1699	10.1219	10.188
ENSMUSG00000005087	163.793	122.328	133.566	199.205	387.197	206.891	208.538	172.589	204.74	269.278	378.935	254.366	Cd44	225.119	-0.267887	0.263774	-1.01559	0.309824	0.895617	146	126	142	200	384	177	210	183	209	307	387	252	8.50591	8.30458	8.36283	8.6538	9.23485	8.68362	8.68991	8.54441	8.67534	8.90222	9.2141	8.85333
ENSMUSG00000005089	27508.2	25856.7	25423.6	33460.5	27316.6	23834.6	22551.9	24806.6	28184.6	27614.6	32597.2	33068.5	Slc1a2	27685.3	0.0203167	0.108175	0.187813	0.851023	0.98198	24520	26633	27029	33594	27091	20391	22710	26303	28771	31483	33291	32761	14.76	14.6715	14.6473	15.0404	14.75	14.5551	14.4761	14.6122	14.7948	14.7656	15.003	15.0235
ENSMUSG00000005102	407.238	402.904	485.351	478.093	415.431	390.405	370.403	375.357	458.461	425.407	418.102	408.802	Eif2ak4	419.663	0.106693	0.0810124	1.31699	0.18784	0.865927	363	415	516	480	412	334	373	398	468	485	427	405	9.28389	9.27344	9.45961	9.44421	9.30343	9.24282	9.19232	9.20501	9.40166	9.32685	9.30974	9.28764
ENSMUSG00000005103	2946.02	2725.19	2666.61	2941.27	3119.76	2832.19	2693.12	2897.23	2833.06	3033.1	3096.11	2634.5	Wdr1	2868.18	0.00961338	0.0582678	0.164986	0.868955	0.983492	2626	2807	2835	2953	3094	2423	2712	3072	2892	3458	3162	2610	11.6351	11.5311	11.5022	11.6329	11.7119	11.5824	11.5153	11.6127	11.5828	11.6741	11.7017	11.4861
ENSMUSG00000005107	17.9499	18.4462	23.5151	14.9404	23.1915	16.3643	13.9025	12.2604	16.6535	28.0681	36.2289	17.1596	Slc2a9	19.89	-0.0384369	0.312225	-0.123106	0.902023	0.989118	16	19	25	15	23	14	14	13	17	32	37	17	7.45668	7.46421	7.53582	7.40848	7.5315	7.43185	7.39071	7.36114	7.43647	7.5935	7.68562	7.44445
ENSMUSG00000005124	5.60934	4.85427	9.40603	16.9324	13.1082	21.0398	9.93038	3.77243	8.81656	14.034	21.5415	12.1126	Ccn4	11.7631	-0.37437	0.447493	-0.836594	0.402821	0.914147	5	5	10	17	13	18	10	4	9	16	22	12	7.21295	7.19127	7.30442	7.44088	7.37664	7.50198	7.31544	7.15699	7.29166	7.393	7.509	7.35838
ENSMUSG00000005125	4835.25	4684.37	4543.11	4242.08	4109.94	5099.81	5785.44	5086.18	4652.21	4418.97	4287.74	4576.56	Ndrg1	4693.47	-0.111667	0.0793278	-1.40767	0.159229	0.849689	4310	4825	4830	4259	4076	4363	5826	5393	4749	5038	4379	4534	12.3082	12.2646	12.2225	12.1286	12.0854	12.3816	12.556	12.3779	12.2551	12.1845	12.1433	12.2326
ENSMUSG00000005131	13.4624	10.6794	24.4557	12.9483	14.1166	14.0265	20.8538	22.6346	14.6943	13.1569	15.6666	11.1033	4930550C14Rik	15.6499	-0.0785843	0.310025	-0.253477	0.7999	0.979675	12	11	26	13	14	12	21	24	15	15	16	11	7.38297	7.33068	7.54818	7.37376	7.39443	7.39287	7.49935	7.524	7.40432	7.37752	7.42054	7.33906
ENSMUSG00000005142	1772.55	1343.66	1216.2	1394.44	1325.95	1381.61	1480.62	1619.32	1405.75	1349.02	1607.78	1661.45	Man2b1	1463.2	-0.0901622	0.0945538	-0.953555	0.340309	0.899318	1580	1384	1293	1400	1315	1182	1491	1717	1435	1538	1642	1646	10.969	10.6199	10.4972	10.6659	10.6034	10.6544	10.7409	10.8538	10.676	10.6248	10.8447	10.8864
ENSMUSG00000005148	49.3622	37.8633	55.4956	46.8132	111.924	128.576	46.6728	36.7812	55.8382	37.7165	77.3537	52.4881	Klf5	61.4071	-0.0398939	0.335875	-0.118776	0.905453	0.989741	44	39	59	47	111	110	47	39	57	43	79	52	7.81293	7.70269	7.86602	7.78981	8.24772	8.33735	7.78852	7.69144	7.86888	7.70117	8.03246	7.84041
ENSMUSG00000005150	435.285	433.971	456.192	450.204	395.264	509.63	557.094	488.53	402.623	433.301	406.352	409.811	Wdr83	448.188	-0.0766174	0.0954972	-0.8023	0.422379	0.916644	388	447	485	452	392	436	561	518	411	494	415	406	9.34965	9.34664	9.39666	9.38336	9.25481	9.5099	9.60317	9.4663	9.27276	9.3451	9.28176	9.29006
ENSMUSG00000005161	4154.28	4051.37	3811.32	4120.56	3784.25	4396.15	4485.55	4515.6	3818.55	4337.39	3697.31	3951.75	Prdx2	4093.67	-0.0663718	0.0640504	-1.03624	0.300089	0.89321	3703	4173	4052	4137	3753	3761	4517	4788	3898	4945	3776	3915	12.1	12.0658	11.9826	12.0889	11.9729	12.1774	12.205	12.2142	11.9851	12.159	11.9413	12.0318
ENSMUSG00000005198	1563.88	1644.63	1453.23	1567.75	1860.36	1447.07	1096.31	1328.84	1589.92	1427.96	1952.45	1788.63	Polr2a	1560.09	0.0913057	0.124557	0.733043	0.463532	0.924981	1394	1694	1545	1574	1845	1238	1104	1409	1623	1628	1994	1772	10.8097	10.8735	10.7175	10.8128	11.0311	10.7122	10.3713	10.6061	10.8306	10.6956	11.0934	10.9806
ENSMUSG00000005202	1.12187	3.88341	0.940603	1.99205	0	0	1.98608	0	0	0	0.97916	2.01877	Shbg	1.07683	1.16897	1.23286	0.948177	0.343039	NA	1	4	1	2	0	0	2	0	0	0	1	2	7.04073	7.16071	7.02895	7.08713	6.901	6.901	7.08686	6.901	6.901	6.901	7.03154	7.08838
ENSMUSG00000005204	1101.67	1110.66	1163.53	1010.97	1088.99	1158.36	1153.91	1175.11	1016.84	1049.92	954.681	1065.91	Senp3	1087.55	0.0178686	0.0656347	0.272243	0.785435	0.977469	982	1144	1237	1015	1080	991	1162	1246	1038	1197	975	1056	10.3772	10.387	10.4432	10.2743	10.3632	10.4378	10.4332	10.4553	10.2812	10.3194	10.2065	10.3375
ENSMUSG00000005220	1.12187	2.91256	2.82181	6.97218	17.1416	1.16888	2.97911	0.943108	3.91847	3.50851	11.7499	2.01877	Corin	4.7714	0.717232	0.746024	0.961406	0.336348	NA	1	3	3	7	17	1	3	1	4	4	12	2	7.04073	7.126	7.12247	7.24862	7.44417	7.04362	7.12855	7.02912	7.16188	7.14789	7.35153	7.08838
ENSMUSG00000005225	333.195	399.992	399.756	381.478	313.59	342.481	312.807	282.932	347.764	352.605	355.435	364.389	Plekha8	348.869	0.119534	0.0916463	1.3043	0.192133	0.867708	297	412	425	383	311	293	315	300	355	402	363	361	9.09292	9.26637	9.26579	9.22052	9.03735	9.11844	9.03508	8.94539	9.13274	9.14571	9.15323	9.17675
ENSMUSG00000005233	25.803	5.82512	10.3466	18.9245	16.1332	19.8709	25.819	13.2035	15.6739	13.1569	18.604	11.1033	Spc25	16.2053	-0.130881	0.354397	-0.369306	0.7119	0.965187	23	6	11	19	16	17	26	14	16	15	19	11	7.56547	7.21887	7.32398	7.47137	7.42813	7.48527	7.56567	7.37835	7.42066	7.37752	7.46659	7.33906
ENSMUSG00000005237	20.1936	36.8924	31.0399	31.8728	53.4413	35.0663	30.7842	22.6346	25.4701	27.1909	20.5624	28.2628	Dnah2	30.2843	0.363453	0.244046	1.48928	0.136413	0.842641	18	38	33	32	53	30	31	24	26	31	21	28	7.48994	7.6926	7.62851	7.638	7.84861	7.67323	7.62557	7.524	7.56124	7.58279	7.49521	7.59585
ENSMUSG00000005251	5.60934	20.3879	27.2775	24.9007	16.1332	16.3643	12.9095	12.2604	23.5108	19.2968	27.4165	22.2065	Ripk4	19.0228	-0.0111036	0.338708	-0.0327823	0.973848	0.998312	5	21	29	25	16	14	13	13	24	22	28	22	7.21295	7.49272	7.58385	7.55395	7.42813	7.43185	7.37305	7.36114	7.53576	7.47688	7.58556	7.51817
ENSMUSG00000005262	1265.47	1348.52	1204.91	1446.23	1380.4	1167.71	1144.97	1168.51	1338.16	1335.86	1350.26	1330.37	Ufd1	1290.11	0.0740539	0.069472	1.06595	0.286445	0.887649	1128	1389	1281	1452	1369	999	1153	1239	1366	1523	1379	1318	10.5459	10.6243	10.4858	10.7114	10.6533	10.4476	10.4237	10.4484	10.6148	10.6127	10.6259	10.6076
ENSMUSG00000005267	232.227	209.704	246.438	237.054	231.915	203.385	264.148	226.346	265.476	259.63	250.665	219.037	Zfp287	237.169	-0.062155	0.0918769	-0.676503	0.498722	0.929645	207	216	262	238	230	174	266	240	271	296	256	217	8.77706	8.69435	8.82655	8.79409	8.77595	8.6701	8.88561	8.75599	8.88993	8.8708	8.8409	8.7293
ENSMUSG00000005268	154.818	162.133	185.299	151.396	597.938	93.5101	87.3873	115.059	186.127	156.129	203.665	122.136	Prlr	184.633	0.861592	0.402325	2.14153	0.032231	0.707123	138	167	197	152	593	80	88	122	190	178	208	121	8.46527	8.4985	8.5979	8.44939	9.67866	8.13883	8.09987	8.26518	8.6013	8.4713	8.67119	8.30356
ENSMUSG00000005299	2145.01	2025.2	2103.19	2063.77	1910.78	2059.56	2064.53	2145.57	1935.73	2084.05	2088.55	2029.88	Letm1	2054.65	-0.00641629	0.0432367	-0.148399	0.882028	0.985511	1912	2086	2236	2072	1895	1762	2079	2275	1976	2376	2133	2011	11.2155	11.1408	11.1899	11.1653	11.0655	11.1626	11.1657	11.2159	11.0823	11.178	11.1808	11.1438
ENSMUSG00000005312	4404.45	4593.11	4699.25	4922.36	4493.1	4001.06	3924.48	4146.85	4399.46	4468.96	4763.62	4617.95	Ubqln1	4452.89	0.0936435	0.0592112	1.58152	0.11376	0.836283	3926	4731	4996	4942	4456	3423	3952	4397	4491	5095	4865	4575	12.18	12.2376	12.2689	12.3328	12.2074	12.0487	12.0224	12.0976	12.1785	12.2	12.2876	12.245
ENSMUSG00000005320	6.73121	5.82512	2.82181	7.96821	9.07494	4.67551	5.95823	1.88622	5.87771	6.13989	5.87496	3.02816	Fgfr4	5.4885	0.431787	0.482126	0.89559	0.370472	NA	6	6	3	8	9	4	6	2	6	7	6	3	7.24259	7.21887	7.12247	7.2725	7.29731	7.18589	7.22247	7.08213	7.22029	7.22731	7.22022	7.13041
ENSMUSG00000005338	5831.47	5813.47	5866.54	6841.7	6102.39	4776.03	4800.34	5333.28	5684.72	6218.83	6213.75	5928.13	Cadm3	5784.22	0.130188	0.0827173	1.57389	0.115512	0.836283	5198	5988	6237	6869	6052	4086	4834	5655	5803	7090	6346	5873	12.567	12.5628	12.5754	12.7893	12.6301	12.2912	12.2982	12.4434	12.5317	12.6563	12.6552	12.5898
ENSMUSG00000005354	1757.97	1855.3	1790.91	1609.58	1575.01	1984.75	2004.94	1998.45	1623.23	1660.4	1411.95	1559.5	Txn2	1736	-0.02579	0.0975651	-0.264336	0.791521	0.977842	1567	1911	1904	1616	1562	1698	2019	2119	1657	1893	1442	1545	10.9584	11.0275	10.9822	10.8462	10.8187	11.1146	11.1277	11.1235	10.8569	10.8856	10.6815	10.8062
ENSMUSG00000005357	357.876	373.779	292.527	365.542	361.989	406.769	310.821	347.064	356.581	377.165	363.269	362.37	Slc1a6	356.313	-0.0413836	0.0856915	-0.482937	0.62914	0.957373	319	385	311	367	359	348	313	368	364	430	371	359	9.15968	9.20098	8.97488	9.17975	9.17049	9.28277	9.02931	9.13085	9.15626	9.20961	9.17383	9.17148
ENSMUSG00000005360	5106.74	4445.54	4106.67	4481.12	8704.89	4767.85	4647.42	4735.35	5127.32	4375.99	5791.73	5466.84	Slc1a3	5146.45	0.106316	0.160084	0.664125	0.50661	0.9328	4552	4579	4366	4499	8633	4079	4680	5021	5234	4989	5915	5416	12.3835	12.1928	12.0843	12.2037	13.1264	12.2889	12.2537	12.2795	12.389	12.1711	12.5576	12.4776
ENSMUSG00000005362	1097.19	1124.25	1058.18	1149.41	1073.87	889.515	874.866	915.758	1056.03	1099.04	1197.51	1115.37	Crbn	1054.25	0.107505	0.086079	1.24891	0.211698	0.874107	978	1158	1125	1154	1065	761	881	971	1078	1253	1223	1105	10.3722	10.4016	10.3288	10.4284	10.3464	10.1238	10.1045	10.1577	10.3263	10.3743	10.4783	10.3921
ENSMUSG00000005364	0	0	0	0	9.07494	0	0	0	0.979618	0	0	0	Il5ra	0.83788	2.90536	2.49823	1.16297	0.244843	NA	0	0	0	0	9	0	0	0	1	0	0	0	6.901	6.901	6.901	6.901	7.29731	6.901	6.901	6.901	7.03157	6.901	6.901	6.901
ENSMUSG00000005370	428.553	417.467	391.291	498.013	396.272	418.458	350.542	378.186	427.113	412.25	451.393	474.412	Msh6	420.329	0.0352027	0.0916412	0.384136	0.700878	0.964268	382	430	416	500	393	358	353	401	436	470	461	470	9.33416	9.30825	9.24502	9.48607	9.25728	9.31058	9.1402	9.2122	9.33082	9.29588	9.38601	9.43633
ENSMUSG00000005371	2059.75	2147.53	2155.86	2158.39	2178.99	1791.89	1702.07	1880.56	1894.58	2038.44	2291.24	2060.16	Fbxo11	2029.95	0.133078	0.0707228	1.88169	0.0598787	0.788701	1836	2212	2292	2167	2161	1533	1714	1994	1934	2324	2340	2041	11.1627	11.2171	11.2221	11.2237	11.2361	10.9829	10.9172	11.045	11.0545	11.1492	11.3018	11.163
ENSMUSG00000005373	113.309	95.1436	84.6543	65.7377	69.5745	100.523	145.977	130.149	68.5733	92.0983	53.8538	73.6853	Mlxipl	91.1065	-0.150059	0.238883	-0.628171	0.529892	0.939592	101	98	90	66	69	86	147	138	70	105	55	73	8.25547	8.14897	8.08197	7.94787	7.97668	8.18167	8.42378	8.34544	7.96925	8.12998	7.85214	8.00657
ENSMUSG00000005374	459.966	466.98	528.619	507.973	517.272	485.084	515.387	494.189	471.196	496.454	504.268	552.135	Tbl2	499.96	-0.0178409	0.0646619	-0.275911	0.782616	0.977469	410	481	562	510	513	415	519	524	481	566	515	547	9.40497	9.42029	9.54798	9.50652	9.52535	9.45905	9.52155	9.47813	9.42942	9.48284	9.49895	9.59371
ENSMUSG00000005378	363.485	366.983	397.875	377.494	381.148	350.663	473.679	442.318	438.869	384.182	345.644	406.783	Bud23	394.093	-0.105931	0.089561	-1.18278	0.236895	0.879001	324	378	423	379	378	300	477	469	448	438	353	403	9.1744	9.18349	9.2612	9.21044	9.21969	9.14052	9.43476	9.36564	9.35782	9.22731	9.12702	9.2828
ENSMUSG00000005397	493.622	396.108	510.747	419.327	500.13	1051.99	427.999	431	448.665	426.284	627.642	502.675	Nid1	519.682	-0.268858	0.207836	-1.29361	0.1958	0.869287	440	408	543	421	496	900	431	457	458	486	641	498	9.47695	9.25688	9.51217	9.31263	9.49044	10.3218	9.33287	9.33981	9.37992	9.32889	9.73108	9.49568
ENSMUSG00000005410	69.5558	66.9889	57.3768	102.591	69.5745	93.5101	115.192	59.4158	68.5733	70.1702	69.5204	74.6947	Mcm5	76.4303	-0.102209	0.194061	-0.526687	0.598411	0.952092	62	69	61	103	69	80	116	63	70	80	71	74	7.97654	7.95736	7.88164	8.19397	7.97668	8.13883	8.26591	7.89826	7.96925	7.98107	7.97628	8.01377
ENSMUSG00000005413	177.255	102.91	77.1294	180.281	119.991	161.305	145.977	156.556	148.902	180.688	266.332	217.018	Hmox1	161.195	-0.474421	0.21695	-2.18678	0.0287587	0.699988	158	106	82	181	119	138	147	166	152	206	272	215	8.56433	8.19585	8.0309	8.57707	8.29207	8.49479	8.42378	8.47325	8.43767	8.57877	8.89271	8.72182
ENSMUSG00000005417	4312.46	4596.02	4850.69	4581.72	4464.87	4548.1	4231.33	4243.99	4584.61	4468.08	4416.99	4658.32	Mprip	4496.43	0.0359035	0.0427736	0.839385	0.401253	0.91392	3844	4734	5157	4600	4428	3891	4261	4500	4680	5094	4511	4615	12.1511	12.2384	12.3126	12.2342	12.1987	12.224	12.1251	12.1292	12.235	12.1997	12.1839	12.2569
ENSMUSG00000005442	2387.33	2382.47	2395.72	2489.07	2537.96	2310.87	2185.68	2228.56	2392.23	2185.8	2550.71	2389.22	Cic	2369.64	0.0717931	0.0499554	1.43714	0.150677	0.845944	2128	2454	2547	2499	2517	1977	2201	2363	2442	2492	2605	2367	11.3559	11.3532	11.3605	11.4109	11.4366	11.313	11.2401	11.2655	11.3585	11.2401	11.4433	11.3569
ENSMUSG00000005447	525.034	415.525	441.143	350.601	515.255	493.266	583.906	545.116	383.031	434.178	420.06	321.995	Pafah1b3	452.426	-0.0163583	0.14797	-0.110551	0.911972	0.990591	468	428	469	352	511	422	588	578	391	495	429	319	9.54087	9.30366	9.36298	9.14035	9.52129	9.47621	9.65319	9.58022	9.22443	9.34711	9.31435	9.06146
ENSMUSG00000005465	8.97494	4.85427	2.82181	7.96821	9.07494	7.01326	8.93734	4.71554	4.89809	12.2798	11.7499	7.06571	Il27ra	7.52948	-0.283806	0.441812	-0.64237	0.520633	NA	8	5	3	8	9	6	9	5	5	14	12	7	7.29513	7.19127	7.12247	7.2725	7.29731	7.24964	7.29431	7.18711	7.19257	7.3615	7.35153	7.25094
ENSMUSG00000005469	5595.88	5172.71	5162.03	5742.09	5728.3	5076.43	5105.21	5584.14	5319.33	5510.99	5613.53	4927.83	Prkaca	5378.2	0.0464974	0.0516685	0.899918	0.368164	0.906539	4988	5328	5488	5765	5681	4343	5141	5921	5430	6283	5733	4882	12.5099	12.4012	12.3983	12.5456	12.5423	12.3752	12.383	12.507	12.4398	12.4887	12.5142	12.3343
ENSMUSG00000005470	11.2187	4.85427	7.52482	16.9324	19.1582	17.5331	13.9025	19.8053	16.6535	18.4197	23.4999	10.0939	Asf1b	14.9664	-0.527673	0.351903	-1.49948	0.133748	0.841647	10	5	8	17	19	15	14	21	17	21	24	10	7.34131	7.19127	7.26207	7.44088	7.47484	7.45027	7.39071	7.48432	7.43647	7.46381	7.53561	7.31882
ENSMUSG00000005474	1.12187	0	0	0	0	0	0.993038	1.88622	0	0	0	0	Myl10	0.333427	-0.636265	2.40245	-0.26484	0.791133	NA	1	0	0	0	0	0	1	2	0	0	0	0	7.04073	6.901	6.901	6.901	6.901	6.901	7.03247	7.08213	6.901	6.901	6.901	6.901
ENSMUSG00000005481	273.736	322.323	310.399	305.78	296.448	321.441	346.57	369.698	339.927	304.363	268.29	274.553	Ddx39a	311.127	-0.0739765	0.0948083	-0.780274	0.435229	0.91922	244	332	330	307	294	275	349	392	347	347	274	272	8.91647	9.0624	9.02808	9.01454	8.98674	9.05989	9.12952	9.1905	9.11147	9.01036	8.89904	8.91907
ENSMUSG00000005483	1052.31	918.427	1030.9	1039.85	1032.53	1004.07	958.281	1119.47	882.636	906.949	986.994	991.218	Dnajb1	993.636	0.0524902	0.067299	0.779956	0.435417	0.91922	938	946	1096	1044	1024	859	965	1187	901	1034	1008	982	10.3221	10.1611	10.2976	10.3079	10.2995	10.2662	10.211	10.3965	10.1148	10.1464	10.2459	10.2509
ENSMUSG00000005493	3.3656	0.970853	0	0.996026	1.00833	1.16888	0.993038	0	2.93885	0.877127	0	1.00939	Msh4	1.11067	0.317755	1.11463	0.285078	0.775584	NA	3	1	0	1	1	1	1	0	3	1	0	1	7.14282	7.03099	6.901	7.03266	7.03347	7.04362	7.03247	6.901	7.12701	7.02456	6.901	7.03354
ENSMUSG00000005501	358.998	326.207	373.419	299.804	357.956	372.872	373.382	312.169	412.419	327.168	337.81	330.07	Usp40	348.523	-0.0363862	0.0901934	-0.403424	0.686636	0.963028	320	336	397	301	355	319	376	331	421	373	345	327	9.16264	9.07338	9.20006	8.99681	9.15989	9.19866	9.19996	9.03323	9.29628	9.07609	9.10566	9.08422
ENSMUSG00000005503	2.24374	0	0.940603	14.9404	0	0	0.993038	7.54486	5.87771	23.6824	7.83328	1.00939	Evx1	5.42212	-0.896779	1.11279	-0.805881	0.420311	NA	2	0	1	15	0	0	1	8	6	27	8	1	7.09853	6.901	7.02895	7.40848	6.901	6.901	7.03247	7.26255	7.22029	7.53803	7.26935	7.03354
ENSMUSG00000005505	123.405	142.715	149.556	170.32	176.457	122.732	119.165	118.832	150.861	138.586	154.707	145.352	Kbtbd4	142.724	0.168495	0.120267	1.401	0.161213	0.851201	110	147	159	171	175	105	120	126	154	158	158	144	8.31031	8.40808	8.44076	8.5346	8.56094	8.30674	8.28761	8.28581	8.44689	8.38788	8.46476	8.42079
ENSMUSG00000005506	1755.72	1853.36	2042.05	1865.56	2080.18	1676.17	1493.53	1426.92	1738.82	1614.79	1835.93	2077.32	Celf1	1788.36	0.179835	0.091403	1.9675	0.0491255	0.777031	1565	1909	2171	1873	2063	1434	1504	1513	1775	1841	1875	2058	10.9568	11.0262	11.1515	11.0346	11.1756	10.8976	10.7518	10.6946	10.9444	10.8502	11.014	11.1738
ENSMUSG00000005510	1747.87	1901.9	2013.83	1825.72	1535.68	1835.14	1947.35	1930.54	1733.92	1653.38	1613.66	1879.48	Ndufs3	1801.54	0.00517925	0.0766947	0.0675308	0.946159	0.995324	1558	1959	2141	1833	1523	1570	1961	2047	1770	1885	1648	1862	10.951	11.0595	11.1335	11.0069	10.7868	11.0135	11.09	11.0788	10.9408	10.8802	10.8494	11.0442
ENSMUSG00000005514	1680.56	1805.79	1661.1	1775.91	1924.9	1866.7	1688.16	1618.37	1759.39	1690.22	1795.78	1754.32	Por	1751.77	0.0258623	0.0535884	0.48261	0.629372	0.957373	1498	1860	1766	1783	1909	1597	1700	1716	1796	1927	1834	1738	10.901	10.9928	10.8861	10.9714	11.075	11.0354	10.9067	10.8531	10.9595	10.9083	10.9857	10.9558
ENSMUSG00000005533	1286.78	1362.11	1522.84	1308.78	1132.35	1451.74	1283	1265.65	1443.96	1139.39	1291.51	1321.29	Igf1r	1317.45	0.0105195	0.0818422	0.128534	0.897726	0.987844	1147	1403	1619	1314	1123	1242	1292	1342	1474	1299	1319	1309	10.5664	10.6368	10.7762	10.5873	10.4103	10.7162	10.5628	10.546	10.7095	10.4178	10.5709	10.5991
ENSMUSG00000005534	1075.87	1142.69	1126.84	1038.86	1025.47	995.883	989.066	995.922	1234.32	1010.45	1183.8	1128.5	Insr	1078.97	0.00687955	0.0733445	0.0937977	0.92527	0.992175	959	1177	1198	1043	1017	852	996	1056	1260	1152	1209	1118	10.3487	10.4213	10.4044	10.3067	10.2913	10.2565	10.2483	10.2565	10.5153	10.2737	10.4643	10.4062
ENSMUSG00000005540	2.24374	4.85427	10.3466	9.96026	2.01665	8.18214	2.97911	3.77243	8.81656	5.26276	5.87496	3.02816	Fcer2a	5.61147	0.141876	0.540411	0.262534	0.79291	NA	2	5	11	10	2	7	3	4	9	6	6	3	7.09853	7.19127	7.32398	7.31606	7.08828	7.27742	7.12855	7.15699	7.29166	7.2032	7.22022	7.13041
ENSMUSG00000005547	1.12187	0.970853	0	1.99205	3.02498	2.33775	2.97911	3.77243	0	3.50851	0	2.01877	Cyp2a5	1.81053	-0.569323	0.947335	-0.600974	0.547857	NA	1	1	0	2	3	2	3	4	0	4	0	2	7.04073	7.03099	6.901	7.08713	7.13029	7.10261	7.12855	7.15699	6.901	7.14789	6.901	7.08838
ENSMUSG00000005553	14.5843	2.91256	13.1684	8.96424	14.1166	10.5199	16.8816	12.2604	7.83694	14.034	8.81244	6.05632	Atp4a	10.8456	-0.0323616	0.399957	-0.0809126	0.935511	0.993611	13	3	14	9	14	9	17	13	8	16	9	6	7.40245	7.126	7.37772	7.2949	7.39443	7.32748	7.44008	7.36114	7.26944	7.393	7.29157	7.22509
ENSMUSG00000005566	1856.69	2065	2038.29	2157.39	2261.68	2036.18	2071.48	1954.12	2065.03	2134.05	1951.47	2139.9	Trim28	2060.94	0.0181326	0.0545324	0.332511	0.739504	0.970841	1655	2127	2167	2166	2243	1742	2086	2072	2108	2433	1993	2120	11.0285	11.166	11.1491	11.2231	11.2848	11.1478	11.1701	11.0945	11.1661	11.2089	11.0927	11.2124
ENSMUSG00000005575	2527.57	2536.84	2537.75	2575.72	2255.63	2575.04	2766.6	2730.3	2394.19	2545.42	2112.05	2287.27	Ube2m	2487.03	-0.000318777	0.0733046	-0.00434866	0.99653	0.999355	2253	2613	2698	2586	2237	2203	2786	2895	2444	2902	2157	2266	11.4312	11.436	11.4365	11.4562	11.2813	11.4558	11.5512	11.5336	11.3596	11.4405	11.1954	11.2996
ENSMUSG00000005580	343.291	397.079	415.746	526.898	398.289	231.438	246.273	249.924	409.48	423.652	532.663	467.346	Adcy9	386.84	0.185924	0.207019	0.898103	0.369131	0.906923	306	409	442	529	395	198	248	265	418	483	544	463	9.12064	9.25926	9.30418	9.54457	9.26222	8.77426	8.82599	8.83839	9.28927	9.32276	9.55595	9.42108
ENSMUSG00000005583	473.428	692.218	927.434	766.94	562.646	606.647	533.261	484.758	574.056	461.369	500.351	994.247	Mef2c	631.446	0.206617	0.196834	1.0497	0.293855	0.890065	422	713	986	770	558	519	537	514	586	526	511	985	9.43422	9.83864	10.1725	9.95355	9.61367	9.69423	9.55713	9.45836	9.63502	9.40805	9.4909	10.2545
ENSMUSG00000005609	1342.88	1252.4	1289.57	1297.82	1309.82	1152.51	1172.78	1182.66	1247.05	1213.94	1377.68	1376.8	Ctr9	1267.99	0.0588216	0.0598218	0.983281	0.325469	0.898111	1197	1290	1371	1303	1299	986	1181	1254	1273	1384	1407	1364	10.6191	10.5331	10.5691	10.577	10.5883	10.4317	10.4529	10.4631	10.5279	10.4949	10.6509	10.6501
ENSMUSG00000005610	13229.1	12866.7	12775.3	13966.3	13676.9	12404.1	11693	12541.5	12748.7	13039.4	13464.4	13563.1	Eif4g2	12997.4	0.0578883	0.046759	1.23801	0.215711	0.874107	11792	13253	13582	14022	13564	10612	11775	13298	13014	14866	13751	13437	13.7171	13.6778	13.6677	13.794	13.7643	13.6259	13.5424	13.6415	13.6647	13.6967	13.7421	13.7525
ENSMUSG00000005611	75.1651	226.209	315.102	215.142	102.849	300.401	105.262	96.197	170.454	76.31	116.52	219.037	Irag1	168.221	0.273009	0.436189	0.625895	0.531384	0.939661	67	233	335	216	102	257	106	102	174	87	119	217	8.0171	8.7555	9.04172	8.71483	8.19549	8.99859	8.20964	8.15546	8.53518	8.02517	8.27322	8.7293
ENSMUSG00000005615	1065.77	991.241	854.067	1116.55	1056.73	808.863	863.943	939.336	1006.07	1004.31	1175.97	1050.77	Pcyt1a	994.468	0.0546801	0.0976484	0.559969	0.5755	0.949848	950	1021	908	1121	1048	692	870	996	1027	1145	1201	1041	10.3374	10.2509	10.0766	10.3933	10.3271	10.0141	10.0899	10.1875	10.2686	10.2665	10.4562	10.3204
ENSMUSG00000005621	482.403	521.348	511.688	563.751	552.563	518.981	542.199	500.79	563.28	525.399	552.246	517.816	Zfp592	529.372	-0.0134339	0.0614516	-0.218609	0.826954	0.981117	430	537	544	566	548	444	546	531	575	599	564	513	9.45338	9.53352	9.51408	9.61576	9.59453	9.52878	9.57457	9.4918	9.61487	9.54159	9.59393	9.52644
ENSMUSG00000005625	2316.66	2330.05	2312.94	2401.42	2292.94	2400.87	2612.68	2499.24	2202.18	2455.08	2050.36	2230.75	Psmd4	2342.1	-0.0119713	0.0624092	-0.19182	0.847883	0.98198	2065	2400	2459	2411	2274	2054	2631	2650	2248	2799	2094	2210	11.3163	11.3239	11.3142	11.3636	11.3028	11.3633	11.4751	11.4163	11.2499	11.3927	11.1568	11.2668
ENSMUSG00000005628	10.0968	2.91256	4.70301	0.996026	4.03331	7.01326	3.97215	3.77243	7.83694	4.38563	5.87496	3.02816	Tmod4	4.88544	-0.187607	0.550316	-0.340908	0.733173	NA	9	3	5	1	4	6	4	4	8	5	6	3	7.31888	7.126	7.18673	7.03266	7.16567	7.24964	7.16366	7.15699	7.26944	7.17695	7.22022	7.13041
ENSMUSG00000005640	1.12187	1.94171	8.46543	4.98013	10.0833	66.626	11.9165	2.82932	0	4.38563	7.83328	2.01877	Insrr	10.1835	-1.34574	0.933836	-1.44109	0.149559	0.845944	1	2	9	5	10	57	12	3	0	5	8	2	7.04073	7.08477	7.28385	7.195	7.3186	7.95462	7.35469	7.12276	6.901	7.17695	7.26935	7.08838
ENSMUSG00000005649	3.3656	0.970853	1.88121	0	2.01665	1.16888	0	1.88622	1.95924	2.63138	0	2.01877	Cabp5	1.49157	0.220589	0.958859	0.230054	0.81805	NA	3	1	2	0	2	1	0	2	2	3	0	2	7.14282	7.03099	7.08189	6.901	7.08828	7.04362	6.901	7.08213	7.0856	7.11488	6.901	7.08838
ENSMUSG00000005656	955.831	985.416	973.524	1018.93	991.185	985.363	1010.91	1047.79	1013.9	933.263	930.202	926.618	Snx6	981.079	0.0102056	0.0505434	0.201918	0.839981	0.981664	852	1015	1035	1023	983	843	1018	1111	1035	1064	950	918	10.208	10.244	10.2296	10.2837	10.2509	10.2439	10.2743	10.317	10.2778	10.1799	10.176	10.1715
ENSMUSG00000005667	321.976	349.507	311.34	350.601	271.24	314.428	350.542	351.779	260.578	331.554	262.415	294.741	Mthfd2	314.225	0.0523633	0.104466	0.501249	0.616196	0.956474	287	360	331	352	269	269	353	373	266	378	268	292	9.06141	9.13742	9.03082	9.14035	8.90851	9.03978	9.1402	9.1435	8.87393	9.08836	8.87995	8.98159
ENSMUSG00000005672	290.564	298.052	299.112	252.991	814.728	627.687	340.612	295.193	355.601	346.465	630.579	232.159	Kit	398.645	-0.0466992	0.366395	-0.127456	0.898579	0.988324	259	307	318	254	808	537	343	313	363	395	644	230	8.9689	8.99156	8.99474	8.84873	10.0224	9.73116	9.11334	8.98296	9.15367	9.12924	9.73616	8.77682
ENSMUSG00000005674	442.016	466.98	476.886	445.224	358.964	428.978	464.742	471.554	413.399	407.864	392.643	394.67	Tomm40l	430.327	0.0446256	0.0855047	0.521907	0.601735	0.952746	394	481	507	447	356	367	468	500	422	465	401	391	9.36496	9.42029	9.44163	9.3722	9.16255	9.33514	9.41542	9.43019	9.29861	9.2854	9.24836	9.25335
ENSMUSG00000005677	0	0	0.940603	0	0	1.16888	0	0.943108	0.979618	0	0.97916	4.03755	Nr1i3	0.754076	-2.05693	1.51091	-1.36138	0.173393	NA	0	0	1	0	0	1	0	1	1	0	1	4	6.901	6.901	7.02895	6.901	6.901	7.04362	6.901	7.02912	7.03157	6.901	7.03154	7.1658
ENSMUSG00000005681	31.4123	25.2422	29.1587	32.8689	24.1998	32.7285	46.6728	27.3501	23.5108	35.0851	24.479	18.169	Apoa2	29.2398	-0.057907	0.245351	-0.236017	0.81342	0.980826	28	26	31	33	24	28	47	29	24	40	25	18	7.63277	7.55833	7.60656	7.64918	7.54484	7.64762	7.78852	7.58475	7.53576	7.67343	7.54849	7.46002
ENSMUSG00000005682	473.428	484.456	524.856	375.502	401.314	508.461	492.547	489.473	546.627	475.403	386.768	379.53	Pan2	461.53	-0.0512982	0.114374	-0.448512	0.653783	0.961276	422	499	558	377	398	435	496	519	558	542	395	376	9.43422	9.45772	9.54051	9.20538	9.26958	9.50752	9.47471	9.46828	9.58314	9.43846	9.23378	9.2156
ENSMUSG00000005683	5511.74	5510.56	5486.54	5647.47	4941.81	5296.18	5324.67	5543.59	5075.4	5298.72	5045.61	5322.5	Cs	5333.73	0.0397224	0.0434743	0.913697	0.360876	0.903739	4913	5676	5833	5670	4901	4531	5362	5878	5181	6041	5153	5273	12.4889	12.4886	12.4826	12.5226	12.3382	12.4337	12.4412	12.4969	12.375	12.4344	12.3669	12.4406
ENSMUSG00000005686	585.615	555.328	570.946	659.369	578.78	702.495	583.906	629.053	658.303	598.201	736.329	718.684	Ampd3	631.417	-0.163131	0.0780783	-2.08932	0.0366785	0.726542	522	572	607	662	574	601	588	667	672	682	752	712	9.65631	9.59981	9.62923	9.78496	9.64376	9.85502	9.65319	9.73352	9.78319	9.67913	9.90761	9.88043
ENSMUSG00000005687	1378.78	1311.62	1309.32	1319.73	1388.47	1472.78	1363.44	1395.8	1239.22	1289.38	1224.93	1239.53	Bcas2	1327.75	0.0261448	0.0581694	0.449461	0.653099	0.961276	1229	1351	1392	1325	1377	1260	1373	1480	1265	1470	1251	1228	10.6519	10.59	10.5878	10.5976	10.6606	10.7342	10.638	10.6671	10.5201	10.5689	10.5059	10.5204
ENSMUSG00000005696	1.12187	5.82512	0.940603	2.98808	1.00833	0	0	0	0.979618	1.75425	2.93748	4.03755	Sh2d1a	1.79941	0.772335	0.986835	0.782639	0.433839	NA	1	6	1	3	1	0	0	0	1	2	3	4	7.04073	7.21887	7.02895	7.12889	7.03347	6.901	6.901	6.901	7.03157	7.07569	7.12695	7.1658
ENSMUSG00000005698	1185.81	1212.6	1229.37	1229.1	1272.51	1130.3	1100.29	1127.01	1135.38	1178.86	1223.95	1208.24	Ctcf	1186.12	0.0825258	0.0454139	1.81719	0.0691876	0.811321	1057	1249	1307	1234	1262	967	1108	1195	1159	1344	1250	1197	10.4663	10.4936	10.5104	10.5101	10.5527	10.4081	10.3756	10.4046	10.4136	10.4592	10.505	10.4892
ENSMUSG00000005699	373.582	443.68	392.231	398.411	312.581	439.498	407.145	411.195	349.724	372.779	367.185	380.539	Pard6a	387.379	-0.0191438	0.0920343	-0.208007	0.835224	0.981416	333	457	417	400	310	376	410	436	357	425	375	377	9.20048	9.36872	9.24734	9.26251	9.03443	9.35925	9.28367	9.29337	9.138	9.19842	9.18401	9.21815
ENSMUSG00000005705	14.5843	6.79597	10.3466	24.9007	129.066	10.5199	11.9165	8.48797	10.7758	7.01702	8.81244	8.0751	Agrp	20.9415	1.98831	0.598846	3.32024	0.000899405	0.182335	13	7	11	25	128	9	12	9	11	8	9	8	7.40245	7.24422	7.32398	7.55395	8.33988	7.32748	7.35469	7.28435	7.3326	7.24973	7.29157	7.27497
ENSMUSG00000005716	2803.55	2429.07	2533.04	2381.5	1839.19	3208.57	3705.02	3383.87	2097.36	2119.14	1793.82	2191.38	Pvalb	2540.46	-0.140591	0.176935	-0.794592	0.426851	0.918536	2499	2502	2693	2391	1824	2745	3731	3588	2141	2416	1832	2171	11.5688	11.3787	11.4341	11.3526	11.0163	11.7496	11.9441	11.8214	11.1863	11.1997	10.9843	11.2435
ENSMUSG00000005718	105.456	93.2019	118.516	95.6185	139.149	101.692	115.192	128.263	125.391	100.87	125.333	108.004	Tfap4	113.057	-0.0593597	0.130363	-0.455343	0.648862	0.960889	94	96	126	96	138	87	116	136	128	115	128	107	8.21076	8.1369	8.2841	8.1519	8.39066	8.18864	8.26591	8.33573	8.32077	8.18374	8.32046	8.22548
ENSMUSG00000005732	671.999	539.794	610.451	582.675	593.904	687.299	727.897	714.876	628.915	703.456	623.725	659.13	Ranbp1	645.343	-0.177966	0.0693665	-2.56559	0.0102999	0.546997	599	556	649	585	589	588	733	758	642	802	637	653	9.80585	9.5699	9.70098	9.65093	9.67138	9.83073	9.89469	9.87449	9.73328	9.85654	9.72428	9.78457
ENSMUSG00000005763	1.12187	11.6502	4.70301	6.97218	2.01665	7.01326	0	5.65865	0	5.26276	3.91664	3.02816	Cd247	4.27862	0.589222	0.757816	0.777527	0.436848	NA	1	12	5	7	2	6	0	6	0	6	4	3	7.04073	7.34963	7.18673	7.24862	7.08828	7.24964	6.901	7.21431	6.901	7.2032	7.16182	7.13041
ENSMUSG00000005774	390.41	396.108	366.835	376.498	475.93	337.805	332.668	301.795	446.706	421.021	409.289	407.793	Rfx5	388.571	0.0788484	0.111527	0.706992	0.479571	0.927449	348	408	390	378	472	289	335	320	456	480	418	404	9.24284	9.25688	9.18311	9.20791	9.43959	9.10565	9.09145	9.00274	9.37553	9.31661	9.28881	9.28522
ENSMUSG00000005779	2788.96	2832.95	2708.94	2732.1	2543	2822.84	3211.48	3009.46	2709.62	2882.24	2351.94	2491.17	Psmb4	2757.06	-0.0323015	0.0763499	-0.423072	0.672243	0.962219	2486	2918	2880	2743	2522	2415	3234	3191	2766	3286	2402	2468	11.5619	11.5828	11.5231	11.5345	11.4392	11.578	11.7509	11.6636	11.5235	11.6058	11.3362	11.412
ENSMUSG00000005800	1.12187	1.94171	0	0.996026	2.01665	0	0	0	0	2.63138	2.93748	4.03755	Mmp8	1.30689	-0.194454	1.215	-0.160044	0.872846	NA	1	2	0	1	2	0	0	0	0	3	3	4	7.04073	7.08477	6.901	7.03266	7.08828	6.901	6.901	6.901	6.901	7.11488	7.12695	7.1658
ENSMUSG00000005802	744.92	912.602	832.434	839.65	851.028	675.611	645.475	645.086	836.594	765.732	768.641	862.017	Slc30a4	781.649	0.171047	0.0899865	1.90081	0.0573268	0.788701	664	940	885	843	844	578	650	684	854	873	785	854	9.92066	10.1537	10.0471	10.057	10.0725	9.81176	9.76162	9.76096	10.0528	9.95177	9.95606	10.0873
ENSMUSG00000005803	181.743	156.307	146.734	138.448	185.532	211.567	231.378	204.654	162.617	163.146	185.061	184.718	Sqor	179.325	-0.246535	0.120526	-2.04548	0.0408073	0.741216	162	161	156	139	184	181	233	217	166	186	189	183	8.58317	8.47212	8.42739	8.3872	8.59886	8.7014	8.77404	8.67501	8.50067	8.50303	8.59692	8.5955
ENSMUSG00000005804	529.521	583.483	486.292	484.069	561.638	530.67	533.261	529.084	459.441	504.348	520.913	487.534	Bloc1s6	517.521	0.0548477	0.0707192	0.77557	0.438003	0.920437	472	601	517	486	557	454	537	561	469	575	532	483	9.54976	9.65241	9.46159	9.4569	9.61177	9.55203	9.55713	9.54889	9.40382	9.49911	9.53265	9.46421
ENSMUSG00000005813	688.827	754.353	770.354	753.992	791.537	710.677	730.876	739.397	807.205	778.012	734.37	682.346	Metap1	745.162	0.0220545	0.0593389	0.371671	0.710138	0.965187	614	777	819	757	785	608	736	784	824	887	750	676	9.83319	9.93485	9.95858	9.9343	9.98941	9.86792	9.89927	9.91229	10.0118	9.96981	9.90462	9.82272
ENSMUSG00000005823	664.146	664.064	715.799	666.342	616.088	767.952	732.862	735.624	663.201	650.828	581.621	650.046	Gpr108	675.714	-0.0370601	0.0764881	-0.484521	0.628016	0.957373	592	684	761	669	611	657	738	780	677	742	594	644	9.7929	9.79276	9.87593	9.79653	9.71092	9.95505	9.90231	9.90654	9.79133	9.77066	9.64899	9.76934
ENSMUSG00000005824	1.12187	0	0	0.996026	2.01665	3.50663	0.993038	0.943108	0	0.877127	0.97916	0	Tnfsf14	0.952801	-0.315792	1.24324	-0.254008	0.799489	NA	1	0	0	1	2	3	1	1	0	1	1	0	7.04073	6.901	6.901	7.03266	7.08828	7.14783	7.03247	7.02912	6.901	7.02456	7.03154	6.901
ENSMUSG00000005836	4.48747	1.94171	1.88121	0.996026	1.00833	17.5331	1.98608	3.77243	1.95924	3.50851	1.95832	1.00939	Gata6	3.50349	-1.12405	0.827909	-1.35769	0.174561	NA	4	2	2	1	1	15	2	4	2	4	2	1	7.18012	7.08477	7.08189	7.03266	7.03347	7.45027	7.08686	7.15699	7.0856	7.14789	7.08555	7.03354
ENSMUSG00000005846	820.085	883.477	853.127	859.571	888.336	811.2	854.012	828.049	881.656	843.796	829.349	843.848	Rsl1d1	849.709	0.0327077	0.0465362	0.702844	0.482153	0.928174	731	910	907	863	881	694	860	878	900	962	847	836	10.0299	10.1159	10.0754	10.0841	10.1222	10.0174	10.0766	10.041	10.1135	10.0627	10.0428	10.0627
ENSMUSG00000005864	2.24374	2.91256	1.88121	2.98808	1.00833	2.33775	0.993038	3.77243	1.95924	0	1.95832	6.05632	Cnga2	2.34258	-0.131842	0.779434	-0.169151	0.865678	NA	2	3	2	3	1	2	1	4	2	0	2	6	7.09853	7.126	7.08189	7.12889	7.03347	7.10261	7.03247	7.15699	7.0856	6.901	7.08555	7.22509
ENSMUSG00000005871	3366.72	3441.67	3792.51	3439.28	3351.68	2951.41	3054.58	3070.76	3369.89	3049.77	3527.92	3475.32	Apc	3324.29	0.114002	0.0609812	1.86946	0.0615588	0.79177	3001	3545	4032	3453	3324	2525	3076	3256	3440	3477	3603	3443	11.8145	11.8442	11.9758	11.8433	11.8084	11.6375	11.6835	11.6906	11.8158	11.6814	11.8777	11.8574
ENSMUSG00000005873	10345.9	9691.06	9341.13	11239.2	11401.2	9040.09	9352.43	10007.3	10172.4	11496.5	10650.3	10328.1	Reep5	10255.5	0.0355503	0.0731127	0.486239	0.626797	0.957373	9222	9982	9931	11284	11307	7734	9418	10611	10384	13107	10877	10232	13.3695	13.2774	13.2256	13.4865	13.5067	13.1795	13.2273	13.3226	13.3457	13.5184	13.4105	13.3671
ENSMUSG00000005881	2772.13	2691.21	2642.15	2572.74	2601.48	2624.13	2801.36	2544.51	2382.43	2470.87	2624.15	2449.78	Ergic3	2598.08	0.0549553	0.0483789	1.13593	0.255984	0.879608	2471	2772	2809	2583	2580	2245	2821	2698	2432	2817	2680	2427	11.5538	11.5144	11.49	11.4546	11.4694	11.4809	11.5678	11.44	11.3531	11.4012	11.4809	11.3899
ENSMUSG00000005882	1729.92	1525.21	1526.6	1589.66	1502.41	1506.68	1478.63	1639.12	1437.1	1558.65	1465.8	1455.54	Uqcc1	1534.61	0.0635505	0.0534848	1.1882	0.234756	0.878264	1542	1571	1623	1596	1490	1289	1489	1738	1467	1777	1497	1442	10.9379	10.7782	10.7793	10.8304	10.7592	10.7628	10.7392	10.8692	10.7035	10.8055	10.7283	10.7195
ENSMUSG00000005883	2.24374	0	5.64362	0.996026	3.02498	15.1954	0.993038	0	1.95924	0	1.95832	1.00939	Spo11	2.75198	-0.301288	1.11374	-0.270518	0.786761	NA	2	0	6	1	3	13	1	0	2	0	2	1	7.09853	6.901	7.2139	7.03266	7.13029	7.41275	7.03247	6.901	7.0856	6.901	7.08555	7.03354
ENSMUSG00000005886	1221.71	1168.91	1287.69	1284.87	1361.24	1105.76	1050.63	1027.99	1248.03	1163.95	1346.35	1383.87	Ncoa2	1220.92	0.0886452	0.0853276	1.03888	0.29886	0.89321	1089	1204	1369	1290	1350	946	1058	1090	1274	1327	1375	1371	10.5027	10.4489	10.5673	10.5646	10.636	10.3816	10.3202	10.2942	10.5288	10.4437	10.6223	10.6565
ENSMUSG00000005892	38.1435	11.6502	106.288	23.9046	194.607	25.7153	47.6658	43.383	44.0828	36.8393	43.0831	24.2253	Trh	53.299	0.984364	0.584841	1.68313	0.0923496	0.836283	34	12	113	24	193	22	48	46	45	42	44	24	7.70558	7.34963	8.21559	7.54097	8.6356	7.56436	7.79762	7.75759	7.76427	7.69204	7.7547	7.54518
ENSMUSG00000005893	530.643	486.398	487.232	590.644	650.371	334.299	318.765	377.243	545.647	456.983	699.121	596.548	Nr2c2	506.158	0.207007	0.183238	1.12971	0.258597	0.879608	473	501	518	593	645	286	321	400	557	521	714	591	9.55197	9.46182	9.46357	9.66547	9.76989	9.09598	9.05225	9.20981	9.58125	9.3984	9.84966	9.67615
ENSMUSG00000005897	224.374	244.655	210.695	247.015	253.09	206.891	230.385	191.451	228.251	235.07	228.144	233.169	Nr2c1	227.766	0.0876254	0.0871595	1.00535	0.31473	0.897458	200	252	224	248	251	177	232	203	233	268	233	231	8.74885	8.82045	8.69811	8.82852	8.84906	8.68362	8.7705	8.62295	8.76286	8.78712	8.76248	8.7804
ENSMUSG00000005899	491.378	584.454	668.769	425.303	476.939	624.18	604.76	590.386	538.79	521.891	408.31	462.299	Smpd4	533.121	-0.0163609	0.13074	-0.125141	0.900412	0.989062	438	602	711	427	473	534	609	626	550	595	417	458	9.47227	9.65419	9.80054	9.32661	9.44175	9.72507	9.69087	9.66501	9.56794	9.5346	9.28647	9.41009
ENSMUSG00000005907	284.954	313.586	296.29	342.633	374.089	329.623	315.786	342.348	309.559	316.643	361.31	310.891	Pex1	324.809	-0.0183588	0.0843662	-0.217608	0.827735	0.981171	254	323	315	344	371	282	318	363	316	361	369	308	8.95166	9.03734	8.98627	9.11885	9.20177	9.08297	9.0437	9.11808	9.02563	9.04616	9.16871	9.02951
ENSMUSG00000005917	152.574	99.9979	113.813	117.531	105.874	116.888	96.3247	158.442	87.186	107.887	104.77	111.033	Otx1	114.36	0.074348	0.158343	0.469538	0.638685	0.959327	136	103	121	118	105	100	97	168	89	123	107	110	8.45488	8.17852	8.25827	8.27874	8.21319	8.27523	8.15624	8.48186	8.09856	8.22481	8.20677	8.2427
ENSMUSG00000005936	1337.27	1365.99	1327.19	1415.35	1548.79	1346.55	1406.14	1406.17	1348.93	1373.58	1417.82	1270.82	Kctd20	1380.38	0.032947	0.0529804	0.621871	0.534027	0.939751	1192	1407	1411	1421	1536	1152	1416	1491	1377	1566	1448	1259	10.614	10.6403	10.6046	10.6845	10.7975	10.6225	10.6763	10.6764	10.6247	10.6472	10.6867	10.5511
ENSMUSG00000005947	39.2654	21.3588	29.1587	29.8808	19.1582	32.7285	20.8538	20.7484	23.5108	47.3649	27.4165	19.1784	Itgae	27.5519	0.011316	0.28226	0.0400905	0.968021	0.997478	35	22	31	30	19	28	21	22	24	54	28	19	7.71702	7.50645	7.60656	7.61507	7.47484	7.64762	7.49935	7.49786	7.53576	7.79487	7.58556	7.47514
ENSMUSG00000005949	293.929	248.538	303.815	272.911	269.223	334.299	326.709	279.16	258.619	279.803	282.977	265.469	Ctns	284.621	-0.0588679	0.0906434	-0.649445	0.516051	0.935311	262	256	323	274	267	286	329	296	264	319	289	263	8.97914	8.8337	9.00873	8.91385	8.90204	9.09598	9.0748	8.93361	8.86747	8.93563	8.94553	8.88991
ENSMUSG00000005950	53.8496	74.7557	102.526	126.495	51.4247	73.6392	67.5266	64.1314	86.2064	114.904	73.437	94.8824	P2rx5	81.9815	-0.00411818	0.23367	-0.0176239	0.985939	0.998381	48	77	109	127	51	63	68	68	88	131	75	94	7.8521	8.0142	8.19358	8.32655	7.83117	8.00624	7.96142	7.93553	8.09217	8.26432	8.00479	8.14735
ENSMUSG00000005951	88.6275	90.2894	74.3076	75.698	83.6911	111.043	96.3247	91.4815	80.3287	79.8185	76.3745	93.873	Shpk	86.8215	-0.119843	0.133103	-0.900374	0.367921	0.906539	79	93	79	76	83	95	97	97	82	91	78	93	8.10788	8.11852	8.01101	8.02086	8.07558	8.24276	8.15624	8.12609	8.05294	8.04946	8.02562	8.14109
ENSMUSG00000005952	14.5843	0	4.70301	4.98013	17.1416	1.16888	5.95823	8.48797	4.89809	3.50851	17.6249	2.01877	Trpv1	7.08953	0.395647	0.734999	0.538296	0.590373	NA	13	0	5	5	17	1	6	9	5	4	18	2	7.40245	6.901	7.18673	7.195	7.44417	7.04362	7.22247	7.28435	7.19257	7.14789	7.45168	7.08838
ENSMUSG00000005958	308.514	234.946	245.497	262.951	237.965	284.037	302.876	316.884	234.129	237.701	236.957	247.3	Ephb3	262.48	-0.0436437	0.110316	-0.395624	0.692383	0.963337	275	242	261	264	236	243	305	336	239	271	242	245	9.02257	8.78669	8.82333	8.88171	8.79728	8.94882	9.00595	9.04686	8.7838	8.79636	8.79375	8.82949
ENSMUSG00000005968	130.137	111.648	119.457	123.507	119.991	95.8479	108.241	128.263	145.963	140.34	123.374	93.873	Tuft1	120.053	0.0126854	0.131705	0.0963168	0.923269	0.991534	116	115	127	124	119	82	109	136	149	160	126	93	8.34538	8.24617	8.28919	8.31085	8.29207	8.15331	8.22684	8.33573	8.42371	8.39651	8.31014	8.14109
ENSMUSG00000005973	691.07	523.29	503.223	431.279	953.877	722.366	578.941	586.613	554.464	516.628	601.205	497.628	Rcn1	596.715	0.0983138	0.168886	0.58213	0.560479	0.947564	616	539	535	433	946	618	583	622	566	589	614	493	9.8368	9.5374	9.49681	9.34045	10.2056	9.88615	9.64406	9.65814	9.59816	9.52405	9.68452	9.48527
ENSMUSG00000005980	93.115	93.2019	89.3573	94.6225	108.899	80.6525	87.3873	120.718	95.0229	102.624	107.708	111.033	Dnase1	98.6951	-0.0761562	0.128156	-0.594246	0.552348	0.944969	83	96	95	95	108	69	88	128	97	117	110	110	8.13636	8.1369	8.11257	8.14575	8.2306	8.05514	8.09987	8.29598	8.14822	8.19416	8.22378	8.2427
ENSMUSG00000005981	1253.13	1360.17	1361.05	1482.09	1267.47	1470.45	1324.71	1341.1	1219.62	1313.94	1286.62	1451.5	Trap1	1344.32	0.00181843	0.0638914	0.0284612	0.977294	0.998381	1117	1401	1447	1488	1257	1258	1334	1422	1245	1498	1314	1438	10.5338	10.635	10.6358	10.7421	10.5478	10.7322	10.6023	10.6175	10.5006	10.5922	10.5663	10.716
ENSMUSG00000005982	1182.45	1188.32	1116.5	1255.99	1243.27	1171.21	1129.08	1176.06	1163.79	1255.17	1091.76	1244.57	Naa60	1184.85	0.0254943	0.0532132	0.479099	0.631868	0.957373	1054	1224	1187	1261	1233	1002	1137	1247	1188	1431	1115	1233	10.4629	10.4689	10.3933	10.5366	10.5241	10.4512	10.4068	10.4563	10.4435	10.5358	10.3663	10.5254
ENSMUSG00000005983	74.0433	68.9306	70.5452	61.7536	52.433	101.692	79.443	59.4158	66.614	60.5218	50.9163	59.5539	1700037C18Rik	67.1552	-0.0534714	0.180884	-0.295612	0.767526	0.974521	66	71	75	62	52	87	80	63	68	69	52	59	8.00913	7.97191	7.98383	7.91694	7.83994	8.18864	8.04689	7.89826	7.95453	7.90715	7.82671	7.89938
ENSMUSG00000005986	898.616	1006.77	1145.65	964.153	956.902	895.36	950.337	1015.73	1009.99	1072.73	876.349	1015.44	Ankrd13d	984.002	0.0262244	0.0749102	0.350077	0.726281	0.967952	801	1037	1218	968	949	766	957	1077	1031	1223	895	1006	10.1356	10.2694	10.4245	10.2182	10.2093	10.1314	10.2012	10.2799	10.2732	10.3451	10.1065	10.2796
ENSMUSG00000005994	19.0717	11.6502	7.52482	14.9404	14.1166	14.0265	17.8747	17.9191	12.735	20.1739	19.5832	19.1784	Tyrp1	15.7329	-0.385225	0.29399	-1.31033	0.190083	0.866528	17	12	8	15	14	12	18	19	13	23	20	19	7.47356	7.34963	7.26207	7.40848	7.39443	7.39287	7.45553	7.4562	7.36988	7.48965	7.48109	7.47514
ENSMUSG00000006005	1985.71	1811.61	1783.38	2141.46	2180	1714.74	1524.31	1699.48	2027.81	1811.27	2223.67	2129.81	Tpr	1919.44	0.0780973	0.0997259	0.783119	0.433557	0.91922	1770	1866	1896	2150	2162	1467	1535	1802	2070	2065	2271	2110	11.1152	10.9969	10.9768	11.2134	11.2367	10.9266	10.7774	10.9152	11.1424	10.9967	11.2626	11.2063
ENSMUSG00000006010	1064.65	1000.95	1051.59	1043.84	1002.28	1036.79	987.079	1082.69	1074.64	1040.27	1015.39	1098.21	Odr4	1041.53	-0.0214898	0.0465337	-0.461812	0.644216	0.9594	949	1031	1118	1048	994	887	994	1148	1097	1186	1037	1088	10.3361	10.2625	10.3213	10.3125	10.2641	10.3044	10.246	10.3562	10.3473	10.3084	10.2795	10.3734
ENSMUSG00000006014	39.2654	49.5135	37.6241	38.845	110.916	562.23	65.5405	60.3589	67.5936	31.5766	88.1244	50.4694	Prg4	58.0919	-0.121527	0.299969	-0.405132	0.685381	0.963009	35	51	40	39	110	481	66	64	69	36	90	50	7.71702	7.81428	7.70022	7.71276	8.24205	9.61289	7.94636	7.90584	7.96192	7.63464	8.10464	7.82277
ENSMUSG00000006019	245.689	253.393	280.3	248.011	236.957	282.868	308.835	251.81	279.191	294.715	231.082	229.131	Dhx34	261.832	-0.0842298	0.0968444	-0.869743	0.384441	0.908573	219	261	298	249	235	242	311	267	285	336	236	227	8.82399	8.85007	8.93718	8.83191	8.79375	8.94519	9.02351	8.84476	8.93371	8.98151	8.77299	8.76602
ENSMUSG00000006021	268.126	282.518	282.181	245.022	321.656	322.61	303.87	278.217	247.843	261.384	228.144	286.666	Kptn	277.353	0.0249814	0.101661	0.245733	0.805889	0.980534	239	291	300	246	319	276	306	295	253	298	233	284	8.89851	8.9441	8.94305	8.82171	9.0605	9.06321	9.0089	8.93065	8.83134	8.87657	8.76248	8.95695
ENSMUSG00000006024	2942.66	3489.25	3242.26	3607.61	3059.26	3089.34	3168.78	3108.48	3124	3294.49	2929.65	3371.35	Napa	3202.26	0.0509611	0.0608995	0.836807	0.402701	0.914142	2623	3594	3447	3622	3034	2643	3191	3296	3189	3756	2992	3340	11.6335	11.8628	11.7637	11.908	11.6856	11.6987	11.7328	11.707	11.7137	11.7852	11.6276	11.8164
ENSMUSG00000006050	586.737	662.122	590.699	577.695	610.038	684.962	691.154	679.981	618.139	633.286	534.622	626.83	Sra1	624.689	-0.0756738	0.07415	-1.02055	0.307468	0.895617	523	682	628	580	605	586	696	721	631	722	546	621	9.65836	9.78954	9.66557	9.64176	9.70025	9.82696	9.83693	9.81889	9.71452	9.74082	9.5598	9.72967
ENSMUSG00000006057	2406.41	2432.96	2568.79	2557.8	2213.28	2482.69	2726.88	2565.25	2247.24	2372.63	2083.65	2412.44	Atp5g1	2422.5	0.0137909	0.0702244	0.196383	0.844311	0.981902	2145	2506	2731	2568	2195	2124	2746	2720	2294	2705	2128	2390	11.3663	11.3808	11.4526	11.4469	11.2565	11.4075	11.5319	11.4508	11.2764	11.3477	11.1777	11.3696
ENSMUSG00000006058	1171.23	1149.49	1138.13	1110.57	884.303	1207.45	1253.21	1275.08	994.312	1119.21	911.598	1025.54	Snf8	1103.34	-0.0282247	0.101068	-0.279264	0.780042	0.977469	1044	1184	1210	1115	877	1033	1262	1352	1015	1276	931	1016	10.4513	10.4285	10.4165	10.3869	10.1169	10.4884	10.5339	10.5552	10.2546	10.3962	10.1524	10.2914
ENSMUSG00000006095	1705.24	1683.46	1626.3	1585.67	1459.05	1754.48	1882.8	1877.73	1540.94	1781.44	1379.64	1607.95	Tbcb	1657.06	-0.0677203	0.0832934	-0.813032	0.416199	0.914924	1520	1734	1729	1592	1447	1501	1896	1991	1573	2031	1409	1593	10.9195	10.9031	10.8593	10.8272	10.7225	10.9559	11.0465	11.043	10.7911	10.9754	10.6527	10.8449
ENSMUSG00000006127	726.97	745.615	747.779	724.111	698.77	730.548	730.876	742.226	753.326	778.012	664.85	805.491	Inpp5k	737.381	-0.0294392	0.0573386	-0.513428	0.607652	0.95362	648	768	795	727	693	625	736	787	769	887	679	798	9.89326	9.92171	9.92497	9.88885	9.8491	9.89877	9.89927	9.91658	9.93331	9.96981	9.79407	10.0093
ENSMUSG00000006134	1391.12	1330.07	1222.78	1569.74	1450.98	1255.37	1174.76	1283.57	1344.04	1408.67	1617.57	1401.03	Crkl	1370.81	0.0394243	0.0860282	0.458272	0.646757	0.960035	1240	1370	1300	1576	1439	1074	1183	1361	1372	1606	1652	1388	10.663	10.6073	10.5038	10.8144	10.7155	10.536	10.4549	10.5633	10.6202	10.6786	10.8524	10.6718
ENSMUSG00000006143	0	9.70853	3.76241	3.98411	2.01665	2.33775	1.98608	2.82932	1.95924	5.26276	2.93748	3.02816	Upk3bl	3.31771	0.429196	0.679329	0.631794	0.527522	NA	0	10	4	4	2	2	2	3	2	6	3	3	6.901	7.31082	7.15665	7.16405	7.08828	7.10261	7.08686	7.12276	7.0856	7.2032	7.12695	7.13041
ENSMUSG00000006154	122.284	64.0763	225.745	168.328	148.224	80.6525	110.227	198.996	207.679	200.862	89.1036	114.061	Eps8l1	144.186	0.0253524	0.2994	0.0846772	0.932518	0.992983	109	66	240	169	147	69	111	211	212	229	91	113	8.30435	7.9351	8.75382	8.52592	8.43447	8.05514	8.23815	8.65297	8.68663	8.66029	8.11094	8.25965
ENSMUSG00000006169	1171.23	1205.8	1201.15	1402.4	1310.82	1284.6	1064.54	1162.85	1268.61	1284.99	1386.49	1215.3	Clint1	1246.57	0.0234118	0.0737135	0.317606	0.750784	0.971634	1044	1242	1277	1408	1300	1099	1072	1233	1295	1465	1416	1204	10.4513	10.4867	10.482	10.673	10.5893	10.5643	10.336	10.4425	10.5489	10.5647	10.6588	10.4963
ENSMUSG00000006179	1.12187	1.94171	0	0	2.01665	1.16888	2.97911	0.943108	0	0.877127	0	1.00939	Prss16	1.00482	0.0267543	1.19094	0.0224648	0.982077	NA	1	2	0	0	2	1	3	1	0	1	0	1	7.04073	7.08477	6.901	6.901	7.08828	7.04362	7.12855	7.02912	6.901	7.02456	6.901	7.03354
ENSMUSG00000006191	181.743	201.937	181.536	196.217	196.624	185.851	166.83	180.134	208.659	178.934	186.04	184.718	Cdkal1	187.435	0.0559644	0.0875312	0.639365	0.522585	0.936443	162	208	193	197	195	159	168	191	213	204	190	183	8.58317	8.66448	8.58231	8.642	8.64361	8.60017	8.51935	8.57645	8.69037	8.57141	8.60094	8.5955
ENSMUSG00000006204	0	0.970853	0	0.996026	2.01665	0	0.993038	1.88622	1.95924	2.63138	0	2.01877	Cdcp3	1.12268	-0.785654	1.14858	-0.684019	0.493963	NA	0	1	0	1	2	0	1	2	2	3	0	2	6.901	7.03099	6.901	7.03266	7.08828	6.901	7.03247	7.08213	7.0856	7.11488	6.901	7.08838
ENSMUSG00000006205	2948.27	3230.03	3135.97	3982.11	2538.97	3323.12	3556.07	3219.77	3586.38	3650.6	3472.1	4030.48	Htra1	3389.49	-0.163961	0.0971466	-1.68777	0.0914557	0.836283	2628	3327	3334	3998	2518	2843	3581	3414	3661	4162	3546	3993	11.6361	11.7586	11.7189	12.0423	11.4371	11.7969	11.8885	11.7543	11.9	11.9241	11.8561	12.0587
ENSMUSG00000006215	465.575	493.193	544.609	475.105	478.955	518.981	538.226	529.084	500.585	531.539	479.789	518.825	Zbtb17	506.206	-0.0710244	0.0622819	-1.14037	0.254132	0.879608	415	508	579	477	475	444	542	561	511	606	490	514	9.41723	9.47606	9.57924	9.43782	9.44605	9.52878	9.56685	9.54889	9.49138	9.55374	9.44783	9.52847
ENSMUSG00000006218	353.388	253.393	268.072	243.03	254.098	403.262	422.041	388.561	290.947	313.134	257.519	242.253	Fam131c	307.475	-0.271523	0.156215	-1.73813	0.0821873	0.831171	315	261	285	244	252	345	425	412	297	357	263	240	9.14779	8.85007	8.89833	8.81486	8.85244	9.27431	9.319	9.23825	8.97007	9.03603	8.86383	8.81218
ENSMUSG00000006219	62.8246	66.9889	109.11	63.7457	73.6079	175.331	64.5475	71.6762	89.1452	75.4329	105.749	85.7979	Fblim1	86.9965	-0.335213	0.243673	-1.37567	0.168925	0.854142	56	69	116	64	73	150	65	76	91	86	108	85	7.92536	7.95736	8.2318	7.93254	8.00602	8.55616	7.93874	7.99208	8.11121	8.01899	8.21247	8.0895
ENSMUSG00000006221	2.24374	0	5.64362	2.98808	8.06661	18.702	2.97911	1.88622	10.7758	1.75425	1.95832	3.02816	Hspb7	5.00216	-0.607896	0.796958	-0.762769	0.445601	NA	2	0	6	3	8	16	3	2	11	2	2	3	7.09853	6.901	7.2139	7.12889	7.27477	7.46805	7.12855	7.08213	7.3326	7.07569	7.08555	7.13041
ENSMUSG00000006235	78.5307	56.3095	75.2482	95.6185	71.5912	86.4969	76.4639	67.9038	70.5325	68.4159	56.7913	65.6102	Epor	72.4594	0.104392	0.155251	0.672403	0.501327	0.930358	70	58	80	96	71	74	77	72	72	78	58	65	8.04061	7.87281	8.01769	8.1519	7.99146	8.09407	8.02624	7.96425	7.98373	7.96808	7.87681	7.94689
ENSMUSG00000006241	140.233	127.182	132.625	88.6463	124.024	154.292	156.9	150.897	115.595	125.429	94.9786	105.986	Ccdc159	126.399	-0.075253	0.158188	-0.475718	0.634275	0.957516	125	131	141	89	123	132	158	160	118	143	97	105	8.39598	8.33012	8.35807	8.108	8.31358	8.46284	8.47483	8.44706	8.26813	8.32097	8.14795	8.21384
ENSMUSG00000006262	567.665	473.776	481.589	497.017	549.538	533.008	451.832	480.985	520.177	533.293	590.434	469.365	Mob1b	512.39	0.00629204	0.082539	0.0762311	0.939235	0.994095	506	488	512	499	545	456	455	510	531	608	603	465	9.6231	9.43497	9.45165	9.48401	9.58874	9.55663	9.38699	9.45037	9.53118	9.55719	9.66509	9.42546
ENSMUSG00000006269	0	0	0	0	0	0	0.993038	0	0.979618	0	0	1.00939	Atp6v1b1	0.248504	-1.21334	2.53486	-0.478661	0.63218	NA	0	0	0	0	0	0	1	0	1	0	0	1	6.901	6.901	6.901	6.901	6.901	6.901	7.03247	6.901	7.03157	6.901	6.901	7.03354
ENSMUSG00000006270	0	0	4.70301	0.996026	4.03331	0	0	1.88622	3.91847	0.877127	2.93748	1.00939	Vax1	1.69675	0.360494	1.08111	0.333448	0.738796	NA	0	0	5	1	4	0	0	2	4	1	3	1	6.901	6.901	7.18673	7.03266	7.16567	6.901	6.901	7.08213	7.16188	7.02456	7.12695	7.03354
ENSMUSG00000006273	12567.2	12367.7	11861.9	13984.2	12440.7	10292	10485.5	11653	11846.5	13445.5	12487.2	12365	Atp6v1b2	12149.7	0.10005	0.0733057	1.36484	0.172305	0.854142	11202	12739	12611	14040	12338	8805	10559	12356	12093	15329	12753	12250	13.6444	13.6218	13.5627	13.7959	13.6301	13.3622	13.3884	13.5376	13.5609	13.7401	13.6354	13.6215
ENSMUSG00000006276	897.494	920.369	1035.6	869.531	911.527	807.694	905.65	839.366	959.046	808.711	852.849	921.571	Eps15l1	894.118	0.0906995	0.0662479	1.36909	0.17097	0.854142	800	948	1101	873	904	691	912	890	979	922	871	913	10.1342	10.1636	10.303	10.0974	10.1523	10.0125	10.1447	10.0566	10.2119	10.0139	10.075	10.1651
ENSMUSG00000006281	250.176	180.579	162.724	184.265	169.399	234.944	211.517	204.654	221.394	187.705	237.936	167.558	Tep1	201.071	-0.146444	0.126497	-1.15769	0.246992	0.879608	223	186	173	185	168	201	213	217	226	214	243	166	8.83925	8.57831	8.50115	8.59363	8.53059	8.78668	8.70122	8.67501	8.73797	8.60776	8.79718	8.52255
ENSMUSG00000006288	655.171	667.947	729.908	710.167	658.437	796.005	741.799	716.762	731.775	670.125	634.496	704.552	Ttc5	701.429	-0.0585882	0.0657675	-0.890838	0.373016	0.907637	584	688	776	713	653	681	747	760	747	764	648	698	9.77795	9.79918	9.89778	9.86712	9.78341	9.99582	9.91593	9.87744	9.90065	9.80277	9.7429	9.85827
ENSMUSG00000006289	477.916	494.164	437.38	448.212	398.289	555.216	551.136	550.775	449.645	458.737	410.268	437.065	Osgep	472.4	-0.111238	0.0984804	-1.12955	0.258666	0.879608	426	509	465	450	395	475	555	584	459	523	419	433	9.44383	9.47808	9.35443	9.3789	9.26222	9.59959	9.5918	9.59111	9.38211	9.40227	9.29115	9.35371
ENSMUSG00000006299	2532.06	2419.37	2387.25	2466.16	2614.59	2592.57	2748.73	2646.36	2515.66	2648.05	2420.48	2418.49	Aamp	2534.15	-0.0495052	0.047133	-1.05033	0.293567	0.889669	2257	2492	2538	2476	2593	2218	2768	2806	2568	3019	2472	2396	11.4335	11.3734	11.3558	11.3987	11.476	11.4648	11.5425	11.4921	11.4249	11.4929	11.374	11.3729
ENSMUSG00000006301	2443.43	2414.51	2342.1	2187.27	2178.99	2381	2946.34	2555.82	2184.55	2111.24	2171.78	2160.09	Tmbim1	2339.76	-0.0280244	0.0867724	-0.322965	0.746722	0.970841	2178	2487	2490	2196	2161	2037	2967	2710	2230	2407	2218	2140	11.3865	11.3708	11.3307	11.241	11.2361	11.3524	11.6352	11.4459	11.2394	11.1949	11.2317	11.2247
ENSMUSG00000006304	2279.63	2351.41	2448.39	2508.99	2291.93	2541.14	2431.95	2464.34	2259	2472.62	2514.48	2552.74	Arpc2	2426.39	-0.0509685	0.0453757	-1.12325	0.26133	0.879608	2032	2422	2603	2519	2273	2174	2449	2613	2306	2819	2568	2529	11.2952	11.3359	11.3891	11.4214	11.3022	11.4383	11.3803	11.3977	11.2833	11.4021	11.4243	11.4443
ENSMUSG00000006307	1010.8	1191.24	1297.09	922.32	1074.88	1015.75	1035.74	970.458	1159.87	1050.8	1163.24	1112.34	Kmt2b	1083.71	0.0359143	0.0871762	0.411973	0.680359	0.962219	901	1227	1379	926	1066	869	1043	1029	1184	1198	1188	1102	10.2741	10.4719	10.5763	10.1661	10.3476	10.2799	10.3032	10.2259	10.4394	10.3204	10.4429	10.3888
ENSMUSG00000006310	20.1936	26.213	29.1587	18.9245	16.1332	16.3643	30.7842	21.6915	26.4497	16.6654	17.6249	14.1314	Zbtb32	21.1945	0.110657	0.273244	0.404974	0.685497	0.963022	18	27	31	19	16	14	31	23	27	19	18	14	7.48994	7.57064	7.60656	7.47137	7.42813	7.43185	7.62557	7.51108	7.5736	7.43666	7.45168	7.39468
ENSMUSG00000006313	6.73121	11.6502	9.40603	1.99205	5.04163	9.35101	6.95126	10.3742	5.87771	9.6484	10.7708	4.03755	Upk1a	7.65267	-0.221487	0.447456	-0.494992	0.620606	NA	6	12	10	2	5	8	7	11	6	11	11	4	7.24259	7.34963	7.30442	7.08713	7.1968	7.30325	7.2481	7.32454	7.22029	7.30956	7.3325	7.1658
ENSMUSG00000006315	1099.43	1204.83	1256.65	1212.16	1030.51	1209.79	1308.82	1228.87	1120.68	1215.7	986.015	1079.04	Tmem147	1162.71	-0.0038551	0.0796554	-0.0483972	0.9614	0.996094	980	1241	1336	1217	1022	1035	1318	1303	1144	1386	1007	1069	10.3747	10.4857	10.5373	10.4931	10.2971	10.4907	10.5874	10.5099	10.3978	10.4967	10.2447	10.3522
ENSMUSG00000006333	5718.16	5163.97	5202.47	4959.21	4821.82	6355.18	6899.63	6619.68	5099.89	5441.7	4884.05	5138.79	Rps9	5525.38	-0.159281	0.0964614	-1.65124	0.09869	0.836283	5097	5319	5531	4979	4782	5437	6948	7019	5206	6204	4988	5091	12.5398	12.3988	12.4091	12.343	12.3044	12.6865	12.801	12.7433	12.3816	12.4712	12.322	12.3921
ENSMUSG00000006335	341.048	387.37	381.885	362.554	343.839	390.405	392.25	402.707	367.357	398.216	321.165	333.098	Tfpt	368.491	-0.0337873	0.0805177	-0.419626	0.674759	0.962219	304	399	406	364	341	334	395	427	375	454	328	330	9.11453	9.23528	9.22154	9.17196	9.12213	9.24282	9.24739	9.27296	9.18446	9.26204	9.0591	9.09265
ENSMUSG00000006342	512.693	482.514	453.371	524.906	588.863	617.167	469.707	515.88	561.321	676.265	528.747	463.309	Susd2	532.895	-0.0958268	0.106155	-0.902709	0.36668	0.906126	457	497	482	527	584	528	473	547	573	771	540	459	9.51611	9.45361	9.39041	9.54061	9.66224	9.71282	9.4262	9.52255	9.61117	9.81283	9.54823	9.41229
ENSMUSG00000006344	74.0433	82.5225	61.1392	70.7179	48.3997	141.434	98.3107	107.514	83.2675	89.4669	99.8744	76.7134	Ggt5	86.117	-0.55968	0.176235	-3.17576	0.00149443	0.246146	66	85	65	71	48	121	99	114	85	102	102	76	8.00913	8.06777	7.91207	7.98509	7.80428	8.40185	8.16835	8.22267	8.07276	8.11327	8.17778	8.02799
ENSMUSG00000006345	47.1184	60.1929	63.0204	55.7775	52.433	65.4571	76.4639	69.79	70.5325	66.6616	52.8747	80.751	Ggt1	63.4227	-0.302804	0.151509	-1.99859	0.0456528	0.762034	42	62	67	56	52	56	77	74	72	76	54	80	7.79261	7.90451	7.92689	7.86838	7.83994	7.94572	8.02624	7.97827	7.98373	7.95489	7.84375	8.05581
ENSMUSG00000006356	1118.5	1002.89	936.84	893.436	1281.58	1380.44	1347.55	1302.43	1080.52	970.979	894.953	984.153	Crip2	1099.52	-0.11966	0.129931	-0.920951	0.357076	0.903232	997	1033	996	897	1271	1181	1357	1381	1103	1107	914	975	10.3954	10.2648	10.1844	10.1289	10.5614	10.6534	10.6234	10.5813	10.3538	10.2265	10.1309	10.2424
ENSMUSG00000006360	67.3121	81.5517	77.1294	47.8093	45.3747	185.851	93.3455	68.8469	75.4306	70.1702	69.5204	53.4975	Crip1	77.9866	-0.459334	0.284915	-1.61217	0.106924	0.836283	60	84	82	48	45	159	94	73	77	80	71	53	7.9598	8.06124	8.0309	7.79893	7.77646	8.60017	8.1378	7.97129	8.01898	7.98107	7.97628	7.84909
ENSMUSG00000006362	333.195	273.781	246.438	258.967	166.374	358.845	255.211	307.453	183.189	308.749	225.207	255.375	Cbfa2t3	264.399	-0.0814783	0.177197	-0.459818	0.645647	0.959805	297	282	262	260	165	307	257	326	187	352	230	253	9.09292	8.91662	8.82655	8.86862	8.51734	9.16224	8.85615	9.01946	8.58918	9.02326	8.75187	8.8567
ENSMUSG00000006369	265.883	292.227	257.725	269.923	430.556	1044.98	318.765	257.469	268.415	271.032	433.768	351.267	Fbln1	371.834	-0.471785	0.37131	-1.27059	0.203873	0.874107	237	301	274	271	427	894	321	273	274	309	443	348	8.89125	8.97397	8.86451	8.90429	9.33878	10.3138	9.05225	8.86366	8.89944	8.90785	9.34617	9.14213
ENSMUSG00000006373	6348.65	5983.37	5356.73	5638.5	8225.93	6510.64	5679.18	6199.05	5748.4	6111.82	6327.33	5298.27	Pgrmc1	6118.99	0.0771092	0.0993359	0.776246	0.437603	0.920437	5659	6163	5695	5661	8158	5570	5719	6573	5868	6968	6462	5249	12.6851	12.6027	12.4495	12.5204	13.047	12.7201	12.5304	12.6519	12.5471	12.6322	12.6804	12.4343
ENSMUSG00000006378	21.3155	38.8341	30.0993	42.8291	38.3164	38.5729	65.5405	48.0985	42.1236	34.2079	26.4373	26.2441	Gcat	37.7183	-0.22545	0.260764	-0.864574	0.387273	0.90948	19	40	32	43	38	33	66	51	43	39	27	26	7.50584	7.71265	7.61763	7.75225	7.70735	7.70998	7.94636	7.80155	7.74541	7.66393	7.57344	7.57103
ENSMUSG00000006386	464.453	543.678	604.808	457.176	370.056	780.81	612.704	560.206	407.521	480.666	508.184	495.609	Tek	523.823	-0.169382	0.154612	-1.09553	0.273285	0.885294	414	560	643	459	367	668	617	594	416	548	519	491	9.41479	9.57744	9.69096	9.39883	9.19143	9.97388	9.70496	9.60907	9.28457	9.44969	9.50695	9.48108
ENSMUSG00000006389	1.12187	0.970853	0.940603	2.98808	1.00833	1.16888	1.98608	3.77243	0.979618	2.63138	2.93748	1.00939	Mpl	1.79292	-0.575181	0.839647	-0.685027	0.493327	NA	1	1	1	3	1	1	2	4	1	3	3	1	7.04073	7.03099	7.02895	7.12889	7.03347	7.04362	7.08686	7.15699	7.03157	7.11488	7.12695	7.03354
ENSMUSG00000006390	792.038	854.351	771.294	879.491	720.954	849.773	987.079	909.156	812.103	800.817	810.745	903.402	Elovl1	840.934	-0.110192	0.0741162	-1.48674	0.137083	0.842641	706	880	820	883	715	727	994	964	829	913	828	895	9.99013	10.077	9.95997	10.1106	9.88396	10.0708	10.246	10.1492	10.0187	10.0027	10.0168	10.1418
ENSMUSG00000006392	365.729	383.487	367.776	368.53	336.781	342.481	374.375	357.438	346.785	318.397	313.331	346.22	Med8	351.777	0.0896479	0.0707498	1.26711	0.205115	0.874107	326	395	391	370	334	293	377	379	354	363	320	343	9.18024	9.22557	9.18554	9.18749	9.10283	9.11844	9.2025	9.15853	9.1301	9.0512	9.0366	9.12857
ENSMUSG00000006395	277.101	227.18	194.705	221.118	353.923	314.428	328.695	333.86	244.904	264.015	237.936	198.849	Hyi	266.393	-0.108889	0.165318	-0.658663	0.510112	0.934902	247	234	207	222	351	269	331	354	250	301	243	197	8.92713	8.759	8.63599	8.73696	9.14921	9.03978	9.08037	9.09476	8.8213	8.88518	8.79718	8.6524
ENSMUSG00000006398	19.0717	20.3879	10.3466	16.9324	19.1582	24.5464	20.8538	28.2932	31.3478	28.0681	29.3748	33.3098	Cdc20	23.4742	-0.711143	0.245869	-2.89237	0.00382347	0.40289	17	21	11	17	19	21	21	30	32	32	30	33	7.47356	7.49272	7.32398	7.44088	7.47484	7.54936	7.49935	7.59622	7.63204	7.5935	7.60912	7.65408
ENSMUSG00000006403	1729.92	1840.74	1884.03	1991.06	1903.72	1428.37	1740.8	1814.54	1976.87	1613.91	2222.69	2048.05	Adamts4	1849.56	0.0270391	0.0989763	0.273187	0.784709	0.977469	1542	1896	2003	1999	1888	1222	1753	1924	2018	1840	2270	2029	10.9379	11.0174	11.0473	11.1187	11.0607	10.6959	10.9459	10.999	11.1095	10.8496	11.262	11.1553
ENSMUSG00000006411	109.943	186.404	209.754	191.237	95.791	114.55	129.095	129.206	158.698	128.938	174.291	186.737	Nectin4	151.22	0.122026	0.201531	0.605494	0.544851	0.943661	98	192	223	192	95	98	130	137	162	147	178	185	8.23654	8.60244	8.69454	8.62209	8.15296	8.26236	8.34003	8.3406	8.48302	8.33922	8.55171	8.6038
ENSMUSG00000006412	2519.71	2287.33	2406.06	2149.42	1892.63	2433.6	2759.65	2726.53	2202.18	2259.48	1981.82	2153.02	Pfdn2	2314.29	-0.0679309	0.097923	-0.693717	0.48786	0.928962	2246	2356	2558	2158	1877	2082	2779	2891	2248	2576	2024	2133	11.4271	11.2996	11.3661	11.2182	11.0532	11.3811	11.5478	11.5317	11.2499	11.2835	11.1127	11.2204
ENSMUSG00000006418	1228.44	1212.6	1170.11	1255.99	1297.72	1279.92	1221.44	1245.85	1297.01	1145.53	1137.78	1106.29	Rnf114	1216.56	0.0336301	0.0563319	0.597	0.550508	0.944969	1095	1249	1244	1261	1287	1095	1230	1321	1324	1306	1162	1096	10.5094	10.4936	10.4501	10.5366	10.5769	10.5598	10.5024	10.5267	10.5762	10.4243	10.4161	10.3822
ENSMUSG00000006423	1128.6	991.241	977.286	1061.76	1022.44	939.777	922.532	1004.41	995.292	936.772	1145.62	1073.99	Steep1	1016.64	0.0468555	0.0688312	0.680731	0.496042	0.929236	1006	1021	1039	1066	1014	804	929	1065	1016	1068	1170	1064	10.4063	10.2509	10.2342	10.3328	10.2878	10.188	10.1663	10.2666	10.2558	10.1843	10.4244	10.3466
ENSMUSG00000006435	1022.02	868.914	884.167	1021.92	1144.45	940.946	922.532	1107.21	954.148	1094.65	1001.68	893.308	Neurl1a	987.996	-0.000253086	0.0857202	-0.00295247	0.997644	0.999355	911	895	940	1026	1135	805	929	1174	974	1248	1023	885	10.2873	10.0966	10.1168	10.2872	10.4232	10.1895	10.1663	10.3832	10.2059	10.3695	10.2634	10.1287
ENSMUSG00000006442	776.332	762.12	733.67	786.861	723.979	750.419	687.182	700.729	700.427	761.346	710.87	813.566	Srm	742.292	0.0474429	0.0586859	0.80842	0.418849	0.914924	692	785	780	790	718	642	692	743	715	868	726	806	9.96735	9.94642	9.90355	9.98266	9.88864	9.92895	9.83054	9.85222	9.85174	9.94527	9.86822	10.0208
ENSMUSG00000006445	41.5091	43.6884	61.1392	48.8053	32.2665	65.4571	42.7006	53.7572	67.5936	62.276	45.0414	43.4037	Epha2	50.6365	-0.251599	0.198344	-1.2685	0.20462	0.874107	37	45	65	49	32	56	43	57	69	71	46	43	7.7394	7.76051	7.91207	7.80794	7.64244	7.94572	7.75101	7.85131	7.96192	7.92105	7.77333	7.75778
ENSMUSG00000006456	309.635	283.489	287.824	300.8	343.839	360.014	278.051	300.851	314.457	250.858	288.852	254.366	Rbm14	297.753	0.0629888	0.0997993	0.631155	0.527939	0.939011	276	292	306	302	341	308	280	319	321	286	295	252	9.02585	8.94712	8.96051	8.99978	9.12213	9.16531	8.93012	8.99993	9.03986	8.84155	8.96367	8.85333
ENSMUSG00000006457	21.3155	32.0382	33.8617	25.8967	43.3581	18.702	25.819	22.6346	35.2662	33.3308	20.5624	20.1877	Actn3	27.7477	0.30857	0.248505	1.2417	0.214347	0.874107	19	33	36	26	43	16	26	24	36	38	21	20	7.50584	7.63987	7.66015	7.56665	7.75735	7.46805	7.56567	7.524	7.67537	7.65431	7.49521	7.48985
ENSMUSG00000006462	1.12187	0.970853	0	0.996026	1.00833	2.33775	0	1.88622	0.979618	1.75425	0	0	A530013C23Rik	0.921243	-0.286917	1.21786	-0.235592	0.813749	NA	1	1	0	1	1	2	0	2	1	2	0	0	7.04073	7.03099	6.901	7.03266	7.03347	7.10261	6.901	7.08213	7.03157	7.07569	6.901	6.901
ENSMUSG00000006463	510.45	456.301	469.361	544.826	520.297	480.408	492.547	494.189	490.789	471.017	455.31	490.562	Zdhhc24	489.671	0.0524938	0.0635626	0.825861	0.408883	0.914653	455	470	499	547	516	411	496	524	501	537	465	486	9.51156	9.3969	9.42545	9.57966	9.53142	9.44914	9.47471	9.47813	9.47104	9.42903	9.3947	9.47056
ENSMUSG00000006464	619.271	547.561	628.323	640.445	722.97	582.101	516.38	548.889	626.955	577.15	607.079	625.82	Bbs1	603.579	0.114564	0.0784569	1.46022	0.14423	0.845944	552	564	668	643	717	498	520	582	640	658	620	620	9.7165	9.58494	9.73226	9.75308	9.88708	9.64987	9.52355	9.58749	9.72989	9.64075	9.695	9.72792
ENSMUSG00000006469	12.3405	16.5045	17.8715	18.9245	16.1332	16.3643	17.8747	13.2035	24.4904	28.9452	16.6457	22.2065	Slc34a3	18.4587	-0.288745	0.277976	-1.03874	0.298924	0.89321	11	17	19	19	16	14	18	14	25	33	17	22	7.36262	7.4341	7.45548	7.47137	7.42813	7.43185	7.45553	7.37835	7.54863	7.60403	7.43635	7.51817
ENSMUSG00000006471	113.309	129.123	169.309	142.432	123.016	130.914	138.032	136.751	125.391	138.586	107.708	109.014	Ndor1	130.299	0.0996211	0.125198	0.795705	0.426203	0.91828	101	133	180	143	122	112	139	145	128	158	110	108	8.25547	8.34017	8.5302	8.4067	8.30824	8.34936	8.38515	8.37879	8.32077	8.38788	8.22378	8.23125
ENSMUSG00000006476	2838.32	6040.65	8630.97	5285.91	2712.4	3323.12	3566.99	3163.18	4565.02	3133.97	2728.92	6471.18	Nsmf	4371.72	0.406022	0.338175	1.20063	0.229896	0.87566	2530	6222	9176	5307	2690	2843	3592	3354	4660	3573	2787	6411	11.5853	12.616	13.1145	12.4311	11.5248	11.7969	11.8926	11.7305	12.2291	11.718	11.5329	12.7117
ENSMUSG00000006494	822.329	699.985	647.135	716.143	863.128	741.068	701.085	703.559	747.448	778.889	787.245	694.459	Pdk1	741.873	0.0249922	0.0787265	0.317456	0.750897	0.971634	733	721	688	719	856	634	706	746	763	888	804	688	10.033	9.85103	9.76443	9.87647	10.0888	9.91482	9.85278	9.8567	9.92448	9.97108	9.98322	9.84223
ENSMUSG00000006498	476.794	448.534	439.262	415.343	533.405	752.757	559.08	505.506	484.911	435.055	518.955	477.44	Ptbp1	503.92	-0.203764	0.1248	-1.63272	0.102528	0.836283	425	462	467	417	529	644	563	536	495	496	530	473	9.44144	9.37963	9.35871	9.30323	9.55741	9.93245	9.60693	9.50149	9.45868	9.34912	9.52873	9.44282
ENSMUSG00000006517	452.113	499.019	401.637	369.526	362.998	374.041	482.616	495.132	389.888	355.236	357.394	404.764	Mvd	412.03	0.0297057	0.115613	0.256941	0.797224	0.979239	403	514	427	371	360	320	486	525	398	405	365	401	9.38761	9.48815	9.27037	9.19006	9.17312	9.20165	9.45383	9.48009	9.24154	9.1527	9.15841	9.27794
ENSMUSG00000006519	346.657	272.81	221.982	295.82	256.115	471.057	458.783	413.081	305.641	325.414	500.351	371.455	Cyba	353.264	-0.545383	0.143762	-3.79365	0.000148451	0.0641276	309	281	236	297	254	403	462	438	312	371	511	368	9.12975	8.91353	8.74013	8.98485	8.85916	9.42912	9.40237	9.29786	9.01413	9.07115	9.4909	9.19502
ENSMUSG00000006522	2270.66	2093.16	1743.88	1599.62	3743.92	2087.61	2084.39	2259.69	1681.02	1409.54	1962.24	1581.71	Itih3	2043.12	0.295116	0.185189	1.59359	0.111027	0.836283	2024	2156	1854	1606	3713	1786	2099	2396	1716	1607	2004	1567	11.29	11.1837	10.9481	10.8383	11.9583	11.1802	11.1782	11.2837	10.9013	10.6794	11.0998	10.824
ENSMUSG00000006526	509.328	566.007	568.124	528.89	517.272	544.697	525.317	480.985	595.608	549.959	516.018	587.463	Stimate	540.806	-0.0119632	0.0692665	-0.172713	0.862877	0.983342	454	583	604	531	513	466	529	510	608	627	527	582	9.50928	9.62	9.62396	9.54851	9.52535	9.57941	9.54143	9.45037	9.67446	9.58954	9.52282	9.65969
ENSMUSG00000006527	495.865	610.667	611.392	629.489	606.004	492.097	455.804	477.213	569.158	576.272	630.579	601.595	Sfmbt1	563.011	0.121084	0.0979996	1.23555	0.216625	0.874107	442	629	650	632	601	421	459	506	581	657	644	596	9.48162	9.70136	9.70265	9.73427	9.69309	9.47377	9.3958	9.44233	9.6259	9.63913	9.73616	9.68522
ENSMUSG00000006538	3.3656	0.970853	5.64362	2.98808	3.02498	1.16888	1.98608	1.88622	0	1.75425	1.95832	0	Ihh	2.06224	1.34419	0.809522	1.66048	0.0968184	NA	3	1	6	3	3	1	2	2	0	2	2	0	7.14282	7.03099	7.2139	7.12889	7.13029	7.04362	7.08686	7.08213	6.901	7.07569	7.08555	6.901
ENSMUSG00000006542	4.48747	7.76683	3.76241	0	4.03331	3.50663	1.98608	2.82932	2.93885	5.26276	3.91664	3.02816	Prkag3	3.62654	0.252949	0.617297	0.409768	0.681976	NA	4	8	4	0	4	3	2	3	3	6	4	3	7.18012	7.2678	7.15665	6.901	7.16567	7.14783	7.08686	7.12276	7.12701	7.2032	7.16182	7.13041
ENSMUSG00000006546	3.3656	0	0	2.98808	0	1.16888	4.96519	1.88622	3.91847	9.6484	2.93748	0	Cryba2	2.57319	-1.51434	1.04315	-1.4517	0.146585	NA	3	0	0	3	0	1	5	2	4	11	3	0	7.14282	6.901	6.901	7.12889	6.901	7.04362	7.19456	7.08213	7.16188	7.30956	7.12695	6.901
ENSMUSG00000006567	137.99	95.1436	87.4761	109.563	149.232	115.719	138.032	116.945	127.35	119.289	120.437	84.7885	Atp7b	116.83	-0.023862	0.158041	-0.150987	0.879986	0.985209	123	98	93	110	148	99	139	124	130	136	123	84	8.38494	8.14897	8.10044	8.23438	8.43923	8.26881	8.38515	8.27554	8.331	8.28829	8.29447	8.08285
ENSMUSG00000006574	0	3.88341	0	0.996026	10.0833	8.18214	4.96519	5.65865	1.95924	4.38563	1.95832	1.00939	Slc4a1	3.5901	-0.413105	0.854677	-0.483347	0.62885	NA	0	4	0	1	10	7	5	6	2	5	2	1	6.901	7.16071	6.901	7.03266	7.3186	7.27742	7.19456	7.21431	7.0856	7.17695	7.08555	7.03354
ENSMUSG00000006575	4141.93	4411.56	4592.96	4634.51	3918.36	4195.1	4521.3	4579.73	4431.79	4555.8	4007.7	4329.26	Rundc3a	4360	-0.011415	0.0563607	-0.202535	0.839498	0.981664	3692	4544	4883	4653	3886	3589	4553	4856	4524	5194	4093	4289	12.096	12.1822	12.2375	12.2499	12.0203	12.1134	12.2159	12.2336	12.1885	12.2264	12.051	12.1564
ENSMUSG00000006576	3187.23	3047.51	3396.52	3289.87	3018.93	3051.94	3085.37	3100	3531.52	3577.8	3085.33	3259.31	Slc4a3	3219.28	-0.0242631	0.0588739	-0.412121	0.680251	0.962219	2841	3139	3611	3303	2994	2611	3107	3287	3605	4079	3151	3229	11.7407	11.6804	11.8264	11.7833	11.6678	11.6824	11.697	11.7034	11.8791	11.8967	11.697	11.7708
ENSMUSG00000006585	37.0216	43.6884	48.9113	31.8728	42.3497	38.5729	50.6449	46.2123	51.9198	57.8904	54.833	50.4694	Cdt1	46.1989	-0.298496	0.173858	-1.7169	0.0859978	0.836283	33	45	52	32	42	33	51	49	53	66	56	50	7.69395	7.76051	7.80889	7.638	7.74761	7.70998	7.82432	7.78426	7.83548	7.88586	7.86044	7.82277
ENSMUSG00000006586	332.073	297.081	295.349	399.407	344.848	323.779	279.044	282.932	355.601	345.588	408.31	370.445	Runx1t1	336.205	-0.0186126	0.114455	-0.162619	0.870818	0.983686	296	306	314	401	342	277	281	300	363	394	417	367	9.0898	8.98865	8.98343	9.26494	9.12486	9.06653	8.93324	8.94539	9.15367	9.12687	9.28647	9.19243
ENSMUSG00000006587	2.24374	0	0.940603	1.99205	0	1.16888	0	0.943108	0	0	0.97916	0	Snai3	0.688961	1.25324	1.45229	0.86294	0.38817	NA	2	0	1	2	0	1	0	1	0	0	1	0	7.09853	6.901	7.02895	7.08713	6.901	7.04362	6.901	7.02912	6.901	6.901	7.03154	6.901
ENSMUSG00000006589	268.126	280.577	280.3	277.891	297.456	361.183	331.675	305.567	238.047	306.117	271.227	312.91	Aprt	294.256	-0.111151	0.0984021	-1.12956	0.258662	0.879608	239	289	298	279	295	309	334	324	243	349	277	310	8.89851	8.93805	8.93718	8.92962	8.98978	9.16838	9.08869	9.01391	8.79757	9.01553	8.90847	9.03538
ENSMUSG00000006599	472.306	599.987	534.262	567.735	606.004	562.23	533.261	514.937	542.708	585.921	536.58	618.755	Gtf2h1	556.224	0.000429344	0.0768312	0.00558815	0.995541	0.999252	421	618	568	570	601	481	537	546	554	668	548	613	9.43181	9.68234	9.55909	9.62324	9.69309	9.61289	9.55713	9.52065	9.57556	9.65687	9.56363	9.7156
ENSMUSG00000006611	183.986	156.307	111.932	193.229	231.915	215.073	156.9	164.101	172.413	190.337	195.832	188.755	Hfe	180.065	-0.0638893	0.153734	-0.415584	0.677714	0.962219	164	161	119	194	230	184	158	174	176	217	200	187	8.59248	8.47212	8.24776	8.63009	8.77595	8.71458	8.47483	8.50728	8.54365	8.61845	8.64047	8.61204
ENSMUSG00000006638	1.12187	7.76683	0.940603	5.97616	6.04996	3.50663	6.95126	3.77243	1.95924	7.89414	4.8958	5.04694	Abhd1	4.65682	-0.15449	0.585589	-0.26382	0.791918	NA	1	8	1	6	6	3	7	4	2	9	5	5	7.04073	7.2678	7.02895	7.22295	7.22492	7.14783	7.2481	7.15699	7.0856	7.27078	7.19251	7.19696
ENSMUSG00000006641	610.296	572.803	597.283	564.747	741.12	698.988	604.76	689.412	681.814	620.129	554.205	528.919	Slc5a6	622.04	-0.0188773	0.0956364	-0.197387	0.843525	0.981846	544	590	635	567	735	598	609	731	696	707	566	524	9.70071	9.63269	9.67748	9.61763	9.9149	9.84945	9.69087	9.83413	9.82186	9.71801	9.59767	9.54857
ENSMUSG00000006642	7.85307	21.3588	19.7527	17.9285	15.1249	15.1954	13.9025	11.3173	10.7758	18.4197	7.83328	30.2816	Tcf23	15.812	0.101145	0.361278	0.279965	0.779504	0.977388	7	22	21	18	15	13	14	12	11	21	8	30	7.26982	7.50645	7.48356	7.45635	7.41157	7.41275	7.39071	7.34323	7.3326	7.46381	7.26935	7.61975
ENSMUSG00000006649	2.24374	6.79597	3.76241	3.98411	2.01665	2.33775	2.97911	0.943108	1.95924	2.63138	1.95832	4.03755	Nphs1	2.97078	0.659209	0.636323	1.03597	0.300218	NA	2	7	4	4	2	2	3	1	2	3	2	4	7.09853	7.24422	7.15665	7.16405	7.08828	7.10261	7.12855	7.02912	7.0856	7.11488	7.08555	7.1658
ENSMUSG00000006651	28999.2	32062.4	30380.5	30907.7	28130.3	27057.2	32246.9	31039.6	29504.1	29575.8	28277.2	29981.8	Aplp1	29846.9	0.0206084	0.0529852	0.388945	0.697317	0.96356	25849	33025	32299	31031	27898	23148	32473	32912	30118	33719	28879	29703	14.8355	14.9793	14.9021	14.9268	14.792	14.7364	14.9875	14.9329	14.8602	14.8637	14.7995	14.8832
ENSMUSG00000006673	1121.87	1125.22	1142.83	1247.02	1189.83	1153.68	1064.54	1093.06	1128.52	1140.26	1244.51	1149.69	Qrich1	1150.09	0.0330632	0.052765	0.626612	0.530914	0.939661	1000	1159	1215	1252	1180	987	1072	1159	1152	1300	1271	1139	10.3991	10.4027	10.4215	10.5278	10.4704	10.4329	10.336	10.3677	10.4062	10.4188	10.5254	10.4287
ENSMUSG00000006675	1363.07	1665.98	1514.37	1679.3	1547.78	1534.74	1583.9	1564.62	1469.43	1656.89	1531.41	1549.41	P4htm	1555.07	-0.00120618	0.0590955	-0.0204106	0.983716	0.998381	1215	1716	1610	1686	1535	1313	1595	1659	1500	1889	1564	1535	10.6376	10.8899	10.7692	10.9	10.7967	10.786	10.8258	10.8103	10.7314	10.8829	10.7833	10.798
ENSMUSG00000006676	2296.46	2178.59	2473.79	2402.42	2514.77	2271.13	2190.64	2269.12	2446.11	2264.74	2284.38	2281.22	Usp19	2322.78	0.0536488	0.0479426	1.11902	0.263131	0.881171	2047	2244	2630	2412	2494	1943	2206	2406	2497	2582	2333	2260	11.3048	11.2358	11.4028	11.3641	11.4245	11.2903	11.243	11.2891	11.3879	11.2866	11.2979	11.2961
ENSMUSG00000006678	99.8462	76.6974	88.4167	86.6543	90.7494	85.328	85.4012	82.9935	67.5936	70.1702	80.2912	74.6947	Pola1	82.403	0.180489	0.127556	1.41498	0.157075	0.849362	89	79	94	87	90	73	86	88	69	80	82	74	8.17761	8.02788	8.10652	8.0951	8.12145	8.08641	8.08689	8.07093	7.96192	7.98107	8.05269	8.01377
ENSMUSG00000006699	6218.51	6528.99	6461.94	6606.64	6610.59	6403.11	6338.56	6364.09	6137.31	6524.95	6319.5	6731.6	Cdc42	6437.15	0.0186247	0.0333857	0.557864	0.576937	0.949848	5543	6725	6870	6633	6556	5478	6383	6748	6265	7439	6454	6669	12.6563	12.7241	12.7097	12.7405	12.7414	12.697	12.6829	12.6885	12.638	12.7232	12.6787	12.7666
ENSMUSG00000006705	227.739	235.917	242.676	220.122	219.815	202.216	198.608	229.175	218.455	210.51	194.853	199.859	Pknox1	216.662	0.142197	0.0812005	1.75119	0.0799135	0.827165	203	243	258	221	218	173	200	243	223	240	199	198	8.76102	8.7901	8.81364	8.7333	8.73217	8.66556	8.65145	8.76617	8.72715	8.69741	8.63658	8.65636
ENSMUSG00000006711	562.056	474.747	461.836	536.858	714.904	345.987	357.494	462.123	519.198	559.607	620.788	531.947	D130043K22Rik	512.295	0.179604	0.155906	1.152	0.249322	0.879608	501	489	491	539	709	296	360	490	530	638	634	527	9.61256	9.43705	9.40907	9.56417	9.87454	9.12795	9.15867	9.4097	9.52922	9.60793	9.71916	9.55454
ENSMUSG00000006715	127.893	109.706	109.11	91.6344	77.6412	111.043	122.144	89.5953	99.921	107.887	78.3328	93.873	Gmnn	101.565	0.0388023	0.14911	0.260227	0.794689	0.978651	114	113	116	92	77	95	123	95	102	123	80	93	8.33382	8.2352	8.2318	8.12705	8.03446	8.24276	8.3036	8.11409	8.17806	8.22481	8.03925	8.14109
ENSMUSG00000006717	940.125	978.62	1041.25	889.451	743.137	981.856	1075.46	1103.44	853.247	861.339	743.183	910.467	Acot13	926.797	-0.021806	0.109832	-0.198541	0.842622	0.981805	838	1008	1107	893	737	840	1083	1170	871	982	759	902	10.1885	10.2358	10.3095	10.1237	9.91796	10.2397	10.3482	10.3791	10.0755	10.0864	9.91803	10.1509
ENSMUSG00000006720	29.1686	28.1547	26.3369	29.8808	30.2498	33.8974	25.819	31.1226	40.1643	37.7165	31.3331	28.2628	Zfp184	31.0089	-0.184768	0.201042	-0.919054	0.358067	0.903232	26	29	28	30	30	29	26	33	41	43	32	28	7.60668	7.59454	7.57219	7.61507	7.61938	7.66054	7.56567	7.62946	7.72607	7.70117	7.63187	7.59585
ENSMUSG00000006724	3.3656	0.970853	1.88121	1.99205	1.00833	2.33775	2.97911	2.82932	1.95924	0	0.97916	2.01877	Cyp27b1	1.86012	-0.0219613	0.819277	-0.0268057	0.978615	NA	3	1	2	2	1	2	3	3	2	0	1	2	7.14282	7.03099	7.08189	7.08713	7.03347	7.10261	7.12855	7.12276	7.0856	6.901	7.03154	7.08838
ENSMUSG00000006728	704.533	678.626	607.629	613.552	734.062	860.293	765.632	774.292	694.549	724.507	621.767	628.848	Cdk4	700.691	-0.11712	0.0913943	-1.28148	0.200024	0.871989	628	699	646	616	728	736	771	821	709	826	635	623	9.85824	9.81668	9.69598	9.70646	9.90415	10.085	9.95162	9.96437	9.84237	9.88946	9.72087	9.73317
ENSMUSG00000006731	725.848	689.306	756.245	842.638	757.253	608.985	623.628	635.655	708.264	706.087	709.891	861.007	B4galnt1	718.734	0.121141	0.0906829	1.33588	0.181589	0.861482	647	710	804	846	751	521	628	674	723	805	725	853	9.89153	9.83396	9.93767	10.0611	9.93918	9.69838	9.72411	9.74489	9.86413	9.8607	9.86668	10.086
ENSMUSG00000006732	233.348	213.588	191.883	190.241	192.59	201.047	212.51	193.337	199.842	235.947	228.144	203.896	Mettl1	208.031	-0.0479214	0.0917872	-0.522093	0.601606	0.952697	208	220	204	191	191	172	214	205	204	269	233	202	8.78104	8.70901	8.62469	8.61806	8.62753	8.66101	8.70496	8.63053	8.6563	8.79021	8.76248	8.67208
ENSMUSG00000006736	770.723	622.317	689.462	718.135	802.628	845.098	700.092	782.78	708.264	720.998	754.933	768.144	Tspan31	740.298	-0.0658237	0.0755331	-0.871455	0.383506	0.908573	687	641	733	721	796	723	705	830	723	822	771	761	9.95913	9.72183	9.83421	9.87958	10.0053	10.0644	9.8512	9.97675	9.86413	9.88403	9.93571	9.95533
ENSMUSG00000006740	7762.2	7467.8	8472.95	7591.71	7174.25	6501.29	6801.32	7274.19	7594.98	7215.25	7409.31	6893.11	Kif5b	7346.53	0.116086	0.0550401	2.10911	0.034935	0.717465	6919	7692	9008	7622	7115	5562	6849	7713	7753	8226	7567	6829	12.9657	12.9116	13.0885	12.9346	12.8555	12.7181	12.781	12.8748	12.9352	12.8635	12.9006	12.7997
ENSMUSG00000006763	195.205	180.579	190.002	170.32	184.524	178.838	209.531	222.574	166.535	187.705	181.145	169.577	Saal1	186.378	-0.0319737	0.0985418	-0.324469	0.745583	0.970841	174	186	202	171	183	153	211	236	170	214	185	168	8.63798	8.57831	8.61709	8.5346	8.5947	8.57101	8.69369	8.74229	8.51805	8.60776	8.58068	8.53137
ENSMUSG00000006764	299.539	15.5337	171.19	242.034	18.1499	338.974	677.252	409.309	366.377	1785.83	1075.12	47.4412	Tph2	453.896	-2.16954	0.850646	-2.55047	0.0107579	0.546997	267	16	182	243	18	290	682	434	374	2036	1098	47	8.99601	7.41835	8.53837	8.81142	7.45973	9.10886	9.81444	9.28886	9.18192	10.9785	10.3478	7.79557
ENSMUSG00000006777	1.12187	0	1.88121	0	4.03331	0	0.993038	0	0	0	0	6.05632	Krt23	1.17381	0.4884	1.62815	0.299973	0.764198	NA	1	0	2	0	4	0	1	0	0	0	0	6	7.04073	6.901	7.08189	6.901	7.16567	6.901	7.03247	6.901	6.901	6.901	6.901	7.22509
ENSMUSG00000006782	24423.1	24893.6	23065.5	25293.1	22943.5	21115.8	29255.9	25710.1	26664.2	23471.9	26846.6	26903.2	Cnp	25048.9	-0.0918828	0.0752135	-1.22163	0.221849	0.874107	21770	25641	24522	25394	22754	18065	29461	27261	27219	26760	27418	26653	14.59	14.6172	14.5083	14.64	14.5007	14.3822	14.8482	14.6634	14.7155	14.5332	14.7252	14.7282
ENSMUSG00000006784	24.6811	24.2713	21.6339	28.8848	42.3497	26.8842	33.7633	26.407	31.3478	23.6824	34.2706	17.1596	Odad4	27.9446	0.0364623	0.244578	0.149082	0.881489	0.985468	22	25	23	29	42	23	34	28	32	27	35	17	7.55111	7.54578	7.51028	7.60331	7.74761	7.579	7.65907	7.57307	7.63204	7.53803	7.66462	7.44445
ENSMUSG00000006800	3245.56	2969.84	2859.43	3282.9	3494.86	3267.01	3914.55	3413.11	3495.28	3081.35	3752.14	3768.04	Sulf2	3378.67	-0.153972	0.0740534	-2.0792	0.0375994	0.731097	2893	3059	3040	3296	3466	2795	3942	3619	3568	3513	3832	3733	11.7651	11.6458	11.5952	11.7805	11.865	11.7739	12.0189	11.833	11.8651	11.6953	11.9613	11.967
ENSMUSG00000006818	3787.42	3875.65	3910.09	3920.36	3412.18	3500.79	3539.19	3709.24	3624.59	3555	3626.81	3734.73	Sod2	3683	0.065669	0.0440013	1.49243	0.135586	0.841969	3376	3992	4157	3936	3384	2995	3564	3933	3700	4053	3704	3700	11.974	12.0053	12.0174	12.021	11.8326	11.8673	11.882	11.9457	11.9144	11.8881	11.9152	11.955
ENSMUSG00000006850	201.936	198.054	220.101	174.305	222.84	227.931	252.232	204.654	195.924	182.442	197.79	172.605	Tmco6	204.235	-0.00743575	0.110628	-0.0672137	0.946412	0.995466	180	204	234	175	221	195	254	217	200	208	202	171	8.66448	8.64927	8.73322	8.55177	8.74326	8.76171	8.84618	8.67501	8.64084	8.58608	8.64823	8.54448
ENSMUSG00000006906	713.508	646.588	606.689	689.25	628.188	573.918	631.572	670.55	663.201	645.565	620.788	620.773	Stambp	642.549	0.0523928	0.0626359	0.836466	0.402893	0.914147	636	666	645	692	623	491	636	711	677	736	634	615	9.87235	9.76351	9.69431	9.83387	9.73202	9.63476	9.73787	9.80347	9.79133	9.76178	9.71916	9.71913
ENSMUSG00000006920	1248.64	1286.38	1320.61	1269.93	1380.4	1307.97	1354.5	1222.27	1326.4	1339.37	1359.07	1320.28	Ezh1	1311.32	-0.0187686	0.0459193	-0.40873	0.682738	0.962219	1113	1325	1404	1275	1369	1119	1364	1296	1354	1527	1388	1308	10.5294	10.566	10.5984	10.5502	10.6533	10.5866	10.6298	10.5033	10.6039	10.6159	10.634	10.5981
ENSMUSG00000006930	6125.4	6557.14	5422.58	6593.69	10899	5126.69	5432.91	5354.97	6434.13	6883.69	7581.64	5962.45	Hap1	6531.19	0.220352	0.155756	1.41473	0.157149	0.849362	5460	6754	5765	6620	10809	4386	5471	5678	6568	7848	7743	5907	12.6353	12.7301	12.4664	12.7378	13.443	12.3888	12.469	12.449	12.7037	12.7978	12.9327	12.5979
ENSMUSG00000006931	571.031	655.326	555.896	520.922	663.479	681.455	692.147	637.541	607.363	544.696	567.913	508.731	P3h4	600.542	-0.0289049	0.0964731	-0.299616	0.76447	0.973702	509	675	591	523	658	583	697	676	620	621	580	504	9.62939	9.77821	9.60089	9.53267	9.79179	9.82128	9.83853	9.74812	9.69551	9.57941	9.62357	9.50807
ENSMUSG00000006932	6827.69	7094.03	7411.95	7550.88	7457.59	7185.08	6430.91	6631.94	6806.39	6567.05	6985.33	7882.31	Ctnnb1	7069.26	0.0695915	0.0569386	1.22222	0.221625	0.874107	6086	7307	7880	7581	7396	6147	6476	7032	6948	7487	7134	7809	12.7864	12.8398	12.9011	12.927	12.9097	12.8576	12.703	12.7459	12.7821	12.7322	12.8183	12.9872
ENSMUSG00000006941	1747.87	1765.01	1717.54	1836.67	1630.46	1874.88	1970.19	2003.16	1638.9	1766.53	1513.78	1670.54	Eif1b	1761.29	-0.0305584	0.0752658	-0.406007	0.684737	0.962769	1558	1818	1826	1844	1617	1604	1984	2124	1673	2014	1546	1655	10.951	10.9635	10.9287	11.0146	10.8625	11.0411	11.1051	11.1266	10.869	10.9646	10.7687	10.8933
ENSMUSG00000006958	143.599	222.325	224.804	166.336	180.49	204.553	206.552	184.849	215.516	190.337	171.353	218.028	Chrd	194.062	-0.0798085	0.121794	-0.655276	0.51229	0.935019	128	229	239	167	179	175	208	196	220	217	175	216	8.41235	8.74138	8.75041	8.51717	8.57794	8.67462	8.68231	8.59605	8.71623	8.61845	8.53907	8.72557
ENSMUSG00000006998	4521.13	4455.25	4444.35	4679.33	4549.57	4140.16	4175.72	4419.4	4308.36	4794.38	4529.6	4795.6	Psmd2	4484.4	0.0247803	0.049083	0.504865	0.613654	0.956386	4030	4589	4725	4698	4512	3542	4205	4686	4398	5466	4626	4751	12.2159	12.1957	12.1924	12.2631	12.2245	12.0954	12.1071	12.1847	12.1498	12.2965	12.2184	12.2969
ENSMUSG00000007021	4329.29	3529.05	3372.06	3919.36	3944.57	3468.06	3415.06	3972.37	3598.14	4019.87	3861.81	3790.25	Syngr3	3768.32	0.0326527	0.071471	0.456866	0.647768	0.960442	3859	3635	3585	3935	3912	2967	3439	4212	3673	4583	3944	3755	12.1565	11.8782	11.8166	12.0206	12.0293	11.8546	11.8337	12.0389	11.9044	12.0551	12.0005	11.975
ENSMUSG00000007029	1057.92	1123.28	1102.39	1123.52	1005.3	1138.49	1062.55	1125.13	1133.42	1121.85	1140.72	1054.81	Vars	1099.11	-0.0370028	0.0483625	-0.765113	0.444204	0.922242	943	1157	1172	1128	997	974	1070	1193	1157	1279	1165	1045	10.3285	10.4006	10.3779	10.4009	10.2677	10.4169	10.3337	10.4026	10.4115	10.3991	10.4192	10.325
ENSMUSG00000007030	31.4123	14.5628	22.5745	56.7735	25.2082	19.8709	15.8886	17.9191	31.3478	95.6068	36.2289	16.1502	Vwa7	31.962	-0.151427	0.467535	-0.323885	0.746025	0.970841	28	15	24	57	25	17	16	19	32	109	37	16	7.63277	7.40209	7.52319	7.87666	7.5579	7.48527	7.42416	7.4562	7.63204	8.15183	7.68562	7.42841
ENSMUSG00000007033	22.4374	38.8341	33.8617	25.8967	26.2165	28.053	14.8956	33.9519	34.2866	28.0681	28.3957	26.2441	Hspa1l	28.4284	0.0927417	0.238133	0.389453	0.696941	0.96356	20	40	36	26	26	24	15	36	35	32	29	26	7.52132	7.71265	7.66015	7.56665	7.57068	7.59331	7.40772	7.66114	7.66479	7.5935	7.59745	7.57103
ENSMUSG00000007034	0	0.970853	0	0	0	0	1.98608	0	0.979618	1.75425	0	1.00939	Slc44a4	0.558349	-1.58579	1.65654	-0.957292	0.33842	NA	0	1	0	0	0	0	2	0	1	2	0	1	6.901	7.03099	6.901	6.901	6.901	6.901	7.08686	6.901	7.03157	7.07569	6.901	7.03354
ENSMUSG00000007035	17.9499	8.73768	7.52482	1.99205	13.1082	28.053	10.9234	5.65865	12.735	21.9282	12.7291	6.05632	Msh5	12.283	-0.510862	0.497513	-1.02683	0.304501	0.894992	16	9	8	2	13	24	11	6	13	25	13	6	7.45668	7.28992	7.26207	7.08713	7.37664	7.59331	7.33552	7.21431	7.36988	7.51435	7.36977	7.22509
ENSMUSG00000007036	1568.37	1510.65	1614.07	1506.99	1575.01	1592.01	1609.71	1571.22	1611.47	1628.82	1495.18	1562.53	Abhd16a	1570.5	-0.0245084	0.0404327	-0.606153	0.544413	0.943351	1398	1556	1716	1513	1562	1362	1621	1666	1645	1857	1527	1548	10.8133	10.7661	10.8497	10.763	10.8187	10.8323	10.8463	10.8156	10.8476	10.8612	10.7532	10.8086
ENSMUSG00000007038	974.903	1097.06	1108.03	1178.3	1068.83	1018.09	1080.43	1103.44	1048.19	1061.32	989.931	1062.88	Neu1	1065.95	0.0455878	0.0552385	0.82529	0.409207	0.914653	869	1130	1178	1183	1060	871	1088	1170	1070	1210	1011	1053	10.2313	10.3721	10.3841	10.4586	10.3408	10.2827	10.3537	10.3791	10.3174	10.3323	10.2494	10.3341
ENSMUSG00000007039	418.457	308.731	309.458	305.78	343.839	455.862	435.944	488.53	306.62	331.554	324.102	304.835	Ddah2	361.143	-0.165732	0.144206	-1.14927	0.250444	0.879608	373	318	329	307	341	390	439	518	313	378	331	302	9.31058	9.02321	9.02533	9.01454	9.12213	9.39593	9.35115	9.4663	9.01701	9.08836	9.06744	9.01175
ENSMUSG00000007041	291.686	257.276	216.339	236.058	287.373	445.342	331.675	314.998	265.476	281.558	341.727	326.032	Clic1	299.628	-0.353526	0.128087	-2.76005	0.00577927	0.453874	260	265	230	237	285	381	334	334	271	321	349	323	8.97232	8.86302	8.7193	8.7906	8.95913	9.37246	9.08869	9.04142	8.88993	8.94111	9.11638	9.07289
ENSMUSG00000007050	104.334	119.415	110.051	118.527	90.7494	115.719	114.199	104.685	102.86	117.535	101.833	98.92	Lsm2	108.236	0.010361	0.114479	0.0905058	0.927885	0.992553	93	123	117	119	90	99	115	111	105	134	104	98	8.20422	8.28897	8.23715	8.28416	8.12145	8.26881	8.26042	8.20627	8.19556	8.27876	8.18947	8.17203
ENSMUSG00000007080	31.4123	31.0673	30.0993	29.8808	41.3414	29.2219	55.6101	38.6674	42.1236	37.7165	36.2289	28.2628	Pole	35.9694	-0.228337	0.211028	-1.08202	0.279244	0.885688	28	32	32	30	41	25	56	41	43	43	37	28	7.63277	7.62883	7.61763	7.61507	7.73775	7.60731	7.86698	7.71095	7.74541	7.70117	7.68562	7.59585
ENSMUSG00000007097	37311.1	35155.6	38752.8	36696.6	37702.3	58315.3	38925.1	39028.6	36042.1	32623	37498.9	39530.6	Atp1a2	38965.2	-0.117714	0.116798	-1.00785	0.313527	0.897458	33258	36211	41200	36843	37391	49890	39198	41383	36792	37193	38297	39163	15.1965	15.1112	15.2509	15.1727	15.2115	15.8375	15.2572	15.261	15.1469	15.0041	15.2037	15.2794
ENSMUSG00000007107	0	0	0.940603	0.996026	0	0	3.97215	0.943108	0.979618	2.63138	0	2.01877	Atp1a4	1.04014	-1.88774	1.34525	-1.40327	0.160538	NA	0	0	1	1	0	0	4	1	1	3	0	2	6.901	6.901	7.02895	7.03266	6.901	6.901	7.16366	7.02912	7.03157	7.11488	6.901	7.08838
ENSMUSG00000007122	56.0934	39.805	51.7332	46.8132	37.3081	45.5862	74.4778	61.302	64.6548	43.8563	59.7288	33.3098	Casq1	51.2224	-0.242279	0.209628	-1.15576	0.24778	0.879608	50	41	55	47	37	39	75	65	66	50	61	33	7.87101	7.72247	7.83386	7.78981	7.69694	7.77844	8.01222	7.91336	7.93957	7.76211	7.90079	7.65408
ENSMUSG00000007207	508.206	617.463	517.332	566.739	667.512	570.412	589.864	598.874	450.624	555.221	539.517	540.022	Stx1a	560.149	0.0677852	0.0911805	0.743418	0.457229	0.924104	453	636	550	569	662	488	594	635	460	633	551	535	9.507	9.71334	9.52547	9.62137	9.79846	9.62824	9.66406	9.68034	9.3843	9.5996	9.56936	9.57035
ENSMUSG00000007209	7.85307	7.76683	5.64362	8.96424	6.04996	5.84438	14.8956	13.2035	20.572	1.75425	7.83328	5.04694	Ceacam9	8.78564	-0.447595	0.506012	-0.884553	0.376398	NA	7	8	6	9	6	5	15	14	21	2	8	5	7.26982	7.2678	7.2139	7.2949	7.22492	7.21939	7.40772	7.37835	7.49535	7.07569	7.26935	7.19696
ENSMUSG00000007216	204.18	177.666	244.557	220.122	189.565	233.775	228.399	198.053	206.699	187.705	156.666	177.652	Zfp775	202.087	0.0651692	0.119355	0.54601	0.585059	0.949848	182	183	260	221	188	200	230	210	211	214	160	176	8.67318	8.56607	8.82011	8.7333	8.61533	8.78255	8.76339	8.64926	8.68288	8.60776	8.47376	8.56601
ENSMUSG00000007279	16.828	35.9216	83.7137	41.8331	22.1832	31.5597	36.7424	13.2035	34.2866	29.8223	30.354	58.5445	Scube2	36.2494	0.265379	0.382753	0.693341	0.488096	0.928962	15	37	89	42	22	27	37	14	35	34	31	58	7.43924	7.68237	8.07573	7.74257	7.51785	7.63445	7.69103	7.37835	7.66479	7.61439	7.62059	7.8912
ENSMUSG00000007338	845.888	813.575	769.413	830.686	791.537	751.588	773.576	879.92	733.734	834.148	716.745	775.21	Mrpl49	793.002	0.0521539	0.0634275	0.82226	0.410929	0.914653	754	838	818	834	785	643	779	933	749	951	732	768	10.0655	10.0208	9.9572	10.0446	9.98941	9.9307	9.96332	10.1112	9.90365	10.0494	9.87741	9.96571
ENSMUSG00000007379	20.1936	11.6502	24.4557	12.9483	28.2332	15.1954	29.7911	25.4639	10.7758	19.2968	15.6666	18.169	Dennd2c	19.32	0.0186227	0.318271	0.0585122	0.953341	0.996025	18	12	26	13	28	13	30	27	11	22	16	18	7.48994	7.34963	7.54818	7.37376	7.59549	7.41275	7.61402	7.56116	7.3326	7.47688	7.42054	7.46002
ENSMUSG00000007411	1090.46	1109.69	1092.04	1207.18	1146.47	1119.78	1181.71	1164.74	1173.58	1191.14	1198.49	1125.47	Mark3	1150.06	-0.0455387	0.0454093	-1.00285	0.315934	0.897458	972	1143	1161	1212	1137	958	1190	1235	1198	1358	1224	1115	10.3648	10.3859	10.3666	10.4881	10.4253	10.3968	10.4621	10.4445	10.4537	10.4718	10.4793	10.4029
ENSMUSG00000007415	1568.37	1512.59	1547.29	1610.57	1518.54	1561.62	1488.56	1564.62	1449.83	1534.97	1550.99	1536.29	Gatad1	1537.02	0.0232187	0.0396503	0.585587	0.558153	0.945866	1398	1558	1645	1617	1506	1336	1499	1659	1480	1750	1584	1522	10.8133	10.7677	10.7963	10.8469	10.7726	10.8079	10.7476	10.8103	10.7146	10.7862	10.7993	10.7873
ENSMUSG00000007440	40.3872	29.1256	17.8715	29.8808	42.3497	11.6888	19.8608	18.8622	21.5516	24.5596	46.9997	38.3567	Pcdha10	28.4578	0.289361	0.327554	0.883398	0.377021	0.908485	36	30	19	30	42	10	20	20	22	28	48	38	7.72829	7.60617	7.45548	7.61507	7.74761	7.35037	7.48513	7.47045	7.50914	7.54953	7.79153	7.70777
ENSMUSG00000007458	2613.95	2514.51	2347.74	2623.53	2584.34	2580.88	2550.12	2574.69	2508.8	2556.82	2632.96	2489.15	M6pr	2548.13	-0.0113981	0.0393899	-0.289365	0.772302	0.975657	2330	2590	2496	2634	2563	2208	2568	2730	2561	2915	2689	2466	11.4757	11.4243	11.3338	11.4806	11.4606	11.4588	11.443	11.4556	11.4213	11.4464	11.4853	11.4109
ENSMUSG00000007476	864.96	733.965	626.441	725.107	721.962	923.413	905.65	955.368	745.489	871.864	755.912	844.857	Lrrc8a	806.249	-0.224256	0.0902626	-2.48448	0.012974	0.583703	771	756	666	728	716	790	912	1013	761	994	772	837	10.0913	9.904	9.729	9.89039	9.88552	10.1674	10.1447	10.2074	9.92152	10.1005	9.93718	10.0641
ENSMUSG00000007480	34.7779	28.1547	14.109	18.9245	41.3414	36.2352	24.8259	28.2932	15.6739	17.5425	34.2706	43.4037	Mc5r	28.1294	-0.0584772	0.319312	-0.183135	0.854692	0.982194	31	29	15	19	41	31	25	30	16	20	35	43	7.67012	7.59454	7.3943	7.47137	7.73775	7.68569	7.55298	7.59622	7.42066	7.45041	7.66462	7.75778
ENSMUSG00000007564	10152.9	10679.4	10525.3	11421.4	10746.7	9680.64	9616.58	10212	9904.92	10782.5	10187.2	10688.4	Ppp2r1a	10383.2	0.0763243	0.0451458	1.69062	0.0909097	0.836283	9050	11000	11190	11467	10658	8282	9684	10828	10111	12293	10404	10589	13.343	13.4143	13.3938	13.5092	13.4232	13.2759	13.2665	13.3512	13.3081	13.4279	13.3477	13.4155
ENSMUSG00000007570	251.298	302.906	264.309	258.967	306.531	329.623	321.744	295.193	279.191	274.541	279.061	299.788	Fance	288.596	-0.098663	0.084995	-1.16081	0.245719	0.879608	224	312	281	260	304	282	324	313	285	313	285	297	8.84304	9.00604	8.88614	8.86862	9.01675	9.08297	9.06075	8.98296	8.93371	8.91903	8.9333	8.99676
ENSMUSG00000007589	228.861	257.276	235.151	278.887	275.273	292.219	267.127	235.777	244.904	281.558	259.478	278.591	Tinf2	261.259	-0.0565704	0.0871054	-0.649447	0.516049	0.935311	204	265	250	280	273	250	269	250	250	321	265	276	8.76505	8.86302	8.78741	8.93275	8.92135	8.97395	8.89528	8.78961	8.8213	8.94111	8.8703	8.93182
ENSMUSG00000007591	7.85307	1.94171	9.40603	2.98808	10.0833	1.16888	2.97911	4.71554	7.83694	2.63138	3.91664	3.02816	Tssk4	4.87907	0.768227	0.572261	1.34244	0.179453	NA	7	2	10	3	10	1	3	5	8	3	4	3	7.26982	7.08477	7.30442	7.12889	7.3186	7.04362	7.12855	7.18711	7.26944	7.11488	7.16182	7.13041
ENSMUSG00000007594	2118.09	3159.16	3034.38	3337.68	2031.78	1988.26	1901.67	2086.16	2640.07	2766.46	2728.92	3088.73	Hapln4	2573.45	0.155213	0.155079	1.00087	0.316891	0.897458	1888	3254	3226	3351	2015	1701	1915	2212	2695	3154	2787	3060	11.1991	11.7288	11.6747	11.8028	11.145	11.1169	11.0593	11.1793	11.4889	11.5511	11.5329	11.6985
ENSMUSG00000007603	1221.71	1372.79	1602.79	1313.76	1197.89	1325.51	1504.45	1399.57	1570.33	1537.6	1214.16	1373.78	Dus3l	1386.19	-0.0794167	0.08823	-0.90011	0.368062	0.906539	1089	1414	1704	1319	1188	1134	1515	1484	1603	1753	1240	1361	10.5027	10.6465	10.8408	10.592	10.4787	10.603	10.7609	10.6705	10.8149	10.7884	10.4951	10.6474
ENSMUSG00000007610	424.066	395.137	477.826	414.347	382.156	438.329	424.027	378.186	450.624	452.597	364.248	410.821	Gtpbp3	417.697	0.00658897	0.0829756	0.0794085	0.936708	0.993724	378	407	508	416	379	375	427	401	460	516	372	407	9.32373	9.2545	9.44364	9.30087	9.22223	9.35659	9.32364	9.2122	9.3843	9.38869	9.17638	9.29247
ENSMUSG00000007613	905.347	681.539	659.363	893.436	833.886	820.551	855.998	791.268	901.249	913.089	1059.45	1004.34	Tgfbr1	859.96	-0.190887	0.104018	-1.83512	0.0664874	0.806407	807	702	701	897	827	702	862	839	920	1041	1082	995	10.1443	9.82142	9.78495	10.1289	10.0491	10.0306	10.0792	9.98902	10.139	10.1543	10.3302	10.2665
ENSMUSG00000007617	413.969	488.339	503.223	480.085	518.28	335.468	403.173	380.073	441.808	490.314	511.122	462.299	Homer1	452.346	0.153468	0.106455	1.44163	0.149406	0.845944	369	503	535	482	514	287	406	403	451	559	522	458	9.29997	9.4659	9.49681	9.44845	9.52737	9.09921	9.27409	9.21697	9.36449	9.47004	9.51293	9.41009
ENSMUSG00000007646	69.5558	61.1638	62.0798	73.7059	81.6745	78.3147	61.5683	57.5296	48.0013	62.276	53.8538	61.5726	Rad51c	64.2747	0.207898	0.152751	1.36102	0.173506	0.85426	62	63	66	74	81	67	62	61	49	71	55	61	7.97654	7.91226	7.91951	8.00672	8.06207	8.03912	7.91547	7.8829	7.80067	7.92105	7.85214	7.9155
ENSMUSG00000007653	1430.38	1279.58	1530.36	2002.01	1454.01	648.727	486.588	764.861	1323.46	1082.37	1872.15	1625.11	Gabrb2	1291.64	0.465453	0.325836	1.42849	0.153152	0.847061	1275	1318	1627	2010	1442	555	490	811	1351	1234	1912	1610	10.6977	10.5595	10.7824	11.1258	10.7181	9.76712	9.46222	9.95048	10.6011	10.3559	11.0392	10.8583
ENSMUSG00000007655	442.016	418.438	431.737	392.434	347.873	791.329	500.491	501.734	497.646	480.666	469.018	409.811	Cav1	473.599	-0.358173	0.140363	-2.55177	0.0107177	0.546997	394	431	459	394	345	677	504	532	508	548	479	406	9.36496	9.31054	9.3415	9.24784	9.13303	9.98911	9.49119	9.49374	9.48531	9.44969	9.42471	9.29006
ENSMUSG00000007656	1529.11	1441.72	1396.8	1413.36	1502.41	1343.04	1546.16	1454.27	1435.14	1411.3	1335.57	1376.8	Arpp19	1432.14	0.0413902	0.0508139	0.814545	0.415333	0.914924	1363	1485	1485	1419	1490	1149	1557	1542	1465	1609	1364	1364	10.7814	10.7075	10.668	10.6827	10.7592	10.6193	10.7953	10.7184	10.7018	10.6809	10.6124	10.6501
ENSMUSG00000007659	1964.39	2040.73	1975.27	2326.72	1973.3	1966.05	2026.79	1960.72	2287.41	2349.82	2292.21	2551.73	Bcl2l1	2142.93	-0.101004	0.0798168	-1.26545	0.205712	0.874107	1751	2102	2100	2336	1957	1682	2041	2079	2335	2679	2341	2528	11.1013	11.1507	11.1084	11.322	11.1071	11.1024	11.1418	11.0988	11.2996	11.335	11.3024	11.4438
ENSMUSG00000007670	1434.87	1461.13	1535.06	1446.23	1628.45	1636.43	1373.37	1505.2	1566.41	1363.93	1563.72	1435.35	Khsrp	1495.85	0.00957119	0.0618587	0.154727	0.877037	0.985023	1279	1505	1632	1452	1615	1400	1383	1596	1599	1555	1597	1422	10.7016	10.7243	10.7863	10.7114	10.8609	10.8671	10.647	10.7615	10.8118	10.6384	10.8096	10.702
ENSMUSG00000007682	407.238	532.998	551.193	682.278	305.523	403.262	386.292	409.309	486.87	442.949	491.539	657.111	Dio2	479.714	0.0831913	0.17937	0.463798	0.642792	0.9594	363	549	586	685	303	345	389	434	497	505	502	651	9.28389	9.55661	9.59191	9.82261	9.01378	9.27431	9.23259	9.28886	9.46281	9.36707	9.4726	9.7812
ENSMUSG00000007721	1385.51	1442.69	1400.56	1450.21	1167.64	1482.14	1641.49	1592.91	1262.73	1416.56	1173.03	1445.44	Ccdc124	1405.08	-0.0630465	0.0913957	-0.689819	0.490308	0.929236	1235	1486	1489	1456	1158	1268	1653	1689	1289	1615	1198	1432	10.6579	10.7084	10.6714	10.7149	10.4475	10.7422	10.871	10.833	10.5432	10.6855	10.4531	10.7108
ENSMUSG00000007739	2343.58	2243.64	2102.25	2320.74	2205.21	2215.02	2258.17	2318.16	2032.71	2259.48	2170.8	2204.5	Cct4	2222.85	0.021994	0.0463537	0.474483	0.635156	0.957516	2089	2311	2235	2330	2187	1895	2274	2458	2075	2576	2217	2184	11.3315	11.2743	11.1893	11.3186	11.2517	11.2575	11.2828	11.3172	11.1456	11.2835	11.2311	11.2513
ENSMUSG00000007777	324.22	364.07	338.617	364.546	341.823	372.872	370.403	366.869	340.907	321.028	279.061	352.276	0610009B22Rik	344.724	0.0158335	0.0842239	0.187993	0.850882	0.98198	289	375	360	366	339	319	373	389	348	366	285	349	9.06777	9.17592	9.10788	9.17716	9.11664	9.19866	9.19232	9.18319	9.11415	9.05871	8.9333	9.14483
ENSMUSG00000007783	1126.36	1224.25	1236.89	1234.08	1159.58	1094.07	1075.46	1186.43	1088.36	1263.06	1068.26	1154.74	Cpt1c	1159.29	0.0781986	0.0576395	1.35669	0.174881	0.857006	1004	1261	1315	1239	1150	936	1083	1258	1111	1440	1091	1144	10.4039	10.5053	10.5178	10.515	10.4391	10.3688	10.3482	10.467	10.3625	10.5435	10.3401	10.434
ENSMUSG00000007805	4.48747	7.76683	5.64362	6.97218	4.03331	7.01326	3.97215	2.82932	3.91847	5.26276	1.95832	7.06571	Twist2	5.07695	0.356521	0.492263	0.724251	0.468912	NA	4	8	6	7	4	6	4	3	4	6	2	7	7.18012	7.2678	7.2139	7.24862	7.16567	7.24964	7.16366	7.12276	7.16188	7.2032	7.08555	7.25094
ENSMUSG00000007812	629.368	628.142	638.669	669.33	649.362	530.67	513.4	623.394	664.181	665.739	698.141	707.581	Zfp655	634.832	0.0307275	0.088323	0.347899	0.727916	0.967952	561	647	679	672	644	454	517	661	678	759	713	701	9.73406	9.73194	9.75005	9.80146	9.76819	9.55203	9.51754	9.7237	9.79296	9.79554	9.8481	9.86305
ENSMUSG00000007815	3788.55	3198.96	3166.07	3207.2	3505.95	3961.32	3786.45	3801.67	3409.07	3454.13	3628.77	3631.78	Rhoa	3544.99	-0.120778	0.0607969	-1.98659	0.046968	0.769548	3377	3295	3366	3220	3477	3389	3813	4031	3480	3938	3706	3598	11.9744	11.7456	11.7317	11.7491	11.8693	12.0351	11.9737	11.9791	11.8314	11.8491	11.9159	11.917
ENSMUSG00000007817	1976.73	1857.24	1768.33	2045.84	2017.66	1846.83	1800.38	1750.41	2018.01	1991.96	2313.76	2157.06	Zmiz1	1962.02	-0.0367099	0.0773229	-0.474761	0.634957	0.957516	1762	1913	1880	2054	2001	1580	1813	1856	2060	2271	2363	2137	11.1094	11.0289	10.9659	11.1539	11.1359	11.0217	10.9889	10.9529	11.1362	11.1193	11.3147	11.2229
ENSMUSG00000007827	402.75	432.03	370.598	416.339	501.138	353.001	397.215	341.405	423.195	415.758	464.122	378.52	Ankrd26	408.006	0.0989063	0.0973877	1.01559	0.309823	0.895617	359	445	394	418	497	302	400	362	432	474	474	375	9.27307	9.34218	9.19282	9.30558	9.49252	9.14676	9.25959	9.11551	9.3217	9.30421	9.41407	9.21305
ENSMUSG00000007833	178.377	188.346	144.853	171.317	175.449	206.891	214.496	173.532	191.025	181.565	187.999	187.746	Aldh16a1	183.466	-0.160063	0.0961659	-1.66444	0.0960238	0.836283	159	194	154	172	174	177	216	184	195	207	192	186	8.56907	8.61037	8.41839	8.53892	8.55666	8.68362	8.71242	8.54846	8.62123	8.58243	8.60896	8.60792
ENSMUSG00000007836	3593.34	3401.87	3210.28	3580.71	3741.9	3309.09	3221.41	3255.61	3326.78	3411.15	3463.29	3541.94	Hnrnpa0	3421.45	0.0603521	0.0475598	1.26897	0.204451	0.874107	3203	3504	3413	3595	3711	2831	3244	3452	3396	3889	3537	3509	11.9026	11.8285	11.7504	11.8978	11.9576	11.7912	11.755	11.7692	11.7984	11.8322	11.8527	11.8831
ENSMUSG00000007837	111.065	125.24	121.338	114.543	102.849	171.825	177.754	139.58	127.35	107.009	124.353	136.267	Prrg2	129.931	-0.284847	0.137726	-2.06821	0.0386199	0.734842	99	129	129	115	102	147	179	148	130	122	127	135	8.24289	8.31998	8.2993	8.26232	8.19549	8.54111	8.56644	8.39278	8.331	8.21976	8.31532	8.37638
ENSMUSG00000007850	3554.08	3860.11	4250.58	3461.19	3832.65	4354.07	3951.3	3910.13	3960.6	3690.95	3301.73	3594.43	Hnrnph1	3810.15	-0.0116343	0.0746857	-0.155777	0.876209	0.984892	3168	3976	4519	3475	3801	3725	3979	4146	4043	4208	3372	3561	11.8877	11.9999	12.1313	11.8519	11.9902	12.1643	12.0317	12.0174	12.0349	11.939	11.7882	11.903
ENSMUSG00000007867	203.058	243.684	232.329	213.15	210.74	253.646	264.148	265.013	206.699	205.248	179.186	187.746	Ift43	222.054	-0.0141474	0.120066	-0.11783	0.906202	0.989873	181	251	247	214	209	217	266	281	211	234	183	186	8.66884	8.81711	8.77742	8.70737	8.69828	8.85092	8.88561	8.88843	8.68288	8.6773	8.57247	8.60792
ENSMUSG00000007872	1125.23	828.138	835.255	822.718	1085.97	1928.65	1671.28	1561.79	914.963	874.496	949.786	896.336	Id3	1124.55	-0.419654	0.207013	-2.02718	0.0426435	0.746592	1003	853	888	826	1077	1650	1683	1656	934	997	970	888	10.4027	10.0411	10.051	10.0336	10.3599	11.0775	10.8939	10.808	10.1567	10.104	10.2005	10.1327
ENSMUSG00000007877	3.3656	0	0.940603	1.99205	15.1249	23.3775	7.9443	1.88622	0.979618	3.50851	5.87496	5.04694	Tcap	5.83677	-0.686301	0.873673	-0.785536	0.432139	NA	3	0	1	2	15	20	8	2	1	4	6	5	7.14282	6.901	7.02895	7.08713	7.41157	7.53399	7.27194	7.08213	7.03157	7.14789	7.22022	7.19696
ENSMUSG00000007880	1853.33	1898.02	1940.46	2098.63	2191.09	1767.34	1615.67	1665.53	1944.54	1823.55	2296.13	2026.85	Arid1a	1926.76	0.0888668	0.0891727	0.99657	0.318973	0.897458	1652	1955	2063	2107	2173	1512	1627	1766	1985	2079	2345	2008	11.0262	11.0569	11.0854	11.1871	11.2433	10.9652	10.8509	10.8895	11.0881	11.0054	11.3046	11.1418
ENSMUSG00000007888	40.3872	44.6593	26.3369	35.8569	34.2831	93.5101	85.4012	51.8709	48.9809	34.2079	28.3957	55.5163	Crlf1	48.2839	-0.642635	0.287897	-2.23217	0.0256037	0.679013	36	46	28	36	34	80	86	55	50	39	29	55	7.72829	7.76973	7.57219	7.68168	7.66475	8.13883	8.08689	7.83506	7.80952	7.66393	7.59745	7.86619
ENSMUSG00000007891	7908.04	6201.81	5232.57	7749.08	6308.09	8470.85	10644.4	9067.98	7401.01	9272.11	12343.3	8629.25	Ctsd	8269.04	-0.493544	0.130209	-3.79041	0.0001504	0.0641276	7049	6388	5563	7780	6256	7247	10719	9615	7555	10571	12606	8549	12.9918	12.6525	12.4171	12.9633	12.6762	13.0882	13.4097	13.1839	12.899	13.2152	13.619	13.1142
ENSMUSG00000007892	7084.59	7193.05	6723.43	6576.76	6381.7	8177.46	9451.73	8482.31	6708.42	6673.18	5565.55	6722.52	Rplp1	7145.06	-0.123154	0.113996	-1.08034	0.279993	0.88592	6315	7409	7148	6603	6329	6996	9518	8994	6848	7608	5684	6660	12.838	12.8592	12.765	12.7342	12.6923	13.0387	13.2422	13.0901	12.7618	12.7545	12.5024	12.7648
ENSMUSG00000007908	311.879	271.839	356.488	315.74	347.873	330.792	286.988	298.022	269.395	344.711	293.748	283.638	Hmgcll1	309.259	0.0919377	0.0922917	0.996164	0.31917	0.897458	278	280	379	317	345	283	289	316	275	393	300	281	9.03239	8.91043	9.15602	9.04356	9.13303	9.08623	8.95794	8.99147	8.90259	9.12449	8.97859	8.94758
ENSMUSG00000007944	308.514	418.438	466.539	431.279	389.214	383.392	426.013	400.821	350.703	437.686	310.394	370.445	Ttc9b	391.12	0.0746562	0.112222	0.665257	0.505886	0.932507	275	431	496	433	386	328	429	425	358	499	317	367	9.02257	9.31054	9.41933	9.34045	9.23987	9.22533	9.32826	9.26838	9.14063	9.35513	9.02806	9.19243
ENSMUSG00000007946	0	1.94171	0	0.996026	0	1.16888	0	0	1.95924	0	1.95832	0	Phox2a	0.668681	-0.273913	1.66252	-0.164758	0.869135	NA	0	2	0	1	0	1	0	0	2	0	2	0	6.901	7.08477	6.901	7.03266	6.901	7.04362	6.901	6.901	7.0856	6.901	7.08555	6.901
ENSMUSG00000007950	4428.01	5060.09	4737.82	5254.04	4306.56	4652.13	4608.69	4811.74	4461.18	4503.17	4128.14	4783.49	Abhd8	4644.59	0.0599863	0.0620035	0.967466	0.333311	0.899245	3947	5212	5037	5275	4271	3980	4641	5102	4554	5134	4216	4739	12.1873	12.3708	12.2802	12.4227	12.1493	12.2551	12.2422	12.3015	12.1976	12.2104	12.0914	12.2934
ENSMUSG00000007987	1010.8	937.844	967.88	1073.72	1085.97	1008.74	1059.57	1067.6	936.515	1039.4	994.827	997.275	Ift22	1015.01	1.13e-05	0.0568909	0.00019873	0.999841	0.999966	901	966	1029	1078	1077	863	1067	1132	956	1185	1016	988	10.2741	10.1856	10.2227	10.3463	10.3599	10.2717	10.3304	10.3394	10.184	10.3074	10.2552	10.2581
ENSMUSG00000007989	1320.44	1222.3	1189.86	1251.01	1337.04	1184.07	1041.7	1226.04	1164.77	1334.99	1313.05	1202.18	Fzd3	1232.29	0.0628447	0.0671713	0.935589	0.349485	0.899742	1177	1259	1265	1256	1326	1013	1049	1300	1189	1522	1341	1191	10.5983	10.5033	10.4705	10.5318	10.6137	10.4645	10.31	10.507	10.4445	10.6118	10.5914	10.483
ENSMUSG00000008028	26.9248	40.7758	31.9805	21.9126	34.2831	25.7153	52.631	53.7572	28.4089	28.9452	38.1873	35.3286	1700008O03Rik	34.9042	-0.269464	0.24803	-1.08641	0.277296	0.885688	24	42	34	22	34	22	53	57	29	33	39	35	7.57951	7.73216	7.63922	7.51413	7.66475	7.56436	7.84165	7.85131	7.59761	7.60403	7.70603	7.67604
ENSMUSG00000008035	3584.37	3559.15	3238.5	3226.13	3497.89	3579.1	3793.4	3632.85	3135.76	2961.18	2952.17	2991.82	Mid1ip1	3346.03	0.055478	0.0788492	0.703597	0.481684	0.928174	3195	3666	3443	3239	3469	3062	3820	3852	3201	3376	3015	2964	11.8992	11.8897	11.7621	11.757	11.8662	11.8972	11.9762	11.9174	11.7188	11.6419	11.6379	11.6557
ENSMUSG00000008036	1922.88	2134.91	2011.01	2220.14	1948.09	2056.05	2326.69	2291.75	1898.5	2066.51	1801.66	1911.78	Ap2s1	2049.16	-0.00203564	0.0751667	-0.0270817	0.978395	0.998381	1714	2199	2138	2229	1932	1759	2343	2430	1938	2356	1840	1894	11.0737	11.2094	11.1316	11.2605	11.0905	11.1604	11.322	11.3021	11.0572	11.167	10.9899	11.0662
ENSMUSG00000008090	289.442	270.868	262.428	250.003	270.232	307.415	357.494	378.186	207.679	273.664	254.582	245.281	Fgfrl1	280.606	-0.106871	0.138428	-0.772036	0.440093	0.921085	258	279	279	251	268	263	360	401	212	312	260	243	8.96547	8.90732	8.88	8.83866	8.90528	9.01935	9.15867	9.2122	8.68663	8.91624	8.85405	8.82259
ENSMUSG00000008129	34.7779	37.8633	32.9211	35.8569	49.408	32.7285	37.7354	43.383	38.2051	42.9792	33.2915	54.5069	Brme1	39.4714	-0.0857109	0.193458	-0.443046	0.657733	0.961276	31	39	35	36	49	28	38	46	39	49	34	54	7.67012	7.70269	7.64977	7.68168	7.81334	7.64762	7.70137	7.75759	7.70621	7.7537	7.65387	7.85769
ENSMUSG00000008136	145.843	113.59	100.645	105.579	98.816	216.242	116.185	119.775	111.676	128.061	127.291	94.8824	Fhl2	123.215	-0.208324	0.187801	-1.10928	0.267309	0.882456	130	117	107	106	98	185	117	127	114	146	130	94	8.42314	8.25703	8.1824	8.21148	8.17141	8.71894	8.27138	8.29091	8.24633	8.33468	8.33069	8.14735
ENSMUSG00000008140	3763.87	3857.2	3568.65	4030.92	4220.86	3886.51	4230.34	4167.59	3642.22	4151.44	3761.93	3906.33	Emc10	3932.32	-0.0278758	0.0572821	-0.48664	0.626513	0.957373	3355	3973	3794	4047	4186	3325	4260	4419	3718	4733	3842	3870	11.9655	11.9988	11.8933	12.0589	12.1218	12.0092	12.1248	12.1044	11.9209	12.0991	11.9648	12.0161
ENSMUSG00000008153	10905.7	11232.8	11109.5	11953.3	11314.4	9512.32	9353.42	10278.9	10834.6	11477.2	11573.7	10964	Clstn3	10875.8	0.0965877	0.0632633	1.52676	0.126821	0.836283	9721	11570	11811	12001	11221	8138	9419	10899	11060	13085	11820	10862	13.4439	13.4856	13.4701	13.5735	13.4959	13.2512	13.2275	13.3604	13.4347	13.5161	13.5279	13.4514
ENSMUSG00000008167	213.155	175.724	209.754	193.229	225.865	216.242	241.308	220.687	235.108	241.21	215.415	212.981	Fbxw9	216.723	-0.154241	0.0881193	-1.75037	0.0800552	0.827165	190	181	223	194	224	185	243	234	240	275	220	211	8.70739	8.55783	8.69454	8.63009	8.75426	8.71894	8.80891	8.73538	8.78726	8.80857	8.71585	8.70673
ENSMUSG00000008193	1.12187	1.94171	2.82181	1.99205	3.02498	1.16888	4.96519	0.943108	2.93885	4.38563	1.95832	3.02816	Spib	2.52421	-0.347772	0.705308	-0.493078	0.621957	NA	1	2	3	2	3	1	5	1	3	5	2	3	7.04073	7.08477	7.12247	7.08713	7.13029	7.04362	7.19456	7.02912	7.12701	7.17695	7.08555	7.13041
ENSMUSG00000008200	752.773	808.721	869.117	644.429	718.937	794.836	821.242	840.309	852.268	739.418	660.933	715.656	Fnbp4	768.22	-0.0298887	0.0894167	-0.334264	0.738181	0.970841	671	833	924	647	713	680	827	891	870	843	675	709	9.93248	10.0139	10.0968	9.75985	9.88082	9.99415	10.0315	10.0579	10.0742	9.91232	9.78757	9.87571
ENSMUSG00000008206	1212.74	1118.42	1213.38	1046.82	1399.56	1174.72	1048.65	1141.16	1246.07	1156.93	1196.53	1056.83	Cers4	1167.65	0.064315	0.0765177	0.840525	0.400614	0.91392	1081	1152	1290	1051	1388	1005	1056	1210	1272	1319	1222	1047	10.4937	10.3954	10.4944	10.3159	10.6705	10.4549	10.318	10.4197	10.5269	10.4363	10.4773	10.3273
ENSMUSG00000008226	853.741	817.458	762.829	826.702	711.879	694.313	748.75	760.145	790.552	778.012	711.85	780.256	Scrn3	769.707	0.0778931	0.061939	1.25758	0.208544	0.874107	761	842	811	830	706	594	754	806	807	887	727	773	10.0762	10.0262	9.94747	10.0391	9.8698	9.84199	9.92644	9.94349	9.98799	9.96981	9.86976	9.97308
ENSMUSG00000008301	707.898	773.77	760.948	761.96	713.895	767.952	746.764	768.633	728.836	791.168	765.703	745.937	Phax	752.789	-0.0292626	0.0498978	-0.58645	0.557573	0.94583	631	797	809	765	708	657	752	815	744	902	782	739	9.86355	9.9636	9.94468	9.94618	9.87296	9.95505	9.92344	9.95605	9.89613	9.98888	9.95173	9.9222
ENSMUSG00000008305	615.905	685.422	673.472	746.024	700.787	675.611	655.405	622.451	686.712	607.849	671.704	693.449	Tle1	669.566	0.0561127	0.0627357	0.89443	0.371092	0.907637	549	706	716	749	695	578	660	660	701	693	686	687	9.7106	9.8277	9.80826	9.92233	9.85231	9.81176	9.77834	9.72206	9.82979	9.69637	9.80536	9.84061
ENSMUSG00000008307	45.9966	33.009	37.6241	20.9166	30.2498	31.5597	20.8538	27.3501	51.9198	27.1909	23.4999	22.2065	1700109H08Rik	31.0314	0.197146	0.270355	0.729209	0.465874	0.925396	41	34	40	21	30	27	21	29	53	31	24	22	7.78226	7.65074	7.70022	7.50024	7.61938	7.63445	7.49935	7.58475	7.83548	7.58279	7.53561	7.51817
ENSMUSG00000008318	418.457	616.492	593.52	738.055	507.188	453.524	423.034	394.219	551.525	670.125	511.122	663.168	Relt	545.036	0.133968	0.160623	0.834054	0.404251	0.91465	373	635	631	741	503	388	426	418	563	764	522	657	9.31058	9.71163	9.67069	9.91024	9.50492	9.39075	9.32132	9.25224	9.59255	9.80277	9.51293	9.79128
ENSMUSG00000008333	442.016	438.826	430.796	501.997	491.055	462.875	459.776	521.539	418.297	476.28	466.08	449.177	Snrpb2	463.226	-0.0128383	0.0723021	-0.177565	0.859065	0.983072	394	452	458	504	487	396	463	553	427	543	476	445	9.36496	9.35772	9.33934	9.49429	9.47159	9.41135	9.40455	9.5339	9.3102	9.44034	9.41833	9.38107
ENSMUSG00000008348	3376.82	2994.11	3412.51	2770.95	3116.74	3110.38	3110.19	3703.59	2855.59	2901.54	3161.71	3632.79	Ubc	3178.91	-0.0348788	0.0826319	-0.422098	0.672953	0.962219	3010	3084	3628	2782	3091	2661	3132	3927	2915	3308	3229	3599	11.8185	11.6567	11.8327	11.5533	11.7106	11.7078	11.7078	11.9436	11.5934	11.6147	11.7298	11.9174
ENSMUSG00000008373	762.87	679.597	660.303	689.25	720.954	695.482	798.402	729.966	650.466	738.541	714.787	753.003	Prpf31	716.135	-0.048331	0.0638855	-0.756526	0.449334	0.924104	680	700	702	692	715	595	804	774	664	842	730	746	9.94753	9.81826	9.78652	9.83387	9.88396	9.84386	9.99925	9.89787	9.77005	9.91098	9.87435	9.93282
ENSMUSG00000008384	67.3121	66.9889	95.0009	57.7695	71.5912	99.3545	104.269	85.8228	84.2471	92.0983	81.2703	92.8636	Sertad1	83.2157	-0.344983	0.143177	-2.40948	0.0159751	0.604875	60	69	101	58	71	85	105	91	86	105	83	92	7.9598	7.95736	8.14809	7.88487	7.99146	8.17466	8.20384	8.08966	8.07927	8.12998	8.05933	8.13478
ENSMUSG00000008393	2589.27	2771.79	2591.36	2811.78	2296.97	2507.24	3157.86	2810.46	3054.45	2791.89	2727.94	3097.81	Carhsp1	2767.4	-0.140009	0.0722444	-1.938	0.0526238	0.788701	2308	2855	2755	2823	2278	2145	3180	2980	3118	3183	2786	3069	11.4631	11.5537	11.4642	11.5728	11.3051	11.4205	11.7282	11.5721	11.6835	11.5633	11.5324	11.7024
ENSMUSG00000008398	217.642	201.937	220.101	194.225	201.665	321.441	250.246	246.151	196.903	261.384	240.873	203.896	Elk3	229.705	-0.245518	0.117141	-2.09592	0.0360893	0.723707	194	208	234	195	200	275	252	261	201	298	246	202	8.72414	8.66448	8.73322	8.63408	8.66342	9.05989	8.83948	8.82557	8.64472	8.87657	8.80741	8.67208
ENSMUSG00000008429	841.401	863.089	805.156	965.149	923.627	825.227	843.089	842.196	904.187	822.745	882.224	952.862	Herpud2	872.579	0.0200915	0.0634775	0.316514	0.751613	0.971634	750	889	856	969	916	706	849	893	923	938	901	944	10.0594	10.0888	10.0089	10.2194	10.1677	10.0371	10.0617	10.0605	10.1428	10.0336	10.1142	10.2043
ENSMUSG00000008435	482.403	409.7	420.449	407.375	428.539	482.746	457.79	516.823	480.013	494.7	449.435	459.271	Rdh13	457.437	-0.153715	0.067165	-2.28862	0.0221015	0.654343	430	422	447	409	425	413	461	548	490	564	459	455	9.45338	9.2898	9.31527	9.28422	9.33412	9.4541	9.40018	9.52445	9.4483	9.47919	9.38164	9.40344
ENSMUSG00000008438	14.5843	14.5628	16.9309	14.9404	21.1749	15.1954	11.9165	14.1466	15.6739	22.8053	15.6666	12.1126	Adam21	15.8092	0.0921156	0.282631	0.325921	0.744484	0.970841	13	15	18	15	21	13	12	15	16	26	16	12	7.40245	7.40209	7.44086	7.40848	7.50387	7.41275	7.35469	7.39495	7.42066	7.52631	7.42054	7.35838
ENSMUSG00000008450	475.672	483.485	436.44	420.323	475.93	461.706	481.623	492.302	431.032	485.051	347.602	459.271	Nutf2	454.203	0.022082	0.0898538	0.245755	0.805872	0.980534	424	498	464	422	472	395	485	522	440	553	355	455	9.43904	9.45567	9.35229	9.31497	9.43959	9.40879	9.45172	9.4742	9.33988	9.45898	9.1323	9.40344
ENSMUSG00000008461	0	0.970853	0.940603	0.996026	0	2.33775	0	0	0	0.877127	0	0	Fut1	0.510197	0.461527	1.71149	0.269664	0.787418	NA	0	1	1	1	0	2	0	0	0	1	0	0	6.901	7.03099	7.02895	7.03266	6.901	7.10261	6.901	6.901	6.901	7.02456	6.901	6.901
ENSMUSG00000008475	1446.09	1436.86	1384.57	1499.02	1673.82	1407.33	1563.04	1548.58	1423.38	1411.3	1676.32	1618.05	Arpc5	1507.36	-0.0319005	0.0674007	-0.473297	0.636001	0.95769	1289	1480	1472	1505	1660	1204	1574	1642	1453	1609	1712	1603	10.7113	10.7033	10.6571	10.7564	10.8958	10.6774	10.809	10.7973	10.6915	10.6809	10.8977	10.8528
ENSMUSG00000008482	0	2.91256	0	1.99205	0	0	0	0	0.979618	0	0	1.00939	Rnf151	0.574468	1.61423	1.83597	0.879228	0.379278	NA	0	3	0	2	0	0	0	0	1	0	0	1	6.901	7.126	6.901	7.08713	6.901	6.901	6.901	6.901	7.03157	6.901	6.901	7.03354
ENSMUSG00000008489	2588.15	2293.16	2154.92	2527.91	2627.7	1905.27	1788.46	2206.87	2229.61	2498.06	2492.94	2243.87	Elavl2	2296.41	0.151202	0.0925336	1.63402	0.102254	0.836283	2307	2362	2291	2538	2606	1630	1801	2340	2276	2848	2546	2223	11.4626	11.3029	11.2216	11.4314	11.4827	11.0618	10.9804	11.2527	11.2661	11.4157	11.413	11.2745
ENSMUSG00000008496	197.449	200.967	167.427	244.026	438.622	253.646	192.649	193.337	246.864	277.172	391.664	258.403	Pou2f2	255.186	-0.0535121	0.229541	-0.233127	0.815663	0.980826	176	207	178	245	435	217	194	205	252	316	400	256	8.64688	8.6607	8.52197	8.81829	9.35726	8.85092	8.62777	8.63053	8.828	8.92736	9.24594	8.86675
ENSMUSG00000008540	435.285	331.061	285.003	283.867	350.898	466.382	460.769	406.48	308.58	323.66	349.56	323.004	Mgst1	360.379	-0.16087	0.141171	-1.13954	0.254477	0.879608	388	341	303	285	348	399	464	431	315	369	357	320	9.34965	9.08698	8.95181	8.9483	9.14115	9.41899	9.40673	9.28207	9.02276	9.06619	9.13756	9.06433
ENSMUSG00000008575	1005.19	826.196	920.85	795.825	885.311	1060.17	992.045	959.141	889.493	800.817	922.369	946.805	Nfib	917.018	-0.0818599	0.0803743	-1.01848	0.308448	0.895617	896	851	979	799	878	907	999	1017	908	913	942	938	10.2675	10.0384	10.1642	9.99556	10.1183	10.331	10.2519	10.212	10.1238	10.0027	10.1661	10.1968
ENSMUSG00000008590	0	0	0	0.996026	10.0833	0	0.993038	0	0	0	0	0	Htr3b	1.00603	3.19337	2.04581	1.56093	0.118539	NA	0	0	0	1	10	0	1	0	0	0	0	0	6.901	6.901	6.901	7.03266	7.3186	6.901	7.03247	6.901	6.901	6.901	6.901	6.901
ENSMUSG00000008601	2.24374	7.76683	9.40603	0.996026	1.00833	1.16888	2.97911	0.943108	7.83694	1.75425	1.95832	5.04694	Rab25	3.59237	0.479611	0.755151	0.635119	0.525351	NA	2	8	10	1	1	1	3	1	8	2	2	5	7.09853	7.2678	7.30442	7.03266	7.03347	7.04362	7.12855	7.02912	7.26944	7.07569	7.08555	7.19696
ENSMUSG00000008604	2156.23	2099.96	2198.19	1873.53	1733.31	2032.68	2114.18	2088.04	2025.85	1863.02	1743.88	1981.43	Ubqln4	1992.52	0.0245609	0.0739869	0.331963	0.739917	0.970841	1922	2163	2337	1881	1719	1739	2129	2214	2068	2124	1781	1963	11.2224	11.1879	11.2475	11.0401	10.9404	11.1455	11.1967	11.1805	11.1412	11.0329	10.9481	11.1124
ENSMUSG00000008658	1033.24	2170.83	2191.6	2195.24	1487.28	963.154	747.757	679.981	1640.86	1556.02	1821.24	2302.41	Rbfox1	1565.8	0.388186	0.340887	1.13875	0.254807	0.879608	921	2236	2330	2204	1475	824	753	721	1675	1774	1860	2281	10.3003	11.2312	11.2436	11.2458	10.7465	10.217	9.92494	9.81889	10.8706	10.8034	11.0037	11.3082
ENSMUSG00000008668	2673.41	2669.85	2477.55	2451.22	2317.13	2883.62	3339.59	2839.7	2644.97	2332.28	2437.13	2714.24	Rps18	2648.39	-0.122734	0.0853768	-1.43755	0.150561	0.845944	2383	2750	2634	2461	2298	2467	3363	3011	2700	2659	2489	2689	11.5056	11.5038	11.4048	11.3907	11.3166	11.6064	11.8036	11.5859	11.4914	11.3252	11.3831	11.5257
ENSMUSG00000008682	4093.69	4044.57	3845.18	3638.48	3782.23	4486.15	4821.2	4749.49	3793.08	3997.07	3453.5	3551.03	Rpl10	4021.31	-0.0868384	0.0920972	-0.942899	0.345733	0.899742	3649	4166	4088	3653	3751	3838	4855	5036	3872	4557	3527	3518	12.08	12.0635	11.9946	11.9195	11.9722	12.2052	12.3042	12.2836	11.976	12.0474	11.8489	11.8866
ENSMUSG00000008683	3024.55	2956.25	2705.17	3080.71	3045.15	2988.82	3215.46	3132.06	2881.06	3105.03	3206.75	2884.83	Rps15a	3018.82	-0.0467462	0.049908	-0.936648	0.34894	0.899742	2696	3045	2876	3093	3020	2557	3238	3321	2941	3540	3275	2858	11.6703	11.6397	11.5213	11.695	11.6794	11.6544	11.7525	11.7172	11.6052	11.7055	11.7489	11.607
ENSMUSG00000008690	1595.3	1681.52	1742	1807.79	1757.51	1691.36	1722.92	1769.27	1669.27	1848.98	1591.14	1668.52	Ncaph2	1712.13	0.00676977	0.051005	0.132727	0.894409	0.987542	1422	1732	1852	1815	1743	1447	1735	1876	1704	2108	1625	1653	10.8349	10.9017	10.9467	10.9942	10.9581	10.9091	10.9327	10.9666	10.8924	11.0232	10.8316	10.8918
ENSMUSG00000008730	2158.47	2343.64	2282.84	2388.47	2484.52	2271.13	2233.34	2168.21	2366.76	2291.06	2469.44	2405.37	Hipk1	2321.94	0.0105495	0.0499548	0.211181	0.832746	0.981416	1924	2414	2427	2398	2464	1943	2249	2299	2416	2612	2522	2383	11.2237	11.3315	11.297	11.3565	11.4085	11.2903	11.2683	11.2296	11.3445	11.3017	11.4004	11.3658
ENSMUSG00000008734	8074.08	7900.8	7251.11	7393.5	7442.46	6586.62	7956.22	7633.52	7212.93	6542.49	7024.5	7634	Gprc5b	7387.69	0.0748177	0.0607688	1.23119	0.218253	0.874107	7197	8138	7709	7423	7381	5635	8012	8094	7363	7459	7174	7563	13.0209	12.9905	12.8704	12.8976	12.9068	12.7363	13.0003	12.9423	12.863	12.7269	12.8261	12.9424
ENSMUSG00000008763	1655.88	1681.52	1726.95	1819.74	1886.58	1399.15	1312.8	1336.38	1789.76	1586.72	1957.34	1823.96	Man1a2	1664.73	0.131819	0.106241	1.24075	0.214697	0.874107	1476	1732	1836	1827	1871	1197	1322	1417	1827	1809	1999	1807	10.8821	10.9017	10.9357	11.0027	11.0491	10.6701	10.5911	10.6131	10.9814	10.828	11.0966	11.0057
ENSMUSG00000008813	1.12187	0	0	0	0	0	0	0	0	0	0	2.01877	Tppp2	0.26172	-0.224072	3.08947	-0.0725276	0.942182	NA	1	0	0	0	0	0	0	0	0	0	0	2	7.04073	6.901	6.901	6.901	6.901	6.901	6.901	6.901	6.901	6.901	6.901	7.08838
ENSMUSG00000008822	302.904	318.44	333.914	308.768	236.957	349.494	409.132	300.851	340.907	280.681	232.061	301.807	Acyp1	309.66	-0.0746161	0.132466	-0.563285	0.573241	0.948851	270	328	355	310	235	299	412	319	348	320	237	299	9.00604	9.05132	9.09491	9.02332	8.79375	9.13739	9.28843	8.99993	9.11415	8.93837	8.77647	9.00278
ENSMUSG00000008845	124.527	92.2311	63.961	73.7059	50.4163	150.785	73.4848	85.8228	50.9401	70.1702	85.187	82.7698	Cd163	83.6668	-0.0787609	0.258975	-0.304126	0.761032	0.972717	111	95	68	74	50	129	74	91	52	80	87	82	8.31623	8.13081	7.93421	8.00672	7.8223	8.44653	8.00514	8.08966	7.82692	7.98107	8.08548	8.06943
ENSMUSG00000008855	4047.7	4233.89	4345.59	4073.75	3909.28	4287.44	4568.97	4512.77	4045.82	3840.94	4003.79	4175.84	Hdac5	4170.48	-0.0285349	0.054483	-0.523739	0.60046	0.952603	3608	4361	4620	4090	3877	3668	4601	4785	4130	4379	4089	4137	12.0645	12.126	12.1616	12.0733	12.0171	12.1432	12.2303	12.2133	12.0639	11.9931	12.0497	12.1071
ENSMUSG00000008859	1678.31	1744.62	1608.43	1692.25	1534.67	1572.14	1757.68	1759.84	1483.14	1615.67	1526.51	1642.27	Rala	1634.63	0.0255062	0.0589887	0.432391	0.665457	0.961873	1496	1797	1710	1699	1522	1345	1770	1866	1514	1842	1559	1627	10.8992	10.9487	10.8452	10.9098	10.7859	10.8164	10.9582	10.9598	10.743	10.8509	10.7792	10.8717
ENSMUSG00000008874	1.12187	1.94171	0	0	0	1.16888	0	0	0	2.63138	0	0	Clec3a	0.571986	0.160558	1.93619	0.0829246	0.933911	NA	1	2	0	0	0	1	0	0	0	3	0	0	7.04073	7.08477	6.901	6.901	6.901	7.04362	6.901	6.901	6.901	7.11488	6.901	6.901
ENSMUSG00000008892	2490.55	2712.56	2552.8	2723.14	2438.13	2669.71	2734.83	2724.64	2436.31	2741.02	2329.42	2410.42	Vdac3	2580.29	0.00309043	0.0598004	0.051679	0.958784	0.996025	2220	2794	2714	2734	2418	2284	2754	2889	2487	3125	2379	2388	11.4117	11.5249	11.4443	11.5301	11.3836	11.5037	11.5358	11.5308	11.3826	11.5388	11.3235	11.3685
ENSMUSG00000008932	3.3656	0.970853	1.88121	9.96026	2.01665	3.50663	4.96519	4.71554	9.79618	7.89414	9.7916	1.00939	Slc1a7	4.98944	-0.722545	0.653933	-1.10492	0.269193	NA	3	1	2	10	2	3	5	5	10	9	10	1	7.14282	7.03099	7.08189	7.31606	7.08828	7.14783	7.19456	7.18711	7.31265	7.27078	7.31256	7.03354
ENSMUSG00000008958	667.511	571.833	634.907	591.64	508.197	673.273	679.238	726.193	608.343	562.238	537.559	598.567	Vps72	613.291	-0.0747552	0.0936194	-0.798501	0.42458	0.91721	595	589	675	594	504	576	684	770	621	641	549	593	9.79846	9.63089	9.7436	9.66728	9.50698	9.80794	9.81768	9.89206	9.69725	9.61291	9.56554	9.67979
ENSMUSG00000008976	513.815	460.184	443.024	436.26	534.413	528.332	433.957	447.033	447.685	435.055	559.101	481.478	Gabpa	476.695	0.00470933	0.0892622	0.0527584	0.957924	0.996025	458	474	471	438	530	452	437	474	457	496	571	477	9.51838	9.40545	9.36724	9.35187	9.55939	9.54741	9.34661	9.37626	9.37773	9.34912	9.60697	9.45142
ENSMUSG00000008999	194.083	220.384	185.299	163.348	244.015	732.886	230.385	188.622	158.698	151.743	217.374	221.056	Bmp7	242.324	-0.429615	0.395213	-1.08705	0.277017	0.885688	173	227	197	164	242	627	232	200	162	173	222	219	8.63351	8.73426	8.5979	8.50393	8.81825	9.90235	8.7705	8.61149	8.48302	8.45101	8.72314	8.73673
ENSMUSG00000009013	2345.83	2313.54	2502.94	2187.27	2322.18	2721.14	2870.87	2760.48	2009.2	2173.52	2091.49	2260.02	Dynll1	2379.87	-0.0472209	0.0980414	-0.481643	0.63006	0.957373	2091	2383	2661	2196	2303	2328	2891	2927	2051	2478	2136	2239	11.3328	11.3146	11.4182	11.241	11.3195	11.5291	11.6005	11.5482	11.1305	11.2328	11.1826	11.2838
ENSMUSG00000009030	730.336	566.978	677.234	664.35	675.579	667.429	633.558	661.119	629.894	655.214	622.746	616.736	Pdcl	650.098	0.0475946	0.0654089	0.727646	0.46683	0.9255	651	584	720	667	670	571	638	701	643	747	636	611	9.89844	9.62182	9.81441	9.79324	9.81171	9.79833	9.74129	9.78788	9.73497	9.77802	9.72257	9.71206
ENSMUSG00000009035	1526.86	1502.88	1598.08	1582.69	1564.92	1546.42	1579.92	1391.08	1463.55	1529.71	1486.37	1574.64	Tmem184b	1528.93	0.0427597	0.0457496	0.934647	0.34997	0.899742	1361	1548	1699	1589	1552	1323	1591	1475	1494	1744	1518	1560	10.7795	10.7596	10.8371	10.8248	10.8106	10.7956	10.8226	10.6629	10.7263	10.7819	10.7457	10.8184
ENSMUSG00000009070	4.48747	0.970853	2.82181	1.99205	8.06661	3.50663	5.95823	4.71554	10.7758	2.63138	5.87496	3.02816	Rsph14	4.56912	-0.518967	0.60196	-0.862128	0.388617	NA	4	1	3	2	8	3	6	5	11	3	6	3	7.18012	7.03099	7.12247	7.08713	7.27477	7.14783	7.22247	7.18711	7.3326	7.11488	7.22022	7.13041
ENSMUSG00000009073	2215.69	1898.99	1926.35	1992.05	1976.32	1961.38	2049.63	2038.06	1980.79	1913.01	2204.09	2064.2	Nf2	2018.38	-0.0208327	0.0533442	-0.390533	0.696143	0.96356	1975	1956	2048	2000	1960	1678	2064	2161	2022	2181	2251	2045	11.2579	11.0575	11.076	11.1194	11.1091	11.0993	11.1563	11.149	11.112	11.067	11.251	11.1655
ENSMUSG00000009075	665.267	1009.69	944.365	1205.19	705.829	529.501	737.827	613.963	997.251	1530.59	969.369	949.834	Cabp7	904.889	0.00296029	0.224472	0.0131878	0.989478	0.998381	593	1040	1004	1210	700	453	743	651	1018	1745	990	941	9.79476	10.2728	10.1938	10.4861	9.86029	9.54972	9.9099	9.70718	10.2581	10.7826	10.2245	10.2006
ENSMUSG00000009076	168.28	196.112	193.764	197.213	177.466	172.994	244.287	182.02	155.759	165.777	212.478	162.511	Zmat5	185.722	0.0124489	0.122652	0.101497	0.919156	0.99105	150	202	206	198	176	148	246	193	159	189	217	161	8.52571	8.64159	8.63223	8.64595	8.56522	8.54615	8.81918	8.58433	8.4696	8.51471	8.70484	8.5002
ENSMUSG00000009079	2970.71	2969.84	3163.25	2520.94	2749.71	2882.45	2968.19	2850.07	3051.51	2555.95	2504.69	2810.13	Ewsr1	2833.12	0.0365801	0.0709584	0.515515	0.606193	0.953376	2648	3059	3363	2531	2727	2466	2989	3022	3115	2914	2558	2784	11.6462	11.6458	11.7305	11.4277	11.543	11.6059	11.6451	11.5908	11.6822	11.446	11.4192	11.572
ENSMUSG00000009090	3593.34	3698.95	3753.95	4338.69	3863.91	3216.75	3098.28	3332	3720.59	4126	3763.89	3973.96	Ap1b1	3706.69	0.0948348	0.0829031	1.14392	0.252655	0.879608	3203	3810	3991	4356	3832	2752	3120	3533	3798	4704	3844	3937	11.9026	11.9419	11.962	12.1594	12.0012	11.7531	11.7026	11.8005	11.9498	12.0907	11.9655	12.0395
ENSMUSG00000009092	17.9499	19.4171	25.3963	24.9007	26.2165	47.9239	34.7563	30.1795	39.1847	24.5596	22.5207	28.2628	Derl3	28.439	-0.499056	0.243361	-2.05068	0.0402981	0.737877	16	20	27	25	26	41	35	32	40	28	23	28	7.45668	7.47865	7.5603	7.55395	7.57068	7.79997	7.66988	7.61856	7.71621	7.54953	7.52246	7.59585
ENSMUSG00000009093	0	0	0	0	1.00833	1.16888	0	4.71554	0	0	0	0	Gstt4	0.574395	-1.60823	2.28385	-0.704174	0.481324	NA	0	0	0	0	1	1	0	5	0	0	0	0	6.901	6.901	6.901	6.901	7.03347	7.04362	6.901	7.18711	6.901	6.901	6.901	6.901
ENSMUSG00000009097	49.3622	31.0673	49.852	22.9086	23.1915	88.8346	41.7076	48.0985	46.042	39.4707	35.2498	32.3004	Tbx1	42.3404	-0.42107	0.292055	-1.44175	0.149373	0.845944	44	32	53	23	23	76	42	51	47	45	36	32	7.81293	7.62883	7.8173	7.5277	7.5315	8.10922	7.74134	7.80155	7.78268	7.7191	7.6752	7.64283
ENSMUSG00000009108	4.48747	5.82512	7.52482	3.98411	5.04163	7.01326	5.95823	7.54486	4.89809	4.38563	1.95832	3.02816	Gnat2	5.13748	0.126621	0.4901	0.258357	0.796132	NA	4	6	8	4	5	6	6	8	5	5	2	3	7.18012	7.21887	7.26207	7.16405	7.1968	7.24964	7.22247	7.26255	7.19257	7.17695	7.08555	7.13041
ENSMUSG00000009112	684.339	645.617	636.788	737.059	738.095	621.842	534.254	555.491	638.711	599.955	740.245	666.196	Bcl2l13	649.883	0.1454	0.0863431	1.68398	0.0921858	0.836283	610	665	677	740	732	532	538	589	652	684	756	660	9.82595	9.76186	9.74683	9.90873	9.91031	9.721	9.55908	9.60012	9.75012	9.68228	9.91358	9.79629
ENSMUSG00000009114	1.12187	2.91256	4.70301	0	4.03331	0	2.97911	0	4.89809	0	0	1.00939	2610028H24Rik	1.80478	1.01426	1.16298	0.87212	0.383143	NA	1	3	5	0	4	0	3	0	5	0	0	1	7.04073	7.126	7.18673	6.901	7.16567	6.901	7.12855	6.901	7.19257	6.901	6.901	7.03354
ENSMUSG00000009115	1.12187	0	0	0	0	0	0	0	0	0	0	0	Spatc1l	0.093489	0.600313	3.16075	0.189928	0.849366	NA	1	0	0	0	0	0	0	0	0	0	0	0	7.04073	6.901	6.901	6.901	6.901	6.901	6.901	6.901	6.901	6.901	6.901	6.901
ENSMUSG00000009145	12.3405	10.6794	15.9902	3.98411	12.0999	31.5597	13.9025	10.3742	15.6739	14.034	5.87496	10.0939	Dqx1	13.0506	-0.382175	0.422657	-0.904219	0.365879	0.905644	11	11	17	4	12	27	14	11	16	16	6	10	7.36262	7.33068	7.42582	7.16405	7.35814	7.63445	7.39071	7.32454	7.42066	7.393	7.22022	7.31882
ENSMUSG00000009185	0	0.970853	0	1.99205	2.01665	1.16888	0	0	3.91847	4.38563	1.95832	6.05632	Ccl8	1.87227	-1.32644	1.09622	-1.21001	0.226276	NA	0	1	0	2	2	1	0	0	4	5	2	6	6.901	7.03099	6.901	7.08713	7.08828	7.04362	6.901	6.901	7.16188	7.17695	7.08555	7.22509
ENSMUSG00000009207	724.726	758.236	736.492	704.191	783.47	628.856	551.136	691.298	766.061	749.066	753.954	684.365	Lnpk	710.988	0.104511	0.0838989	1.24568	0.212881	0.874107	646	781	783	707	777	538	555	733	782	854	770	678	9.8898	9.94064	9.90786	9.8577	9.97775	9.73318	9.5918	9.83716	9.95226	9.92691	9.93425	9.82599
ENSMUSG00000009210	0	0.970853	0.940603	0	0	2.33775	0.993038	0	0	1.75425	0.97916	0	Prr29	0.664638	-1.05581	1.52346	-0.693038	0.488286	NA	0	1	1	0	0	2	1	0	0	2	1	0	6.901	7.03099	7.02895	6.901	6.901	7.10261	7.03247	6.901	6.901	7.07569	7.03154	6.901
ENSMUSG00000009214	11.2187	2.91256	5.64362	2.98808	9.07494	1.16888	5.95823	2.82932	0.979618	3.50851	6.85412	2.01877	Mymk	4.59628	0.91081	0.60214	1.51262	0.130375	NA	10	3	6	3	9	1	6	3	1	4	7	2	7.34131	7.126	7.2139	7.12889	7.29731	7.04362	7.22247	7.12276	7.03157	7.14789	7.24568	7.08838
ENSMUSG00000009216	508.206	567.949	519.213	587.655	523.322	480.408	447.86	441.375	512.34	539.433	510.143	615.726	Fam163b	521.136	0.0951465	0.088693	1.07276	0.283378	0.887649	453	585	552	590	519	411	451	468	523	615	521	610	9.507	9.62364	9.52925	9.66004	9.53746	9.44914	9.37812	9.36351	9.5154	9.5692	9.51094	9.71029
ENSMUSG00000009246	32.5342	24.2713	12.2278	49.8013	36.2998	29.2219	27.8051	38.6674	29.3885	39.4707	35.2498	46.4318	Trpm5	33.4475	-0.187264	0.281064	-0.666268	0.50524	0.932281	29	25	13	50	36	25	28	41	30	45	36	46	7.64545	7.54578	7.36053	7.81685	7.68637	7.60731	7.5903	7.71095	7.60929	7.7191	7.6752	7.78629
ENSMUSG00000009248	10.0968	1.94171	7.52482	4.98013	0	3.50663	4.96519	6.60176	1.95924	2.63138	6.85412	4.03755	Ascl2	4.59161	0.157507	0.632887	0.248871	0.803461	NA	9	2	8	5	0	3	5	7	2	3	7	4	7.31888	7.08477	7.26207	7.195	6.901	7.14783	7.19456	7.23931	7.0856	7.11488	7.24568	7.1658
ENSMUSG00000009281	59.459	67.9597	67.7234	51.7934	98.816	116.888	99.3038	65.0745	62.6955	47.3649	60.7079	66.6196	Rarres2	72.0338	-0.0934541	0.232653	-0.401689	0.687913	0.963337	53	70	72	52	98	100	100	69	64	54	62	66	7.89861	7.96467	7.96289	7.83438	8.17141	8.27523	8.17435	7.94279	7.92435	7.79487	7.90863	7.95457
ENSMUSG00000009291	1630.07	1518.41	1440.06	1490.06	1602.23	1876.05	1662.35	1691.94	1680.04	1477.96	1605.82	1742.2	Pttg1ip	1618.1	-0.125834	0.0625222	-2.01263	0.0441535	0.755483	1453	1564	1531	1496	1589	1605	1674	1794	1715	1685	1640	1726	10.8622	10.7725	10.7061	10.7488	10.8404	11.0419	10.8871	10.9095	10.9006	10.7386	10.8432	10.9469
ENSMUSG00000009292	739.311	863.089	1081.69	1002	718.937	813.538	738.82	815.788	937.494	803.448	758.849	1006.36	Trpm2	856.611	0.0708113	0.116427	0.608202	0.543054	0.942497	659	889	1150	1006	713	696	744	865	957	916	775	997	9.91215	10.0888	10.3551	10.2637	9.88082	10.0207	9.91141	10.0239	10.1852	10.0064	9.94156	10.2689
ENSMUSG00000009293	720.239	819.4	730.848	774.908	700.787	688.468	753.716	765.804	726.877	744.681	658.975	693.449	Ube2g2	731.513	0.0594402	0.0621888	0.955802	0.339172	0.899245	642	844	777	778	695	589	759	812	742	849	673	687	9.88285	10.0289	9.89923	9.96527	9.85231	9.83262	9.93389	9.95187	9.89312	9.9203	9.78431	9.84061
ENSMUSG00000009350	1.12187	0.970853	0.940603	0.996026	3.02498	3.50663	0	5.65865	0	2.63138	6.85412	3.02816	Mpo	2.39444	-1.13734	0.908949	-1.25127	0.210837	NA	1	1	1	1	3	3	0	6	0	3	7	3	7.04073	7.03099	7.02895	7.03266	7.13029	7.14783	6.901	7.21431	6.901	7.11488	7.24568	7.13041
ENSMUSG00000009356	113.309	86.4059	98.7633	77.69	86.7161	102.861	120.158	109.401	86.2064	132.446	93.0202	92.8636	Lpo	99.9866	-0.190408	0.144761	-1.31533	0.188401	0.866165	101	89	105	78	86	88	121	116	88	151	95	92	8.25547	8.09348	8.17109	8.0348	8.0955	8.19556	8.29297	8.23346	8.09217	8.35716	8.13577	8.13478
ENSMUSG00000009376	68.4339	32.0382	36.6835	67.7298	49.408	40.9107	43.6937	57.5296	37.2255	63.1531	83.2286	43.4037	Met	51.9532	-0.0596237	0.254529	-0.234251	0.81479	0.980826	61	33	39	68	49	35	44	61	38	72	85	43	7.96821	7.63987	7.69041	7.96294	7.81334	7.73349	7.76056	7.8829	7.69608	7.92792	8.0725	7.75778
ENSMUSG00000009378	69.5558	51.4552	87.4761	65.7377	98.816	189.358	65.5405	71.6762	95.0229	74.5558	89.1036	84.7885	Slc16a12	86.9239	-0.354373	0.258242	-1.37225	0.169985	0.854142	62	53	93	66	98	162	66	76	97	85	91	84	7.97654	7.83143	8.10044	7.94787	8.17141	8.61448	7.94636	7.99208	8.14822	8.01278	8.11094	8.08285
ENSMUSG00000009394	4638.92	6301.81	5941.79	6278.95	5716.2	4648.62	4612.66	4259.08	5476.06	5618.87	5702.63	5853.44	Syn2	5420.75	0.16058	0.101365	1.58419	0.113151	0.836283	4135	6491	6317	6304	5669	3977	4645	4516	5590	6406	5824	5799	12.2512	12.6748	12.593	12.6697	12.5394	12.2541	12.2434	12.1341	12.4799	12.5156	12.5361	12.5723
ENSMUSG00000009406	387.044	462.126	416.687	375.502	371.064	353.001	328.695	313.112	423.195	367.516	444.539	453.215	Elk1	391.308	0.0708491	0.109945	0.644407	0.519312	0.936443	345	476	443	377	368	302	331	332	432	419	454	449	9.23447	9.40971	9.30641	9.20538	9.19402	9.14676	9.08037	9.03597	9.3217	9.18487	9.37066	9.39006
ENSMUSG00000009418	1949.81	1903.84	2121.06	1644.44	1824.06	1788.38	1923.51	1856.98	2157.12	1902.49	2049.38	1851.22	Nav1	1914.36	-0.0334	0.0705501	-0.473422	0.635912	0.95769	1738	1961	2255	1651	1809	1530	1937	1969	2202	2169	2093	1834	11.0916	11.0608	11.2009	10.8733	11.0057	10.9804	11.0741	11.0287	11.2229	11.0599	11.1562	11.0247
ENSMUSG00000009470	1576.22	1530.06	1466.4	1658.38	1640.55	1366.42	1368.41	1434.47	1675.15	1636.72	1886.84	1575.65	Tnpo1	1567.94	0.00961831	0.0848348	0.113377	0.909732	0.990473	1405	1576	1559	1665	1627	1169	1378	1521	1710	1866	1927	1561	10.8197	10.7822	10.7288	10.8841	10.8703	10.6407	10.6425	10.7012	10.8968	10.8674	11.0493	10.8192
ENSMUSG00000009471	1.12187	0.970853	0.940603	0	0	1.16888	0	0.943108	0	1.75425	0	0	Myod1	0.574964	0.121657	1.55102	0.0784367	0.937481	NA	1	1	1	0	0	1	0	1	0	2	0	0	7.04073	7.03099	7.02895	6.901	6.901	7.04362	6.901	7.02912	6.901	7.07569	6.901	6.901
ENSMUSG00000009487	0	0	1.88121	0	3.02498	0	0	0	0	4.38563	0	0	Otog	0.774318	0.615447	2.17548	0.282902	0.777252	NA	0	0	2	0	3	0	0	0	0	5	0	0	6.901	6.901	7.08189	6.901	7.13029	6.901	6.901	6.901	6.901	7.17695	6.901	6.901
ENSMUSG00000009535	1495.45	1441.72	1373.28	1587.67	1476.19	1153.68	1154.9	1311.86	1400.85	1471.82	1554.91	1395.98	Rnmt	1401.53	0.127824	0.0824183	1.55092	0.12092	0.836283	1333	1485	1460	1594	1464	987	1163	1391	1430	1678	1588	1383	10.7534	10.7075	10.6469	10.8288	10.7371	10.4329	10.4342	10.5902	10.6716	10.7334	10.8025	10.6673
ENSMUSG00000009545	4.48747	7.76683	9.40603	7.96821	9.07494	19.8709	15.8886	11.3173	7.83694	9.6484	23.4999	5.04694	Kcnq1	10.9844	-0.765195	0.423213	-1.80806	0.070597	0.811501	4	8	10	8	9	17	16	12	8	11	24	5	7.18012	7.2678	7.30442	7.2725	7.29731	7.48527	7.42416	7.34323	7.26944	7.30956	7.53561	7.19696
ENSMUSG00000009549	1724.31	1696.08	1522.84	1647.43	1729.28	1817.6	2015.87	1912.62	1497.84	1745.48	1540.22	1575.65	Srp14	1702.1	-0.0556797	0.0824665	-0.675179	0.499562	0.929895	1537	1747	1619	1654	1715	1555	2030	2028	1529	1990	1573	1561	10.9337	10.9127	10.7762	10.8756	10.9374	11.0012	11.1348	11.0668	10.7554	10.9493	10.7905	10.8192
ENSMUSG00000009551	60.5808	66.9889	81.8324	77.69	70.5829	71.3015	56.6031	66.0176	87.186	82.4499	75.3954	80.751	6330409D20Rik	73.115	-0.0517294	0.146708	-0.352602	0.724387	0.967374	54	69	87	78	70	61	57	70	89	94	77	80	7.90762	7.95736	8.06313	8.0348	7.9841	7.98936	7.87525	7.95	8.09856	8.06728	8.01873	8.05581
ENSMUSG00000009555	1133.09	1234.93	1399.62	1278.9	1104.12	1248.36	1323.72	1337.33	1286.24	1314.81	1130.93	1295.04	Cdk9	1257.26	-0.0530769	0.0697183	-0.761306	0.446474	0.922812	1010	1272	1488	1284	1095	1068	1333	1418	1313	1499	1155	1283	10.4111	10.5159	10.6705	10.5589	10.3798	10.5292	10.6014	10.614	10.5659	10.593	10.4088	10.5743
ENSMUSG00000009563	258.03	281.547	241.735	250.999	285.356	321.441	272.092	272.558	309.559	268.401	272.207	260.422	Tor2a	274.529	-0.0976895	0.0842227	-1.1599	0.246092	0.879608	230	290	257	252	283	275	274	289	316	306	278	258	8.86552	8.94108	8.81039	8.84203	8.95291	9.05989	8.91124	8.91272	9.02563	8.89939	8.9116	8.87341
ENSMUSG00000009566	130.137	153.395	144.853	136.456	132.091	141.434	145.977	149.011	174.372	139.463	114.562	111.033	Fpgs	139.398	0.000726701	0.122728	0.00592122	0.995276	0.99917	116	158	154	137	131	121	147	158	178	159	117	110	8.34538	8.45869	8.41839	8.37732	8.35536	8.40185	8.42378	8.43819	8.55206	8.3922	8.26243	8.2427
ENSMUSG00000009569	787.551	1182.5	1163.53	1100.61	1091.01	916.399	762.653	782.78	1092.27	991.153	1157.37	1261.73	Mrtfb	1024.13	0.0986615	0.138557	0.712063	0.476426	0.927006	702	1218	1237	1105	1082	784	768	830	1115	1130	1182	1250	9.98366	10.4629	10.4432	10.376	10.3655	10.1585	9.94721	9.97675	10.3668	10.2508	10.4368	10.5422
ENSMUSG00000009575	4430.25	4062.05	3917.61	4178.33	4827.87	4015.09	3818.23	3963.88	4212.36	4075.13	4501.2	4179.87	Cbx5	4181.82	0.0595952	0.0616754	0.966271	0.333908	0.899245	3949	4184	4165	4195	4788	3435	3845	4203	4300	4646	4597	4141	12.188	12.0694	12.02	12.1079	12.3061	12.0535	11.985	12.036	12.119	12.0738	12.2098	12.1084
ENSMUSG00000009585	109.943	93.2019	92.1791	149.404	147.216	95.8479	125.123	138.637	163.596	143.849	167.436	175.633	Apobec3	133.506	-0.288137	0.174822	-1.64817	0.0993168	0.836283	98	96	98	150	146	82	126	147	167	164	171	174	8.23654	8.1369	8.13049	8.44004	8.42968	8.15331	8.31936	8.38813	8.50504	8.41356	8.52201	8.55744
ENSMUSG00000009596	5.60934	6.79597	6.58422	4.98013	8.06661	2.33775	3.97215	7.54486	10.7758	6.13989	6.85412	8.0751	Taf7l	6.478	-0.0371163	0.443555	-0.0836792	0.933311	NA	5	7	7	5	8	2	4	8	11	7	7	8	7.21295	7.24422	7.23886	7.195	7.27477	7.10261	7.16366	7.26255	7.3326	7.22731	7.24568	7.27497
ENSMUSG00000009614	371.338	325.236	323.567	390.442	426.522	424.302	401.187	399.878	342.866	392.076	441.601	378.52	Sardh	384.795	-0.112761	0.0910365	-1.23863	0.215481	0.874107	331	335	344	392	423	363	404	424	350	447	451	375	9.19472	9.07064	9.06593	9.24292	9.32945	9.32428	9.26927	9.26609	9.11949	9.24696	9.36402	9.21305
ENSMUSG00000009621	626.002	508.727	484.41	534.866	520.297	579.763	607.739	581.898	602.465	603.463	659.954	450.187	Vav2	563.314	-0.12737	0.0953399	-1.33596	0.181563	0.861482	558	524	515	537	516	496	612	617	615	688	674	446	9.72824	9.50806	9.45763	9.56028	9.53142	9.64557	9.69617	9.6495	9.68678	9.68856	9.78594	9.38332
ENSMUSG00000009628	23.5592	17.4754	36.6835	27.8887	13.1082	12.8576	5.95823	11.3173	16.6535	27.1909	10.7708	22.2065	Tex15	18.8058	0.631597	0.368429	1.7143	0.0864737	0.836283	21	18	39	28	13	11	6	12	17	31	11	22	7.5364	7.44937	7.69041	7.59132	7.37664	7.37211	7.22247	7.34323	7.43647	7.58279	7.3325	7.51817
ENSMUSG00000009630	1904.93	1975.69	2133.29	2102.61	1736.34	1933.32	1823.22	1947.52	1792.7	1851.61	1773.26	2100.54	Ppp2cb	1922.92	0.0614846	0.0652174	0.942763	0.345802	0.899742	1698	2035	2268	2111	1722	1654	1836	2065	1830	2111	1811	2081	11.0616	11.1087	11.2084	11.1895	10.9426	11.0807	11.0051	11.0901	10.9835	11.025	10.9695	11.1882
ENSMUSG00000009633	142.477	178.637	143.912	130.479	130.074	210.398	172.789	173.532	159.678	121.044	124.353	168.568	G0s2	154.662	-0.150058	0.146678	-1.02304	0.30629	0.895255	127	184	153	131	129	180	174	184	163	138	127	167	8.40692	8.57016	8.41387	8.34714	8.34506	8.69698	8.54527	8.54846	8.48746	8.29773	8.31532	8.52697
ENSMUSG00000009640	663.024	653.384	619.857	591.64	536.43	573.918	679.238	624.338	595.608	633.286	550.288	589.482	Dmap1	609.208	0.0138061	0.0739101	0.186796	0.851821	0.98198	591	673	659	594	532	491	684	662	608	722	562	584	9.79104	9.77496	9.71753	9.66728	9.56334	9.63476	9.81768	9.72534	9.67446	9.74082	9.59018	9.66336
ENSMUSG00000009647	372.46	496.106	548.371	482.077	347.873	479.239	363.452	410.252	404.582	340.325	368.164	445.14	Mcu	421.503	0.164553	0.125594	1.3102	0.190127	0.866528	332	511	583	484	345	410	366	435	413	388	376	441	9.1976	9.48212	9.58649	9.45269	9.13303	9.44666	9.17431	9.29111	9.2775	9.11256	9.18655	9.37201
ENSMUSG00000009654	0	0.970853	0	1.99205	2.01665	1.16888	0	0	0	0.877127	1.95832	2.01877	Oit3	0.916888	0.230172	1.27108	0.181083	0.856303	NA	0	1	0	2	2	1	0	0	0	1	2	2	6.901	7.03099	6.901	7.08713	7.08828	7.04362	6.901	6.901	6.901	7.02456	7.08555	7.08838
ENSMUSG00000009670	7.85307	3.88341	3.76241	1.99205	6.04996	5.84438	15.8886	1.88622	7.83694	7.89414	4.8958	2.01877	Tex11	5.81715	-0.502752	0.584399	-0.860289	0.38963	NA	7	4	4	2	6	5	16	2	8	9	5	2	7.26982	7.16071	7.15665	7.08713	7.22492	7.21939	7.42416	7.08213	7.26944	7.27078	7.19251	7.08838
ENSMUSG00000009681	2012.63	1835.88	1838.88	1930.3	2335.28	1911.11	1826.2	1894.7	1877.93	1969.15	2082.67	2016.76	Bcr	1960.96	0.0370258	0.0672812	0.550314	0.582104	0.949848	1794	1891	1955	1938	2316	1635	1839	2009	1917	2245	2127	1998	11.1327	11.014	11.0161	11.0786	11.3268	11.0657	11.0072	11.0546	11.0432	11.1044	11.1771	11.1353
ENSMUSG00000009687	146.965	145.628	139.209	115.539	129.066	402.094	220.454	190.508	139.106	137.709	180.166	125.164	Fxyd5	172.634	-0.556614	0.247733	-2.24683	0.0246508	0.673237	131	150	148	116	128	344	222	202	142	157	184	124	8.42849	8.42211	8.39095	8.26782	8.33988	9.27147	8.73452	8.61914	8.39045	8.38355	8.57658	8.31958
ENSMUSG00000009731	224.374	222.325	237.973	278.887	199.649	204.553	166.83	199.939	201.801	235.07	187.02	264.46	Kcnd1	218.573	0.157798	0.122599	1.2871	0.198058	0.871835	200	229	253	280	198	175	168	212	206	268	191	262	8.74885	8.74138	8.79731	8.93275	8.65554	8.67462	8.51935	8.65668	8.66395	8.78712	8.60496	8.88663
ENSMUSG00000009733	504.84	483.485	510.747	495.025	475.93	492.097	489.568	479.099	543.688	497.331	485.664	438.074	Tfcp2	491.296	0.0133171	0.0634993	0.20972	0.833886	0.981416	450	498	543	497	472	421	493	508	555	567	496	434	9.50012	9.45567	9.51217	9.47987	9.43959	9.47377	9.46848	9.44636	9.57746	9.48466	9.46027	9.35601
ENSMUSG00000009734	127.893	130.094	156.14	116.535	88.7328	113.381	101.29	118.832	129.31	107.887	156.666	148.38	Pou6f2	124.595	-0.0130411	0.154643	-0.0843302	0.932794	0.992983	114	134	166	117	88	97	102	126	132	123	160	147	8.33382	8.34516	8.47135	8.2733	8.10856	8.25587	8.18625	8.28581	8.34113	8.22481	8.47376	8.43521
ENSMUSG00000009739	1355.22	1158.23	1217.14	1360.57	1378.38	1229.66	1133.06	1254.33	1293.1	1383.23	1321.87	1320.28	Pou6f1	1283.75	0.0186785	0.0663773	0.281399	0.778404	0.977375	1208	1193	1294	1366	1367	1052	1141	1330	1320	1577	1350	1308	10.6305	10.4377	10.4981	10.6354	10.6515	10.5107	10.4111	10.535	10.5725	10.6559	10.5996	10.5981
ENSMUSG00000009741	986.122	1081.53	1209.62	1017.94	972.027	1094.07	1128.09	1069.48	1201.99	1019.22	988.952	1083.07	Ubp1	1071.01	-0.0397204	0.0710293	-0.559211	0.576017	0.949848	879	1114	1286	1022	964	936	1136	1134	1227	1162	1010	1073	10.2448	10.355	10.4906	10.2825	10.2278	10.3688	10.4058	10.3415	10.4828	10.284	10.2482	10.3567
ENSMUSG00000009772	48.2403	59.2221	48.9113	54.7814	70.5829	66.626	59.5823	73.5624	53.879	63.1531	65.6037	56.5257	Nuak2	60.0559	-0.15306	0.154685	-0.989496	0.32242	0.897458	43	61	52	55	70	57	60	78	55	72	67	56	7.80284	7.8967	7.80889	7.86001	7.9841	7.95462	7.89961	8.00569	7.85235	7.92792	7.94685	7.87461
ENSMUSG00000009828	716.873	907.748	953.771	884.471	757.253	803.018	807.34	745.055	943.372	789.414	973.285	997.275	Cilk1	856.573	-0.0355324	0.100281	-0.354328	0.723093	0.966786	639	935	1014	888	751	687	813	790	963	900	994	988	9.87761	10.1474	10.2054	10.1172	9.93918	10.0058	10.012	9.92086	10.1925	9.98635	10.2293	10.2581
ENSMUSG00000009863	2433.33	2359.17	2396.66	2461.18	2102.36	2558.67	2758.66	2674.65	2149.28	2362.98	2044.49	2126.78	Sdhb	2369.02	-0.0192575	0.0862841	-0.223188	0.823389	0.980866	2169	2430	2548	2471	2085	2189	2778	2836	2194	2694	2088	2107	11.381	11.3402	11.361	11.396	11.1894	11.4474	11.5473	11.5062	11.2181	11.3424	11.1531	11.2044
ENSMUSG00000009876	37.0216	57.2803	46.0895	38.845	28.2332	38.5729	52.631	32.0657	23.5108	49.9962	28.3957	44.413	Cox4i2	39.7546	0.109373	0.243288	0.449561	0.653027	0.961276	33	59	49	39	28	33	53	34	24	57	29	44	7.69395	7.88085	7.78312	7.71276	7.59549	7.70998	7.84165	7.64018	7.53576	7.81858	7.59745	7.7674
ENSMUSG00000009894	6770.47	8171.67	7683.78	8683.36	7753.02	6985.21	7184.63	7191.2	7552.85	8597.6	7509.18	7791.46	Snap47	7656.2	0.0503223	0.0703867	0.714941	0.474645	0.926864	6035	8417	8169	8718	7689	5976	7235	7625	7710	9802	7669	7719	12.7747	13.0377	12.9515	13.123	12.964	12.8182	12.8575	12.8588	12.9274	13.109	12.9193	12.971
ENSMUSG00000009900	0	0	0.940603	0	0	1.16888	0	0	0.979618	0	0	0	Wnt3a	0.257425	-0.22407	2.51133	-0.0892239	0.928904	NA	0	0	1	0	0	1	0	0	1	0	0	0	6.901	6.901	7.02895	6.901	6.901	7.04362	6.901	6.901	7.03157	6.901	6.901	6.901
ENSMUSG00000009905	706.777	696.102	723.324	714.151	753.22	696.65	674.273	736.567	725.897	679.773	745.141	716.665	Kdsr	714.045	0.0162125	0.0515889	0.314263	0.753321	0.971843	630	717	769	717	747	596	679	781	741	775	761	710	9.86178	9.84485	9.88763	9.87336	9.93315	9.84573	9.80957	9.90798	9.89161	9.81855	9.92099	9.87729
ENSMUSG00000009907	1050.07	1063.08	1020.55	1107.58	1244.28	1028.61	986.086	1030.82	1082.48	1117.46	1152.47	1111.34	Vps4b	1082.9	0.0319987	0.0643019	0.497632	0.618743	0.956474	936	1095	1085	1112	1234	880	993	1093	1105	1274	1177	1101	10.3196	10.3343	10.2856	10.3836	10.5251	10.2949	10.2448	10.2975	10.356	10.3943	10.4317	10.3877
ENSMUSG00000009927	2774.38	3052.36	2895.18	2893.46	2757.77	3029.73	3428.96	3529.11	2759.58	3155.9	2702.48	2696.07	Rps25	2972.92	-0.082191	0.0792547	-1.03705	0.299713	0.89321	2473	3144	3078	2905	2735	2592	3453	3742	2817	3598	2760	2671	11.5549	11.6826	11.6118	11.611	11.5469	11.6726	11.8392	11.8782	11.5478	11.7274	11.52	11.5168
ENSMUSG00000009941	0	0	0.940603	5.97616	1.00833	0	0.993038	3.77243	3.91847	1.75425	0.97916	2.01877	Nxf2	1.7801	-0.282997	1.02342	-0.276522	0.782147	NA	0	0	1	6	1	0	1	4	4	2	1	2	6.901	6.901	7.02895	7.22295	7.03347	6.901	7.03247	7.15699	7.16188	7.07569	7.03154	7.08838
ENSMUSG00000009995	728.092	806.779	877.582	629.489	652.387	847.436	814.291	803.528	885.575	795.554	637.433	744.928	Tafazzin	768.59	-0.0955769	0.101314	-0.943372	0.345491	0.899742	649	831	933	632	647	725	820	852	904	907	651	738	9.89499	10.0112	10.1081	9.73427	9.77328	10.0676	10.0218	10.0066	10.1186	9.99518	9.74793	9.92067
ENSMUSG00000010021	115.552	120.386	116.635	257.971	205.699	169.487	142.004	147.125	238.047	231.562	259.478	200.868	Kif19a	183.734	-0.281404	0.22739	-1.23754	0.215887	0.874107	103	124	124	259	204	145	143	156	243	264	265	199	8.2679	8.2942	8.27384	8.86532	8.67904	8.53098	8.40463	8.42925	8.79757	8.7747	8.8703	8.66031
ENSMUSG00000010025	1184.69	1104.83	1013.03	1234.08	1155.54	1092.9	1082.41	1098.72	1143.21	1199.03	1185.76	1251.64	Aldh3a2	1145.49	-0.0161274	0.0628806	-0.256477	0.797582	0.979316	1056	1138	1077	1239	1146	935	1090	1165	1167	1367	1211	1240	10.4652	10.3806	10.2768	10.515	10.4349	10.3675	10.3559	10.3739	10.4219	10.4798	10.4663	10.5324
ENSMUSG00000010044	10.0968	7.76683	10.3466	6.97218	32.2665	7.01326	9.93038	16.0328	8.81656	7.89414	12.7291	4.03755	Zmynd10	11.1586	0.501254	0.462453	1.0839	0.278408	0.885688	9	8	11	7	32	6	10	17	9	9	13	4	7.31888	7.2678	7.32398	7.24862	7.64244	7.24964	7.31544	7.42651	7.29166	7.27078	7.36977	7.1658
ENSMUSG00000010045	634.977	564.066	602.926	666.342	639.279	686.131	727.897	675.265	623.037	600.832	628.621	624.811	Tmem115	639.515	-0.0695732	0.0682193	-1.01985	0.307802	0.895617	566	581	641	669	634	587	733	716	636	685	642	619	9.74372	9.61635	9.6876	9.79653	9.75109	9.82885	9.89469	9.8112	9.72308	9.68385	9.73277	9.72617
ENSMUSG00000010047	187.352	248.538	258.666	256.975	249.057	301.57	253.225	245.208	208.659	235.947	277.102	261.431	Hyal2	248.644	-0.0808528	0.108994	-0.741811	0.458202	0.924104	167	256	275	258	247	258	255	260	213	269	283	259	8.60632	8.8337	8.86762	8.86202	8.83546	9.00207	8.84951	8.82234	8.69037	8.79021	8.92714	8.87673
ENSMUSG00000010048	63.9465	90.2894	93.1197	81.6742	79.6578	125.07	86.3943	83.9366	85.2268	92.9755	66.5829	90.8449	Ifrd2	86.6432	-0.13287	0.15685	-0.847116	0.396931	0.913366	57	93	99	82	79	107	87	89	87	106	68	90	7.93409	8.11852	8.13639	8.06206	8.04836	8.31909	8.0934	8.07721	8.08574	8.13549	7.95429	8.12206
ENSMUSG00000010051	68.4339	58.2512	77.1294	82.6702	96.7994	85.328	78.45	92.4246	74.451	72.8015	113.583	79.7416	Hyal1	81.6719	-0.152301	0.16082	-0.947024	0.343626	0.899742	61	60	82	83	96	73	79	98	76	83	116	79	7.96821	7.88881	8.0309	8.06876	8.15915	8.08641	8.04006	8.13203	8.01203	8.00023	8.25699	8.04893
ENSMUSG00000010054	943.491	974.737	997.98	1100.61	1036.56	905.879	1044.68	965.743	973.74	993.785	960.556	1023.52	Tusc2	993.439	0.0426104	0.0558851	0.762464	0.445783	0.922812	841	1004	1061	1105	1028	775	1052	1024	994	1133	981	1014	10.1927	10.2311	10.259	10.376	10.3041	10.145	10.3134	10.2201	10.2299	10.254	10.2138	10.289
ENSMUSG00000010057	510.45	567.949	533.322	492.037	501.138	515.475	574.969	535.685	505.483	543.819	457.268	470.375	Nprl2	517.331	0.0174744	0.0732487	0.238562	0.811445	0.980826	455	585	567	494	497	441	579	568	516	620	467	466	9.51156	9.62364	9.55725	9.47365	9.49252	9.52173	9.63671	9.56188	9.50144	9.57771	9.39903	9.42764
ENSMUSG00000010064	1203.76	1266.96	1377.98	1408.38	1474.17	1824.62	1649.44	1582.54	1269.58	1240.26	1321.87	1413.14	Slc38a3	1419.39	-0.12774	0.102946	-1.24085	0.214663	0.874107	1073	1305	1465	1414	1462	1561	1661	1678	1296	1414	1350	1400	10.4846	10.5473	10.6512	10.6783	10.7354	11.0061	10.8772	10.8247	10.5499	10.5212	10.5996	10.6825
ENSMUSG00000010066	3315.12	2574.7	2359.97	2557.8	2978.6	2633.48	2561.04	2855.73	2799.75	2653.31	2966.86	2415.46	Cacna2d2	2722.65	0.0309407	0.0868252	0.356356	0.721574	0.966028	2955	2652	2509	2568	2954	2253	2579	3028	2858	3025	3030	2393	11.7937	11.4557	11.3407	11.4469	11.6498	11.4856	11.4486	11.5935	11.567	11.4955	11.6445	11.3713
ENSMUSG00000010067	84.1401	133.978	117.575	91.6344	116.966	120.394	119.165	122.604	102.86	135.078	127.291	97.9106	Rassf1	114.133	-0.112686	0.137759	-0.817991	0.413363	0.91484	75	138	125	92	116	103	120	130	105	154	130	97	8.07856	8.36491	8.27898	8.12705	8.27566	8.29424	8.28761	8.30606	8.19556	8.37043	8.33069	8.16592
ENSMUSG00000010080	190.717	286.402	390.35	263.947	206.707	171.825	180.733	181.077	195.924	204.371	165.478	300.797	Epn3	228.194	0.421222	0.187811	2.2428	0.02491	0.673237	170	295	415	265	205	147	182	192	200	233	169	298	8.61999	8.95613	9.24269	8.88496	8.68291	8.54111	8.57896	8.58039	8.64084	8.67392	8.51339	8.99977
ENSMUSG00000010086	1833.13	3331	4035.19	2554.81	2138.66	2035.01	2325.69	2002.22	2627.34	2111.24	1863.34	3118	Rnf112	2497.97	0.274417	0.180468	1.52058	0.128364	0.837677	1634	3431	4290	2565	2121	1741	2342	2123	2682	2407	1903	3089	11.0121	11.8001	12.0603	11.4454	11.2117	11.147	11.3214	11.126	11.4825	11.1949	11.0331	11.7111
ENSMUSG00000010095	2791.21	2489.27	2412.65	2790.87	2763.82	3153.63	2845.05	2867.99	2681.21	2763.83	2653.52	2863.63	Slc3a2	2756.39	-0.0963744	0.0597685	-1.61246	0.106861	0.836283	2488	2564	2565	2802	2741	2698	2865	3041	2737	3151	2710	2837	11.563	11.411	11.3697	11.5628	11.5498	11.7264	11.5885	11.5992	11.5094	11.5498	11.4957	11.5971
ENSMUSG00000010097	1011.92	1090.27	1108.97	839.65	991.185	1251.87	1151.92	1121.36	1172.6	1066.59	906.703	908.449	Nxf1	1051.79	-0.102168	0.0989908	-1.03209	0.302029	0.893448	902	1123	1179	843	983	1071	1160	1189	1197	1216	926	900	10.2755	10.3646	10.3851	10.057	10.2509	10.5326	10.4311	10.3985	10.4527	10.3383	10.1461	10.1483
ENSMUSG00000010110	500.353	537.853	594.461	562.755	549.538	559.892	544.185	494.189	595.608	537.679	553.226	554.154	Stx5a	548.658	0.00345147	0.0650046	0.0530958	0.957656	0.996025	446	554	632	565	545	479	548	524	608	613	565	549	9.4909	9.56612	9.67239	9.61388	9.58874	9.60847	9.57842	9.47813	9.67446	9.56578	9.5958	9.59757
ENSMUSG00000010122	61.7027	42.7175	78.07	25.8967	80.6661	382.223	50.6449	54.7003	67.5936	22.8053	74.4162	33.3098	Slc47a1	81.2288	-0.758719	0.66952	-1.13323	0.257119	0.879608	55	44	83	26	80	327	51	58	69	26	76	33	7.91653	7.75118	8.03743	7.56665	8.05524	9.22239	7.82432	7.85932	7.96192	7.52631	8.01179	7.65408
ENSMUSG00000010136	1.12187	1.94171	2.82181	5.97616	18.1499	0	1.98608	5.65865	0.979618	1.75425	2.93748	1.00939	Pifo	3.69474	1.53278	0.821808	1.86513	0.0621628	NA	1	2	3	6	18	0	2	6	1	2	3	1	7.04073	7.08477	7.12247	7.22295	7.45973	6.901	7.08686	7.21431	7.03157	7.07569	7.12695	7.03354
ENSMUSG00000010142	70.6777	34.9507	43.2677	34.8609	47.3914	51.4306	47.6658	54.7003	44.0828	52.6276	54.833	57.5351	Tnfrsf13b	49.502	-0.174393	0.190841	-0.913812	0.360815	0.903739	63	36	46	35	47	44	48	58	45	60	56	57	7.9848	7.67198	7.75648	7.67101	7.79511	7.83122	7.79762	7.85932	7.76427	7.84162	7.86044	7.88294
ENSMUSG00000010154	572.152	624.259	600.105	658.373	617.096	575.087	585.892	627.167	554.464	692.93	635.475	583.426	Spire2	610.536	0.0147667	0.0693169	0.213032	0.831302	0.981416	510	643	638	661	612	492	590	665	566	790	649	578	9.63148	9.72521	9.68255	9.7833	9.71269	9.63693	9.65682	9.73026	9.59816	9.83978	9.74458	9.65231
ENSMUSG00000010175	832.426	910.66	1033.72	766.94	781.453	615.998	767.618	727.136	807.205	618.374	769.62	1007.37	Prox1	803.21	0.188807	0.122683	1.53898	0.123809	0.836283	742	938	1099	770	775	527	773	771	824	705	786	998	10.0471	10.1512	10.3008	9.95355	9.97482	9.71077	9.95455	9.89352	10.0118	9.71494	9.9575	10.2701
ENSMUSG00000010277	5952.63	5848.42	6187.29	6103.65	5966.27	5829.19	5991.99	6082.1	5952.16	6181.11	6164.79	6095.69	2610507B11Rik	6029.61	-0.00753292	0.0294751	-0.255569	0.798284	0.979316	5306	6024	6578	6128	5917	4987	6034	6449	6076	7047	6296	6039	12.5956	12.5711	12.6493	12.6304	12.5987	12.5665	12.6047	12.6255	12.5955	12.6479	12.6442	12.6285
ENSMUSG00000010290	986.122	899.01	837.137	835.666	1031.52	901.204	859.971	988.377	966.883	870.11	881.244	857.979	AI597479	909.602	0.0217229	0.0713266	0.304555	0.760705	0.972717	879	926	890	839	1023	771	866	1048	987	992	900	850	10.2448	10.1361	10.0535	10.0515	10.2983	10.139	10.0846	10.2475	10.2215	10.0982	10.1129	10.0819
ENSMUSG00000010307	521.668	395.137	392.231	446.22	525.338	552.879	487.582	451.749	460.42	466.632	552.246	525.891	Tmem86a	481.499	-0.131918	0.098181	-1.34362	0.17907	0.85901	465	407	417	448	521	473	491	479	470	532	564	521	9.53416	9.2545	9.24734	9.37444	9.54147	9.59513	9.46431	9.3868	9.40597	9.41953	9.59393	9.54257
ENSMUSG00000010311	20.1936	20.3879	23.5151	26.8927	26.2165	16.3643	21.8468	18.8622	22.5312	17.5425	35.2498	35.3286	Optc	23.7443	-0.0306815	0.263448	-0.116461	0.907287	0.99005	18	21	25	27	26	14	22	20	23	20	36	35	7.48994	7.49272	7.53582	7.57911	7.57068	7.43185	7.51323	7.47045	7.5226	7.45041	7.6752	7.67604
ENSMUSG00000010342	12.3405	7.76683	4.70301	5.97616	13.1082	10.5199	8.93734	8.48797	6.85733	5.26276	16.6457	6.05632	Tex14	8.88851	-0.0354115	0.421297	-0.0840535	0.933014	NA	11	8	5	6	13	9	9	9	7	6	17	6	7.36262	7.2678	7.18673	7.22295	7.37664	7.32748	7.29431	7.28435	7.24576	7.2032	7.43635	7.22509
ENSMUSG00000010358	83.0182	62.1346	58.3174	73.7059	77.6412	102.861	84.4082	91.4815	72.4917	85.0813	46.9997	51.4788	Ifi35	74.135	-0.107303	0.199767	-0.53714	0.591171	0.949861	74	64	62	74	77	88	85	97	74	97	48	51	8.07109	7.91994	7.88935	8.00672	8.03446	8.19556	8.08034	8.12609	7.99799	8.08478	7.79153	7.83164
ENSMUSG00000010362	173.889	156.307	144.853	139.444	119.991	215.073	229.392	171.646	128.33	138.586	116.52	109.014	Rdm1	153.587	-0.107351	0.192623	-0.55731	0.577316	0.949848	155	161	154	140	119	184	231	182	131	158	119	108	8.54999	8.47212	8.41839	8.39211	8.29207	8.71458	8.76695	8.54034	8.33608	8.38788	8.27322	8.23125
ENSMUSG00000010376	1820.79	1623.27	1743.88	1778.9	1701.05	1872.54	1871.88	1850.38	1614.41	1713.03	1646.95	1745.23	Nedd8	1748.52	-0.0210847	0.0555215	-0.379757	0.704126	0.965187	1623	1672	1854	1786	1687	1602	1885	1962	1648	1953	1682	1729	11.0034	10.8569	10.9481	10.9736	10.9164	11.0395	11.039	11.0241	10.8499	10.9253	10.8753	10.9491
ENSMUSG00000010392	1195.91	1146.58	1184.22	1246.03	1298.72	1030.95	1138.02	1107.21	1249.01	1135.88	1254.3	1240.54	Gosr1	1185.61	0.0590631	0.0628847	0.939229	0.347613	0.899742	1066	1181	1259	1251	1288	882	1146	1174	1275	1295	1281	1229	10.4767	10.4254	10.4647	10.5269	10.5778	10.2976	10.4164	10.3832	10.5298	10.4141	10.535	10.5214
ENSMUSG00000010406	298.417	260.189	270.894	278.887	235.948	324.948	386.292	310.283	324.254	247.35	246.748	273.544	Mrpl52	288.146	-0.166778	0.119483	-1.39583	0.162765	0.851201	266	268	288	280	234	278	389	329	331	282	252	271	8.99266	8.87265	8.9074	8.93275	8.79021	9.06983	9.23259	9.02774	9.06787	8.82966	8.82761	8.91586
ENSMUSG00000010435	2.24374	0	0	0	0	0	0	0	0	0	0	0	Spaca7	0.186978	1.17739	3.16075	0.372502	0.709519	NA	2	0	0	0	0	0	0	0	0	0	0	0	7.09853	6.901	6.901	6.901	6.901	6.901	6.901	6.901	6.901	6.901	6.901	6.901
ENSMUSG00000010453	1926.25	1891.22	1942.34	1944.24	2141.69	1857.35	1755.69	1803.22	1913.19	1962.13	1950.49	1838.09	Kansl3	1910.49	0.0753983	0.0484537	1.55609	0.119687	0.836283	1717	1948	2065	1952	2124	1589	1768	1912	1953	2237	1992	1821	11.0759	11.0522	11.0867	11.0879	11.2135	11.029	10.9568	10.991	11.0671	11.0998	11.0921	11.0156
ENSMUSG00000010461	104.334	65.0472	50.7926	53.7854	128.058	73.6392	103.276	98.0832	92.0841	81.5728	105.749	104.976	Eya4	88.4498	-0.232769	0.221852	-1.04921	0.294083	0.890277	93	67	54	54	127	63	104	104	94	93	108	104	8.20422	7.94258	7.82562	7.85155	8.33467	8.00624	8.19801	8.16697	8.12989	8.06138	8.21247	8.20797
[truncated: 29,365 more rows]
