# Supplementary material for: Inhibiting 15-PGDH restores redox homeostasis and confers neuroprotection in Parkinson's disease
Source: Redox Biol. 2026 Jun 30;95:104285. doi: 10.1016/j.redox.2026.104285 (PMC13351393; doi:10.1016/j.redox.2026.104285)
Supplement: Multimedia component 4 [file mmc4.xlsx]

## Sheet: SWvsVEH_upgenes
Gene Ontology Biological Process Analysis Based on Up-Regulated Genes (p-value < 0.05, logFC > 0)
ID	Description	GeneRatio	BgRatio	RichFactor	FoldEnrichment	zScore	pvalue	p.adjust	qvalue	geneID	Count
GO:0099003	vesicle-mediated transport in synapse	17/372	271/28905	0.0627306	4.87427	7.31662	1.00916e-07	1.00916e-07	0.000165712	Abca13/Rab5a/Dnm1l/Nrxn1/Cdh2/Sacm1l/Atp2a2/Npy/Slc17a6/Atp6ap2/Rims3/Unc13a/Ap2b1/Ppfia2/Usp46/Kcnh1/Syt9	17
GO:0050803	regulation of synapse structure or activity	18/372	317/28905	0.0567823	4.41208	6.97483	1.8913e-07	1.8913e-07	0.000165712	Tiam1/Dnm1l/Nrxn1/Cdh2/Caprin1/Adgrl2/Wasl/Slc17a6/Gpm6a/Rims3/Mdga2/Efna5/Frmpd4/Il1rapl1/Ppfia2/Lrrtm2/Slitrk1/Prnp	18
GO:0031346	positive regulation of cell projection organization	22/372	467/28905	0.0471092	3.66046	6.61824	2.17893e-07	2.17893e-07	0.000165712	Tiam1/Gdi1/Ndel1/Dnm1l/Nrxn1/Htr7/Hdac4/Caprin1/Prom2/Wasl/Gpm6a/Cx3cl1/Prkci/Golga4/Arhgap32/Dzip1/Efna5/Il1rapl1/Alkal2/Fut9/Map6/Slitrk1	22
GO:0051962	positive regulation of nervous system development	20/372	392/28905	0.0510204	3.96437	6.74731	2.22432e-07	2.22432e-07	0.000165712	Tiam1/Gdi1/Ndel1/Nr2e1/Dnm1l/Nrxn1/Caprin1/Adgrl2/Trp73/Cx3cl1/Prkci/Golga4/Arhgap32/Atxn1/Efna5/Trim32/Il1rapl1/Map6/Lrrtm2/Slitrk1	20
GO:0099504	synaptic vesicle cycle	15/372	231/28905	0.0649351	5.04556	7.04883	3.68126e-07	3.68126e-07	0.000213073	Abca13/Rab5a/Dnm1l/Nrxn1/Cdh2/Atp2a2/Npy/Slc17a6/Atp6ap2/Rims3/Unc13a/Ap2b1/Ppfia2/Kcnh1/Syt9	15
GO:0050890	cognition	19/372	376/28905	0.0505319	3.92641	6.52173	5.17434e-07	5.17434e-07	0.000213073	Dgcr2/Dnah11/Plk2/Nrxn1/Gtf2a1l/Htr7/Brinp1/Foxp2/Grpr/Adrb1/Pomk/Ptchd1/Atxn1/Adra1b/Grm7/Nptx2/Tac1/Prnp/Peg13	19
GO:0050767	regulation of neurogenesis	22/372	494/28905	0.0445344	3.4604	6.29799	5.62822e-07	5.62822e-07	0.000213073	Tiam1/Gdi1/Ndel1/Nr2e1/Nr1d1/Dnm1l/Caprin1/Brinp1/Trp73/Rnf6/Cx3cl1/Fstl4/Prkci/Golga4/Arhgap32/Atxn1/Efna5/Lingo1/Trim32/Il1rapl1/Map6/Slitrk1	22
GO:0007018	microtubule-based movement	21/372	458/28905	0.0458515	3.56274	6.31241	6.38972e-07	6.38972e-07	0.000213073	Kif5b/Ttll5/Rhot1/Dnah11/Ndel1/Cfap45/Celf3/Kif17/Ift57/Cfap221/Cfap69/Dzip1/Eno4/Catsperz/Map6/Kif27/Agbl4/Tac1/Wdr35/Ttll9/Catspere1	21
GO:0050807	regulation of synapse organization	17/372	309/28905	0.0550162	4.27485	6.60837	6.4351e-07	6.4351e-07	0.000213073	Tiam1/Dnm1l/Nrxn1/Cdh2/Caprin1/Adgrl2/Wasl/Gpm6a/Rims3/Mdga2/Efna5/Frmpd4/Il1rapl1/Ppfia2/Lrrtm2/Slitrk1/Prnp	17
GO:0050769	positive regulation of neurogenesis	17/372	330/28905	0.0515152	4.00281	6.26424	1.58674e-06	1.58674e-06	0.000461262	Tiam1/Gdi1/Ndel1/Nr2e1/Dnm1l/Caprin1/Trp73/Cx3cl1/Prkci/Golga4/Arhgap32/Atxn1/Efna5/Trim32/Il1rapl1/Map6/Slitrk1	17
GO:0006836	neurotransmitter transport	14/372	229/28905	0.0611354	4.75032	6.50584	1.84427e-06	1.84427e-06	0.000461262	Rhot1/Rab5a/Dnm1l/Nrxn1/Slc6a17/Atp2a2/Npy/Slc17a6/Rims3/Unc13a/Slc6a7/Ppfia2/Kcnh1/Syt9	14
GO:0007611	learning or memory	17/372	335/28905	0.0507463	3.94307	6.18649	1.94554e-06	1.94554e-06	0.000461262	Dnah11/Plk2/Nrxn1/Htr7/Brinp1/Foxp2/Grpr/Adrb1/Pomk/Ptchd1/Atxn1/Adra1b/Grm7/Nptx2/Tac1/Prnp/Peg13	17
GO:0007416	synapse assembly	14/372	231/28905	0.0606061	4.70919	6.46275	2.04273e-06	2.04273e-06	0.000461262	Nrxn1/Slc25a46/Cdh2/Caprin1/Adgrl2/Gpm6a/Mdga2/Sdk2/Fzd5/Efna5/Il1rapl1/Cbln4/Lrrtm2/Slitrk1	14
GO:0032886	regulation of microtubule-based process	15/372	266/28905	0.056391	4.38167	6.32659	2.167e-06	2.167e-06	0.000461262	Rhot1/Dnah11/Plk2/Mapre2/Cfap45/Prkaa2/Hsph1/Cyld/Wdr47/Cfap69/Map6d1/Efna5/Map6/Tac1/Cep295nl	15
GO:0007215	glutamate receptor signaling pathway	7/372	48/28905	0.145833	11.3315	8.17965	2.58471e-06	2.58471e-06	0.000513496	Tiam1/Grm1/Homer2/Cx3cl1/Unc13a/Grm7/Prnp	7
GO:0030317	flagellated sperm motility	12/372	177/28905	0.0677966	5.26791	6.50318	3.48163e-06	3.48163e-06	0.000648453	Ttll5/Dnah11/Cfap45/Celf3/Cfap221/Cfap69/Dzip1/Eno4/Catsperz/Tac1/Ttll9/Catspere1	12
GO:0097722	sperm motility	12/372	185/28905	0.0648649	5.0401	6.29453	5.49047e-06	5.49047e-06	0.000962447	Ttll5/Dnah11/Cfap45/Celf3/Cfap221/Cfap69/Dzip1/Eno4/Catsperz/Tac1/Ttll9/Catspere1	12
GO:0016358	dendrite development	16/372	328/28905	0.0487805	3.79032	5.8031	6.42036e-06	6.42036e-06	0.00106293	Tiam1/Nr2e1/Plk2/Dnm1l/Slc25a46/Nr3c1/Caprin1/Wasl/Carm1/Rbfox2/Fstl4/Hecw2/Sarm1/Il1rapl1/Ppfia2/Map6	16
GO:0042391	regulation of membrane potential	20/372	495/28905	0.040404	3.13946	5.48211	7.88562e-06	7.88562e-06	0.0012368	Kif5b/Plk2/Nrxn1/Gabbr1/Rgs7/Atp2a2/Cx3cl1/Rims3/Rbfox2/Adrb1/Kcnmb2/Kcnj9/Rgs4/Cacna2d1/Kcna4/Atxn1/Gpd1l/Kcnh1/Kcnd2/Tac1	20
GO:0046928	regulation of neurotransmitter secretion	9/372	106/28905	0.0849057	6.59731	6.59204	9.63416e-06	9.63416e-06	0.00143549	Rhot1/Rab5a/Dnm1l/Atp2a2/Npy/Rims3/Unc13a/Ppfia2/Kcnh1	9
GO:2000300	regulation of synaptic vesicle exocytosis	7/372	59/28905	0.118644	9.21884	7.21556	1.06071e-05	1.06071e-05	0.0015052	Rab5a/Dnm1l/Atp2a2/Npy/Rims3/Ppfia2/Kcnh1	7
GO:0044782	cilium organization	18/372	426/28905	0.0422535	3.28317	5.42072	1.23392e-05	1.23392e-05	0.00165028	Rab23/Ttll5/Kif17/Tmem231/Ift57/Ccdc113/Cyld/Cfap221/Bbs7/Cfap69/Cep126/Dzip1/Dnal1/Eno4/Trim32/Kif27/Lrrc43/Wdr35	18
GO:0060294	cilium movement involved in cell motility	12/372	201/28905	0.0597015	4.6389	5.91118	1.2737e-05	1.2737e-05	0.00165028	Ttll5/Dnah11/Cfap45/Celf3/Cfap221/Cfap69/Dzip1/Eno4/Catsperz/Tac1/Ttll9/Catspere1	12
GO:0099175	regulation of postsynapse organization	10/372	139/28905	0.0719424	5.59004	6.19386	1.35237e-05	1.35237e-05	0.0016792	Tiam1/Dnm1l/Nrxn1/Cdh2/Caprin1/Wasl/Il1rapl1/Ppfia2/Lrrtm2/Prnp	10
GO:0001539	cilium or flagellum-dependent cell motility	12/372	207/28905	0.057971	4.50444	5.7777	1.70921e-05	1.70921e-05	0.0018258	Ttll5/Dnah11/Cfap45/Celf3/Cfap221/Cfap69/Dzip1/Eno4/Catsperz/Tac1/Ttll9/Catspere1	12
GO:0060285	cilium-dependent cell motility	12/372	207/28905	0.057971	4.50444	5.7777	1.70921e-05	1.70921e-05	0.0018258	Ttll5/Dnah11/Cfap45/Celf3/Cfap221/Cfap69/Dzip1/Eno4/Catsperz/Tac1/Ttll9/Catspere1	12
GO:0007269	neurotransmitter secretion	11/372	174/28905	0.0632184	4.91217	5.91009	1.71552e-05	1.71552e-05	0.0018258	Rhot1/Rab5a/Dnm1l/Nrxn1/Atp2a2/Npy/Rims3/Unc13a/Ppfia2/Kcnh1/Syt9	11
GO:0099643	signal release from synapse	11/372	174/28905	0.0632184	4.91217	5.91009	1.71552e-05	1.71552e-05	0.0018258	Rhot1/Rab5a/Dnm1l/Nrxn1/Atp2a2/Npy/Rims3/Unc13a/Ppfia2/Kcnh1/Syt9	11
GO:0016079	synaptic vesicle exocytosis	9/372	115/28905	0.0782609	6.081	6.23381	1.86424e-05	1.86424e-05	0.00186892	Rab5a/Dnm1l/Atp2a2/Npy/Rims3/Unc13a/Ppfia2/Kcnh1/Syt9	9
GO:0003341	cilium movement	13/372	244/28905	0.0532787	4.13984	5.62385	1.88147e-05	1.88147e-05	0.00186892	Ttll5/Dnah11/Cfap45/Celf3/Cfap221/Cfap69/Dzip1/Eno4/Catsperz/Kif27/Tac1/Ttll9/Catspere1	13
GO:0035176	social behavior	7/372	66/28905	0.106061	8.24108	6.72453	2.24172e-05	2.24172e-05	0.00215494	Nr2e1/Nrxn1/Brinp1/Grpr/Ptchd1/Atxn1/Peg13	7
GO:0006865	amino acid transport	11/372	180/28905	0.0611111	4.74843	5.76013	2.35184e-05	2.35184e-05	0.00219015	Slc25a22/Grm1/Nr3c1/Gabbr1/Slc6a17/Slc7a10/Slc17a6/Rgs4/Npy5r/Slc6a7/Grm7	11
GO:0048588	developmental cell growth	14/372	289/28905	0.0484429	3.76409	5.3923	2.61209e-05	2.61209e-05	0.0023588	Tiam1/Gdi1/Ndel1/Nr3c1/Raph1/Rnf6/Unc13a/Adrb1/Fstl4/Rgs4/Golga4/Arhgap32/Efna5/Adra1b	14
GO:0051703	biological process involved in intraspecies interaction between organisms	7/372	69/28905	0.101449	7.88277	6.53578	3.00469e-05	3.00469e-05	0.00263352	Nr2e1/Nrxn1/Brinp1/Grpr/Ptchd1/Atxn1/Peg13	7
GO:0050770	regulation of axonogenesis	11/372	186/28905	0.0591398	4.59526	5.61666	3.1828e-05	3.1828e-05	0.00270993	Tiam1/Gdi1/Ndel1/Cdh2/Rnf6/Fstl4/Golga4/Arhgap32/Efna5/Map6/Slitrk1	11
GO:0032891	negative regulation of organic acid transport	5/372	30/28905	0.166667	12.9503	7.47746	3.75832e-05	3.75832e-05	0.00310669	Gabbr1/Rgs4/Irs2/Npy5r/Grm7	5
GO:0051588	regulation of neurotransmitter transport	9/372	126/28905	0.0714286	5.55012	5.84449	3.8573e-05	3.8573e-05	0.00310669	Rhot1/Rab5a/Dnm1l/Atp2a2/Npy/Rims3/Unc13a/Ppfia2/Kcnh1	9
GO:0030534	adult behavior	11/372	191/28905	0.0575916	4.47496	5.5017	4.05781e-05	4.05781e-05	0.00318217	Agrp/Nrxn1/Homer2/Npy/Wdr47/Adam22/Atxn1/Adra1b/Usp46/Grm7/Slitrk1	11
GO:0048813	dendrite morphogenesis	11/372	193/28905	0.0569948	4.42859	5.45681	4.46178e-05	4.46178e-05	0.00340926	Tiam1/Nr2e1/Dnm1l/Caprin1/Wasl/Rbfox2/Hecw2/Sarm1/Il1rapl1/Ppfia2/Map6	11
GO:0099111	microtubule-based transport	12/372	229/28905	0.0524017	4.0717	5.32861	4.60876e-05	4.60876e-05	0.00343352	Kif5b/Rhot1/Dnah11/Ndel1/Cfap45/Kif17/Ift57/Cfap221/Map6/Kif27/Agbl4/Wdr35	12
GO:0050772	positive regulation of axonogenesis	8/372	101/28905	0.0792079	6.15458	5.92522	4.98139e-05	4.98139e-05	0.00355675	Tiam1/Gdi1/Ndel1/Golga4/Arhgap32/Efna5/Map6/Slitrk1	8
GO:1902115	regulation of organelle assembly	12/372	231/28905	0.0519481	4.03645	5.29059	5.01287e-05	5.01287e-05	0.00355675	Plk2/Nrxn1/Pikfyve/Caprin1/Prkaa2/Cyld/Elapor1/Dzip1/Ubqln2/Trim32/Lrrtm2/Cep295nl	12
GO:0015800	acidic amino acid transport	7/372	75/28905	0.0933333	7.25215	6.19034	5.17467e-05	5.17467e-05	0.00358617	Slc25a22/Grm1/Nr3c1/Gabbr1/Slc17a6/Npy5r/Grm7	7
GO:1903522	regulation of blood circulation	13/372	273/28905	0.047619	3.70008	5.11809	6.01283e-05	6.01283e-05	0.00407233	Htr7/Hdac4/Atp2a2/Cx3cl1/Rbfox2/Adrb1/Rgs4/Cacna2d1/Adra1b/Gpd1l/Kcnd2/Tac1/Wdr35	13
GO:0060271	cilium assembly	16/372	395/28905	0.0405063	3.14741	4.90672	6.16174e-05	6.16174e-05	0.00408044	Rab23/Ttll5/Tmem231/Ift57/Ccdc113/Cyld/Cfap221/Bbs7/Cfap69/Cep126/Dzip1/Dnal1/Trim32/Kif27/Lrrc43/Wdr35	16
GO:0007264	small GTPase-mediated signal transduction	17/372	439/28905	0.0387244	3.00895	4.843	6.36285e-05	6.36285e-05	0.00412202	Tiam1/Gdi1/Rnd3/Rhot1/Plk2/Mapre2/Cdh2/Dhcr24/Arhgap5/Adrb1/Arhgap32/Rab9b/Kbtbd7/Adra1b/Cdc42se2/Arhgap20/Chml	17
GO:0030705	cytoskeleton-dependent intracellular transport	11/372	202/28905	0.0544554	4.23128	5.26215	6.73706e-05	6.73706e-05	0.00426798	Kif5b/Rhot1/Ndel1/Kif17/Wasl/Ift57/Map6d1/Ppfia2/Map6/Agbl4/Wdr35	11
GO:0051654	establishment of mitochondrion localization	5/372	34/28905	0.147059	11.4267	6.94596	7.03499e-05	7.03499e-05	0.00426798	Kif5b/Rhot1/Dnm1l/Map6/Agbl4	5
GO:0034329	cell junction assembly	18/372	487/28905	0.036961	2.87193	4.75701	7.07253e-05	7.07253e-05	0.00426798	Nrxn1/Slc25a46/Cdh2/Caprin1/Adgrl2/Gpm6a/Mdga2/Wnt4/Cdh6/Cdh12/Sdk2/Fzd5/Efna5/Il1rapl1/Cbln4/Lrrtm2/Slitrk1/Frmpd2	18
GO:0030575	nuclear body organization	4/372	18/28905	0.222222	17.267	7.88261	7.16104e-05	7.16104e-05	0.00426798	Dyrk3/Agap3/Celf3/Srpk2	4
GO:0050795	regulation of behavior	8/372	109/28905	0.0733945	5.70287	5.61677	8.56692e-05	8.56692e-05	0.00500577	Agrp/Nr1d1/Nrxn1/Hdac4/Npy/Grpr/Adrb1/Npsr1	8
GO:0031503	protein-containing complex localization	12/372	245/28905	0.0489796	3.80579	5.0359	8.80133e-05	8.80133e-05	0.00504384	Kif5b/Nrxn1/Sacm1l/Kif17/Wasl/Ift57/Ap2b1/Adam22/Dzip1/Usp46/Nptx2/Wdr35	12
GO:0051051	negative regulation of transport	18/372	497/28905	0.0362173	2.81414	4.65807	9.13796e-05	9.13796e-05	0.00513795	Rab23/Akap1/Gopc/Gabbr1/Htr7/Prom2/Cbarp/Rgs4/Irs2/Hecw2/Npsr1/Npy5r/Ubqln2/Il1rapl1/Cd47/Grm7/Cry2/Lrrtm2	18
GO:0099560	synaptic membrane adhesion	5/372	36/28905	0.138889	10.7919	6.71241	9.3323e-05	9.3323e-05	0.00515005	Nrxn1/Mdga2/Cdh6/Efna5/Slitrk1	5
GO:0021953	central nervous system neuron differentiation	11/372	210/28905	0.052381	4.07008	5.0984	9.53149e-05	9.53149e-05	0.00516434	Brinp2/Ndel1/Nr2e1/Nrxn1/Slc25a46/Brinp1/Foxp2/Wdr47/Lingo1/Agbl4/Scyl2	11
GO:0051956	negative regulation of amino acid transport	4/372	20/28905	0.2	15.5403	7.42728	0.000111098	0.000111098	0.00591203	Gabbr1/Rgs4/Npy5r/Grm7	4
GO:0060998	regulation of dendritic spine development	7/372	86/28905	0.0813953	6.32455	5.64637	0.000124145	0.000124145	0.00637846	Tiam1/Plk2/Dnm1l/Nr3c1/Caprin1/Fstl4/Ppfia2	7
GO:0070936	protein K48-linked ubiquitination	7/372	86/28905	0.0813953	6.32455	5.64637	0.000124145	0.000124145	0.00637846	Klhl3/Syvn1/Rnf6/Cul1/Kbtbd7/Rnf152/Trim32	7
GO:1905477	positive regulation of protein localization to membrane	8/372	118/28905	0.0677966	5.26791	5.30438	0.000149261	0.000149261	0.00753895	Kif5b/Nrxn1/Acsl3/Ap2b1/Tcaf1/Dpp10/Prkci/Prnp	8
GO:0099172	presynapse organization	6/372	63/28905	0.0952381	7.40015	5.80664	0.000159806	0.000159806	0.0078069	Cap2/Nrxn1/Mdga2/Fzd5/Il1rapl1/Slitrk1	6
GO:1903078	positive regulation of protein localization to plasma membrane	6/372	63/28905	0.0952381	7.40015	5.80664	0.000159806	0.000159806	0.0078069	Kif5b/Nrxn1/Acsl3/Dpp10/Prkci/Prnp	6
GO:0015807	L-amino acid transport	7/372	90/28905	0.0777778	6.04346	5.47164	0.000165212	0.000165212	0.00794085	Slc25a22/Grm1/Slc6a17/Slc7a10/Slc17a6/Rgs4/Slc6a7	7
GO:0033555	multicellular organismal response to stress	8/372	122/28905	0.0655738	5.09519	5.17562	0.000187938	0.000187938	0.00885275	Nr2e1/Htr7/Brinp1/Grpr/Adrb1/Usp46/Grm7/Tac1	8
GO:0042596	fear response	6/372	65/28905	0.0923077	7.17246	5.68845	0.000190126	0.000190126	0.00885275	Nr2e1/Brinp1/Grpr/Adrb1/Usp46/Grm7	6
GO:1903052	positive regulation of proteolysis involved in protein catabolic process	8/372	124/28905	0.0645161	5.01301	5.11334	0.000210159	0.000210159	0.00963498	Plk2/Tmtc3/Socs5/Bbs7/Sh3rf3/L3mbtl3/Usp13/Agbl4	8
GO:0008343	adult feeding behavior	3/372	10/28905	0.3	23.3105	8.05702	0.000237263	0.000237263	0.01052	Agrp/Npy/Usp46	3
GO:0099538	synaptic signaling via neuropeptide	3/372	10/28905	0.3	23.3105	8.05702	0.000237263	0.000237263	0.01052	Npy/Vgf/Npy5r	3
GO:1903305	regulation of regulated secretory pathway	9/372	160/28905	0.05625	4.37072	4.88177	0.000240912	0.000240912	0.01052	Rab5a/Dnm1l/Atp2a2/Npy/Rims3/Cbarp/Ppfia2/Kcnh1/Syt9	9
GO:0021954	central nervous system neuron development	7/372	96/28905	0.0729167	5.66574	5.2284	0.000246795	0.000246795	0.01052	Ndel1/Nr2e1/Brinp1/Wdr47/Lingo1/Agbl4/Scyl2	7
GO:0032228	regulation of synaptic transmission, GABAergic	5/372	44/28905	0.113636	8.82973	5.93464	0.000247113	0.000247113	0.01052	Kif5b/Nrxn1/Npy5r/Usp46/Tac1	5
GO:0034643	establishment of mitochondrion localization, microtubule-mediated	4/372	25/28905	0.16	12.4323	6.5295	0.0002757	0.0002757	0.0114109	Kif5b/Rhot1/Map6/Agbl4	4
GO:0047497	mitochondrion transport along microtubule	4/372	25/28905	0.16	12.4323	6.5295	0.0002757	0.0002757	0.0114109	Kif5b/Rhot1/Map6/Agbl4	4
GO:0051932	synaptic transmission, GABAergic	6/372	70/28905	0.0857143	6.66014	5.41368	0.000285978	0.000285978	0.0116742	Kif5b/Nrxn1/Gabbr1/Npy5r/Usp46/Tac1	6
GO:0035249	synaptic transmission, glutamatergic	8/372	130/28905	0.0615385	4.78164	4.93424	0.000290095	0.000290095	0.0116822	Grm1/Nrxn1/Cdh2/Nr3c1/Slc17a6/Unc13a/Grm7/Peg13	8
GO:0048814	regulation of dendrite morphogenesis	7/372	99/28905	0.0707071	5.49405	5.11436	0.000298286	0.000298286	0.0118519	Tiam1/Nr2e1/Dnm1l/Caprin1/Hecw2/Sarm1/Il1rapl1	7
GO:0044331	cell-cell adhesion mediated by cadherin	5/372	46/28905	0.108696	8.44583	5.77069	0.000305413	0.000305413	0.0119754	Adam19/Cdh2/Cdh6/Cdh12/Plekha7	5
GO:0034765	regulation of monoatomic ion transmembrane transport	14/372	366/28905	0.0382514	2.97219	4.33558	0.000314713	0.000314713	0.0120365	Gopc/Rgs7/Cx3cl1/Adrb1/Cbarp/Tcaf1/Dpp10/Kcnj9/Rgs4/Cacna2d1/Hecw2/Npsr1/Gpd1l/Prnp	14
GO:0060078	regulation of postsynaptic membrane potential	8/372	132/28905	0.0606061	4.70919	4.87697	0.000321688	0.000321688	0.0120365	Plk2/Nrxn1/Gabbr1/Rgs7/Cx3cl1/Adrb1/Rgs4/Atxn1	8
GO:0014048	regulation of glutamate secretion	4/372	26/28905	0.153846	11.9541	6.38041	0.000322536	0.000322536	0.0120365	Nr3c1/Gabbr1/Npy5r/Grm7	4
GO:0010359	regulation of anion channel activity	3/372	11/28905	0.272727	21.1913	7.64777	0.000323127	0.000323127	0.0120365	Gopc/Tcaf1/Prnp	3
GO:0006835	dicarboxylic acid transport	7/372	101/28905	0.0693069	5.38526	5.04088	0.000337162	0.000337162	0.0124042	Slc25a22/Grm1/Nr3c1/Gabbr1/Slc17a6/Npy5r/Grm7	7
GO:0060996	dendritic spine development	8/372	134/28905	0.0597015	4.6389	4.82083	0.000356031	0.000356031	0.0129387	Tiam1/Plk2/Dnm1l/Nr3c1/Caprin1/Wasl/Fstl4/Ppfia2	8
GO:0045664	regulation of neuron differentiation	11/372	245/28905	0.044898	3.48864	4.46668	0.000362878	0.000362878	0.0130286	Tiam1/Brinp2/Nr2e1/Ncoa1/Sfrp2/Efna3/Brinp1/Trp73/Vwc2/Trim32/Nap1l2	11
GO:0016486	peptide hormone processing	4/372	27/28905	0.148148	11.5114	6.23927	0.000374807	0.000374807	0.0132967	Scg5/Pcsk2/Atp6ap2/Chst8	4
GO:0070050	neuron cellular homeostasis	6/372	74/28905	0.0810811	6.30013	5.21254	0.00038703	0.00038703	0.0135387	Nell2/Atp2a2/Npy/Atp6ap2/Cx3cl1/Kcnh1	6
GO:0046942	carboxylic acid transport	14/372	374/28905	0.0374332	2.90862	4.24202	0.000390714	0.000390714	0.0135387	Slc25a22/Grm1/Nr3c1/Gabbr1/Slc6a17/Slc7a10/Slc17a6/Acsl3/Pnpla8/Rgs4/Irs2/Npy5r/Slc6a7/Grm7	14
GO:0030307	positive regulation of cell growth	10/372	209/28905	0.0478469	3.71778	4.5025	0.000405245	0.000405245	0.0136289	Gdi1/Ndel1/Nr3c1/Sfrp2/Unc13a/Adrb1/Golga4/Arhgap32/Efna5/Trim32	10
GO:0009755	hormone-mediated signaling pathway	9/372	172/28905	0.0523256	4.06578	4.6046	0.000410482	0.000410482	0.0136289	Agrp/Ncoa1/Nr1d1/Nr3c1/Rnf6/Carm1/Rbfox2/Cry2/Peg13	9
GO:0015849	organic acid transport	14/372	376/28905	0.037234	2.89315	4.21902	0.000411996	0.000411996	0.0136289	Slc25a22/Grm1/Nr3c1/Gabbr1/Slc6a17/Slc7a10/Slc17a6/Acsl3/Pnpla8/Rgs4/Irs2/Npy5r/Slc6a7/Grm7	14
GO:0060560	developmental growth involved in morphogenesis	12/372	290/28905	0.0413793	3.21524	4.32912	0.000415967	0.000415967	0.0136289	Tiam1/Gdi1/Ndel1/Raph1/Sfrp2/Rnf6/Unc13a/Fstl4/Tmtc3/Golga4/Arhgap32/Efna5	12
GO:1904377	positive regulation of protein localization to cell periphery	6/372	75/28905	0.08	6.21613	5.16456	0.000416185	0.000416185	0.0136289	Kif5b/Nrxn1/Acsl3/Dpp10/Prkci/Prnp	6
GO:0060013	righting reflex	3/372	12/28905	0.25	19.4254	7.28934	0.000426731	0.000426731	0.0138224	Foxp2/Npsr1/Usp46	3
GO:0098742	cell-cell adhesion via plasma-membrane adhesion molecules	10/372	212/28905	0.0471698	3.66517	4.44715	0.000453216	0.000453216	0.0145224	Nrxn1/Cdh2/Cx3cl1/Mdga2/Cdh6/Cdh12/Sdk2/Efna5/Il1rapl1/Slitrk1	10
GO:1905475	regulation of protein localization to membrane	10/372	215/28905	0.0465116	3.61403	4.3928	0.000505811	0.000505811	0.0159254	Kif5b/Gdi1/Nrxn1/Cdh2/Acsl3/Ap2b1/Tcaf1/Dpp10/Prkci/Prnp	10
GO:0099173	postsynapse organization	11/372	255/28905	0.0431373	3.35183	4.30716	0.00050769	0.00050769	0.0159254	Tiam1/Dnm1l/Nrxn1/Cdh2/Caprin1/Wasl/Frmpd4/Il1rapl1/Ppfia2/Lrrtm2/Prnp	11
GO:0001654	eye development	15/372	431/28905	0.0348028	2.70423	4.07024	0.000524596	0.000524596	0.0162843	Ttll5/Nr2e1/Otx2/Pou2f1/Spred1/Foxp2/Slc17a6/Gpm6a/Tmem231/Rorb/Bbs7/Prkci/Sdk2/Fzd5/Sall2	15
GO:1903959	regulation of monoatomic anion transmembrane transport	3/372	13/28905	0.230769	17.9311	6.97181	0.000549467	0.000549467	0.0168805	Gopc/Tcaf1/Prnp	3
GO:0150063	visual system development	15/372	434/28905	0.0345622	2.68554	4.03979	0.00056334	0.00056334	0.0171301	Ttll5/Nr2e1/Otx2/Pou2f1/Spred1/Foxp2/Slc17a6/Gpm6a/Tmem231/Rorb/Bbs7/Prkci/Sdk2/Fzd5/Sall2	15
GO:0050773	regulation of dendrite development	8/372	145/28905	0.0551724	4.28699	4.53069	0.000602374	0.000602374	0.0181321	Tiam1/Nr2e1/Dnm1l/Caprin1/Carm1/Hecw2/Sarm1/Il1rapl1	8
GO:0048880	sensory system development	15/372	438/28905	0.0342466	2.66101	3.9996	0.000618779	0.000618779	0.0184396	Ttll5/Nr2e1/Otx2/Pou2f1/Spred1/Foxp2/Slc17a6/Gpm6a/Tmem231/Rorb/Bbs7/Prkci/Sdk2/Fzd5/Sall2	15
GO:0006688	glycosphingolipid biosynthetic process	4/372	31/28905	0.129032	10.026	5.74117	0.000645287	0.000645287	0.0190392	Ugcg/B3galt2/St8sia4/Fut9	4
GO:0050806	positive regulation of synaptic transmission	13/372	349/28905	0.0372493	2.89433	4.06533	0.000653812	0.000653812	0.0191016	Kif5b/Nr2e1/Plk2/Dnm1l/Nrxn1/Htr7/Slc7a10/Rims3/Unc13a/Adrb1/Tac1/Lrrtm2/Prnp	13
GO:0051965	positive regulation of synapse assembly	6/372	82/28905	0.0731707	5.68548	4.85142	0.000671309	0.000671309	0.0194224	Nrxn1/Adgrl2/Efna5/Il1rapl1/Lrrtm2/Slitrk1	6
GO:0042063	gliogenesis	14/372	397/28905	0.0352645	2.74011	3.98625	0.00070212	0.00070212	0.0200145	Tiam1/Nr2e1/Nr1d1/Otx2/Slc25a46/Cdh2/Nr3c1/Trp73/Cx3cl1/Prkci/Wdr47/Adam22/Atxn1/Lingo1	14
GO:0099054	presynapse assembly	5/372	55/28905	0.0909091	7.06378	5.13959	0.00070521	0.00070521	0.0200145	Nrxn1/Mdga2/Fzd5/Il1rapl1/Slitrk1	5
GO:0017157	regulation of exocytosis	10/372	225/28905	0.0444444	3.45341	4.2184	0.000719	0.000719	0.0202134	Rab5a/Dnm1l/Atp2a2/Npy/Rims3/Cbarp/Il1rapl1/Ppfia2/Kcnh1/Syt9	10
GO:0031623	receptor internalization	8/372	150/28905	0.0533333	4.14409	4.40819	0.000752567	0.000752567	0.0209593	Rab5a/Plk2/Tfrc/Ap2b1/Ubqln2/Usp46/Scyl2/Lrrtm2	8
GO:0099565	chemical synaptic transmission, postsynaptic	7/372	116/28905	0.0603448	4.68889	4.54557	0.00077587	0.00077587	0.0214083	Plk2/Nrxn1/Gabbr1/Cx3cl1/Adrb1/Rgs4/Atxn1	7
GO:0048638	regulation of developmental growth	14/372	404/28905	0.0346535	2.69263	3.91201	0.000831012	0.000831012	0.0223419	Celf1/Gdi1/Ndel1/Nr3c1/Trp73/Plac8/Rnf6/Unc13a/Adrb1/Fstl4/Rgs4/Golga4/Arhgap32/Efna5	14
GO:0051646	mitochondrion localization	5/372	57/28905	0.0877193	6.81593	5.01852	0.000831198	0.000831198	0.0223419	Kif5b/Rhot1/Dnm1l/Map6/Agbl4	5
GO:0015711	organic anion transport	15/372	451/28905	0.0332594	2.58431	3.87199	0.0008322	0.0008322	0.0223419	Slc25a22/Grm1/Nr3c1/Gabbr1/Slc6a17/Slc7a10/Slc17a6/Acsl3/Pnpla8/Rgs4/Irs2/Npy5r/Slc6a7/Cd47/Grm7	15
GO:0007216	G protein-coupled glutamate receptor signaling pathway	3/372	15/28905	0.2	15.5403	6.43165	0.000857601	0.000857601	0.0226164	Grm1/Homer2/Grm7	3
GO:0015816	glycine transport	3/372	15/28905	0.2	15.5403	6.43165	0.000857601	0.000857601	0.0226164	Slc6a17/Slc7a10/Rgs4	3
GO:0001662	behavioral fear response	5/372	58/28905	0.0862069	6.69841	4.96015	0.000900134	0.000900134	0.0231749	Nr2e1/Brinp1/Grpr/Usp46/Grm7	5
GO:0051955	regulation of amino acid transport	5/372	58/28905	0.0862069	6.69841	4.96015	0.000900134	0.000900134	0.0231749	Nr3c1/Gabbr1/Rgs4/Npy5r/Grm7	5
GO:0003300	cardiac muscle hypertrophy	7/372	119/28905	0.0588235	4.57068	4.45667	0.000902111	0.000902111	0.0231749	Tiam1/Akap1/Nr3c1/Atp2a2/Adrb1/Rgs4/Adra1b	7
GO:0097120	receptor localization to synapse	6/372	87/28905	0.0689655	5.35873	4.64905	0.00091756	0.00091756	0.0233007	Kif5b/Nrxn1/Sacm1l/Kif17/Adam22/Nptx2	6
GO:0140448	signaling receptor ligand precursor processing	4/372	34/28905	0.117647	9.14137	5.42354	0.000922643	0.000922643	0.0233007	Scg5/Pcsk2/Atp6ap2/Chst8	4
GO:0002209	behavioral defense response	5/372	59/28905	0.0847458	6.58488	4.90314	0.000973235	0.000973235	0.0243718	Nr2e1/Brinp1/Grpr/Usp46/Grm7	5
GO:0014897	striated muscle hypertrophy	7/372	123/28905	0.0569106	4.42204	4.34264	0.00109501	0.00109501	0.0269136	Tiam1/Akap1/Nr3c1/Atp2a2/Adrb1/Rgs4/Adra1b	7
GO:0070507	regulation of microtubule cytoskeleton organization	8/372	159/28905	0.0503145	3.90952	4.20056	0.00109795	0.00109795	0.0269136	Mapre2/Prkaa2/Hsph1/Cyld/Wdr47/Map6d1/Efna5/Map6	8
GO:0006813	potassium ion transport	10/372	238/28905	0.0420168	3.26477	4.00589	0.00110183	0.00110183	0.0269136	Kif5b/Rgs7/Dpp10/Kcnmb2/Kcnj9/Rgs4/Kcna4/Kcnh1/Kcnd2/Prnp	10
GO:0042987	amyloid precursor protein catabolic process	5/372	61/28905	0.0819672	6.36898	4.79298	0.00113255	0.00113255	0.027046	Adam19/Efna3/Unc13a/Dhcr24/Prnp	5
GO:0060632	regulation of microtubule-based movement	5/372	61/28905	0.0819672	6.36898	4.79298	0.00113255	0.00113255	0.027046	Rhot1/Dnah11/Cfap45/Cfap69/Tac1	5
GO:0010976	positive regulation of neuron projection development	10/372	239/28905	0.041841	3.25111	3.99015	0.00113711	0.00113711	0.027046	Tiam1/Ndel1/Dnm1l/Nrxn1/Htr7/Caprin1/Cx3cl1/Prkci/Alkal2/Fut9	10
GO:0051953	negative regulation of amine transport	4/372	36/28905	0.111111	8.63351	5.23283	0.00114845	0.00114845	0.027046	Gabbr1/Rgs4/Npy5r/Grm7	4
GO:0007218	neuropeptide signaling pathway	6/372	91/28905	0.0659341	5.12318	4.49809	0.00116034	0.00116034	0.027046	Agrp/Scg5/Pdyn/Npy/Npsr1/Tac1	6
GO:0008016	regulation of heart contraction	9/372	199/28905	0.0452261	3.51414	4.06356	0.00116171	0.00116171	0.027046	Hdac4/Atp2a2/Adrb1/Rgs4/Cacna2d1/Adra1b/Gpd1l/Kcnd2/Tac1	9
GO:0060047	heart contraction	10/372	240/28905	0.0416667	3.23757	3.9745	0.0011733	0.0011733	0.0271042	Dnm1l/Hdac4/Atp2a2/Adrb1/Rgs4/Cacna2d1/Adra1b/Gpd1l/Kcnd2/Tac1	10
GO:0014896	muscle hypertrophy	7/372	125/28905	0.056	4.35129	4.28744	0.00120288	0.00120288	0.0275737	Tiam1/Akap1/Nr3c1/Atp2a2/Adrb1/Rgs4/Adra1b	7
GO:0014047	glutamate secretion	4/372	37/28905	0.108108	8.40017	5.14294	0.00127472	0.00127472	0.0289973	Nr3c1/Gabbr1/Npy5r/Grm7	4
GO:0010634	positive regulation of epithelial cell migration	8/372	163/28905	0.0490798	3.81358	4.11311	0.00128731	0.00128731	0.029062	Hdac9/Amotl1/Plk2/Mapre2/Epb41l4b/Arhgap5/Irs2/Tac1	8
GO:0016339	calcium-dependent cell-cell adhesion via plasma membrane cell adhesion molecules	4/372	38/28905	0.105263	8.17912	5.05637	0.00141037	0.00141037	0.0316007	Nrxn1/Cdh2/Cdh6/Cdh12	4
GO:0061387	regulation of extent of cell growth	7/372	129/28905	0.0542636	4.21637	4.18044	0.00144348	0.00144348	0.0321013	Gdi1/Ndel1/Rnf6/Fstl4/Golga4/Arhgap32/Efna5	7
GO:2000060	positive regulation of ubiquitin-dependent protein catabolic process	6/372	96/28905	0.0625	4.85635	4.3214	0.00152969	0.00152969	0.0337665	Plk2/Socs5/Bbs7/Sh3rf3/L3mbtl3/Agbl4	6
GO:1905606	regulation of presynapse assembly	4/372	39/28905	0.102564	7.9694	4.97291	0.00155577	0.00155577	0.0339243	Nrxn1/Mdga2/Il1rapl1/Slitrk1	4
GO:0007613	memory	8/372	168/28905	0.047619	3.70008	4.00762	0.00155961	0.00155961	0.0339243	Plk2/Htr7/Brinp1/Adrb1/Ptchd1/Atxn1/Grm7/Tac1	8
GO:1901890	positive regulation of cell junction assembly	7/372	131/28905	0.0534351	4.15199	4.12855	0.00157707	0.00157707	0.0340555	Nrxn1/Adgrl2/Wnt4/Efna5/Il1rapl1/Lrrtm2/Slitrk1	7
GO:0010632	regulation of epithelial cell migration	10/372	250/28905	0.04	3.10806	3.82235	0.00158972	0.00158972	0.0340818	Hdac9/Amotl1/Nr2e1/Plk2/Mapre2/Spred1/Epb41l4b/Arhgap5/Irs2/Tac1	10
GO:0046883	regulation of hormone secretion	12/372	339/28905	0.0353982	2.7505	3.70181	0.00160486	0.00160486	0.0341607	Tiam1/Kif5b/Slc25a22/Nr1d1/Nell2/Scg5/Gabbr1/Irs2/Efna5/Tac1/Syt9/Cry2	12
GO:0003015	heart process	10/372	252/28905	0.0396825	3.0834	3.79284	0.00168588	0.00168588	0.0356306	Dnm1l/Hdac4/Atp2a2/Adrb1/Rgs4/Cacna2d1/Adra1b/Gpd1l/Kcnd2/Tac1	10
GO:0090049	regulation of cell migration involved in sprouting angiogenesis	4/372	40/28905	0.1	7.77016	4.89238	0.00171128	0.00171128	0.0359129	Hdac9/Nr2e1/Plk2/Spred1	4
GO:0007614	short-term memory	3/372	19/28905	0.157895	12.2687	5.61026	0.00175803	0.00175803	0.0363814	Brinp1/Ptchd1/Grm7	3
GO:1905874	regulation of postsynaptic density organization	3/372	19/28905	0.157895	12.2687	5.61026	0.00175803	0.00175803	0.0363814	Nrxn1/Cdh2/Lrrtm2	3
GO:0006091	generation of precursor metabolites and energy	15/372	488/28905	0.0307377	2.38837	3.53185	0.00180808	0.00180808	0.0371591	Ndufb2/Slc25a22/Lyrm7/Nr1d1/Sucla2/Hdac4/Prkaa2/Acat1/Idh3a/Adrb1/Vgf/Irs2/Eno4/Adra1b/Norad	15
GO:0009247	glycolipid biosynthetic process	5/372	68/28905	0.0735294	5.71335	4.4431	0.00184446	0.00184446	0.0376472	Ugcg/B3galt2/Pigk/St8sia4/Fut9	5
GO:0048520	positive regulation of behavior	4/372	41/28905	0.097561	7.58065	4.81459	0.00187726	0.00187726	0.037947	Agrp/Hdac4/Npy/Grpr	4
GO:0030148	sphingolipid biosynthetic process	6/372	100/28905	0.06	4.6621	4.18864	0.00188462	0.00188462	0.037947	Sptlc2/Ugcg/B3galt2/St8sia4/Sptssb/Fut9	6
GO:0120032	regulation of plasma membrane bounded cell projection assembly	9/372	214/28905	0.0420561	3.26782	3.80207	0.00191567	0.00191567	0.0383135	Rab5a/Ndel1/Nrxn1/Hdac4/Wasl/Gpm6a/Cyld/Dzip1/Trim32	9
GO:0019098	reproductive behavior	5/372	69/28905	0.0724638	5.63055	4.3971	0.00196791	0.00196791	0.0390958	Ncoa1/Nr3c1/Hdac4/Brinp1/Peg13	5
GO:0046467	membrane lipid biosynthetic process	7/372	137/28905	0.0510949	3.97016	3.97888	0.0020362	0.0020362	0.0401645	Sptlc2/Ugcg/B3galt2/Pigk/St8sia4/Sptssb/Fut9	7
GO:0032230	positive regulation of synaptic transmission, GABAergic	3/372	20/28905	0.15	11.6552	5.44276	0.00204866	0.00204866	0.0401645	Kif5b/Nrxn1/Tac1	3
GO:0003333	amino acid transmembrane transport	6/372	102/28905	0.0588235	4.57068	4.12486	0.00208387	0.00208387	0.0403242	Slc25a22/Grm1/Slc7a10/Slc17a6/Rgs4/Slc6a7	6
GO:0032890	regulation of organic acid transport	6/372	102/28905	0.0588235	4.57068	4.12486	0.00208387	0.00208387	0.0403242	Nr3c1/Gabbr1/Rgs4/Irs2/Npy5r/Grm7	6
GO:0060491	regulation of cell projection assembly	9/372	217/28905	0.0414747	3.22265	3.75255	0.0021052	0.0021052	0.0404742	Rab5a/Ndel1/Nrxn1/Hdac4/Wasl/Gpm6a/Cyld/Dzip1/Trim32	9
GO:0046513	ceramide biosynthetic process	5/372	71/28905	0.0704225	5.47194	4.30774	0.00223276	0.00223276	0.0422864	Sptlc2/Ugcg/B3galt2/St8sia4/Sptssb	5
GO:1902475	L-alpha-amino acid transmembrane transport	5/372	71/28905	0.0704225	5.47194	4.30774	0.00223276	0.00223276	0.0422864	Slc25a22/Grm1/Slc17a6/Rgs4/Slc6a7	5
GO:0099174	regulation of presynapse organization	4/372	43/28905	0.0930233	7.22806	4.6666	0.00224203	0.00224203	0.0422864	Nrxn1/Mdga2/Il1rapl1/Slitrk1	4
GO:0010970	transport along microtubule	8/372	179/28905	0.0446927	3.4727	3.78911	0.00231936	0.00231936	0.0434697	Kif5b/Rhot1/Ndel1/Kif17/Ift57/Map6/Agbl4/Wdr35	8
GO:0048639	positive regulation of developmental growth	9/372	221/28905	0.040724	3.16432	3.68786	0.00238084	0.00238084	0.0443432	Celf1/Gdi1/Ndel1/Nr3c1/Unc13a/Adrb1/Golga4/Arhgap32/Efna5	9
GO:1901800	positive regulation of proteasomal protein catabolic process	6/372	105/28905	0.0571429	4.44009	4.03223	0.00241205	0.00241205	0.0445485	Plk2/Tmtc3/Socs5/Bbs7/Sh3rf3/Usp13	6
GO:0018105	peptidyl-serine phosphorylation	11/372	310/28905	0.0354839	2.75715	3.55159	0.00243146	0.00243146	0.0445485	Stk32c/Camk1g/Dyrk3/Plk2/Tfrc/Nrxn1/Pikfyve/Sfrp2/Prkci/Gpd1l/Srpk2	11
GO:0003352	regulation of cilium movement	4/372	44/28905	0.0909091	7.06378	4.59612	0.00244152	0.00244152	0.0445485	Dnah11/Cfap45/Cfap69/Tac1	4
GO:0045862	positive regulation of proteolysis	12/372	357/28905	0.0336134	2.61182	3.49896	0.00245935	0.00245935	0.0445485	Plk2/Sfrp2/Efna3/Ift57/Tmtc3/Socs5/Bbs7/Sh3rf3/L3mbtl3/Trim32/Usp13/Agbl4	12
GO:0046879	hormone secretion	13/372	405/28905	0.0320988	2.49413	3.45755	0.00246661	0.00246661	0.0445485	Tiam1/Kif5b/Slc25a22/Nr1d1/Nell2/Scg5/Gabbr1/Vgf/Irs2/Efna5/Tac1/Syt9/Cry2	13
GO:0045055	regulated exocytosis	10/372	266/28905	0.037594	2.92111	3.59411	0.00249877	0.00249877	0.0448574	Rab5a/Dnm1l/Atp2a2/Npy/Rims3/Unc13a/Cbarp/Ppfia2/Kcnh1/Syt9	10
GO:0008361	regulation of cell size	9/372	223/28905	0.0403587	3.13594	3.65606	0.00252902	0.00252902	0.0451285	Gdi1/Ndel1/Trp73/Rnf6/Arhgap5/Fstl4/Golga4/Arhgap32/Efna5	9
GO:0006997	nucleus organization	7/372	143/28905	0.048951	3.80358	3.83749	0.00259251	0.00259251	0.0459862	Dyrk3/Ndel1/Gopc/Agap3/Celf3/Lemd3/Srpk2	7
GO:0090150	establishment of protein localization to membrane	10/372	268/28905	0.0373134	2.89931	3.56679	0.00263695	0.00263695	0.0464976	Gdi1/Sacm1l/Pikfyve/Acsl3/Rtp1/Tcaf1/Golga4/Zdhhc22/Emc7/Prnp	10
GO:0001558	regulation of cell growth	14/372	458/28905	0.0305677	2.37516	3.38722	0.00266646	0.00266646	0.0467415	Gdi1/Ndel1/Nr3c1/Tro/Sfrp2/Rnf6/Unc13a/Adrb1/Fstl4/Rgs4/Golga4/Arhgap32/Efna5/Trim32	14
GO:0051963	regulation of synapse assembly	7/372	144/28905	0.0486111	3.77716	3.81467	0.00269557	0.00269557	0.0469755	Nrxn1/Adgrl2/Mdga2/Efna5/Il1rapl1/Lrrtm2/Slitrk1	7
GO:0071625	vocalization behavior	3/372	22/28905	0.136364	10.5957	5.14094	0.00271532	0.00271532	0.0470445	Nrxn1/Brinp1/Foxp2	3
GO:0043502	regulation of muscle adaptation	6/372	108/28905	0.0555556	4.31676	3.94302	0.00277766	0.00277766	0.0472996	Akap1/Nr3c1/Hdac4/Atp2a2/Adrb1/Rgs4	6
GO:0051153	regulation of striated muscle cell differentiation	6/372	108/28905	0.0555556	4.31676	3.94302	0.00277766	0.00277766	0.0472996	Hdac9/Nr3c1/Hdac4/Adrb1/Rgs4/Trim32	6
GO:0097061	dendritic spine organization	6/372	108/28905	0.0555556	4.31676	3.94302	0.00277766	0.00277766	0.0472996	Tiam1/Dnm1l/Caprin1/Wasl/Ppfia2/Prnp	6
GO:0008277	regulation of G protein-coupled receptor signaling pathway	7/372	146/28905	0.0479452	3.72542	3.76964	0.0029111	0.0029111	0.0490821	Pde10a/Homer2/Rgs7/Adrb1/Rgs4/Ubqln2/Pde6h	7
GO:0009914	hormone transport	13/372	413/28905	0.031477	2.44581	3.37911	0.00291528	0.00291528	0.0490821	Tiam1/Kif5b/Slc25a22/Nr1d1/Nell2/Scg5/Gabbr1/Vgf/Irs2/Efna5/Tac1/Syt9/Cry2	13
GO:0060997	dendritic spine morphogenesis	5/372	76/28905	0.0657895	5.11195	4.09842	0.00300737	0.00300737	0.0495089	Tiam1/Dnm1l/Caprin1/Wasl/Ppfia2	5
GO:0006898	receptor-mediated endocytosis	10/372	273/28905	0.03663	2.84621	3.49956	0.00300928	0.00300928	0.0495089	Rab5a/Plk2/Tfrc/Pikfyve/Wasl/Ap2b1/Ubqln2/Usp46/Scyl2/Lrrtm2	10
GO:0007266	Rho protein signal transduction	7/372	147/28905	0.047619	3.70008	3.74742	0.0030237	0.0030237	0.0495089	Cdh2/Arhgap5/Adrb1/Arhgap32/Adra1b/Cdc42se2/Arhgap20	7
GO:0051592	response to calcium ion	7/372	147/28905	0.047619	3.70008	3.74742	0.0030237	0.0030237	0.0495089	Gdi1/Nrxn1/Prkaa2/Cpne4/Kcnmb2/Kcnh1/Syt9	7
GO:1905039	carboxylic acid transmembrane transport	7/372	147/28905	0.047619	3.70008	3.74742	0.0030237	0.0030237	0.0495089	Slc25a22/Grm1/Slc7a10/Slc17a6/Rgs4/Irs2/Slc6a7	7
GO:0044070	regulation of monoatomic anion transport	3/372	23/28905	0.130435	10.135	5.00421	0.00309307	0.00309307	0.0496657	Gopc/Tcaf1/Prnp	3
GO:0043523	regulation of neuron apoptotic process	11/372	320/28905	0.034375	2.67099	3.43208	0.00309819	0.00309819	0.0496657	Pcdhgc4/Nr3c1/Hdac4/Trp73/Hsph1/Cx3cl1/Prkci/Sarm1/Grm7/Srpk2/Prnp	11
GO:0006476	protein deacetylation	4/372	47/28905	0.0851064	6.6129	4.39724	0.00311257	0.00311257	0.0496657	Hdac9/Hdac4/Spred1/Prkaa2	4
GO:0071542	dopaminergic neuron differentiation	4/372	47/28905	0.0851064	6.6129	4.39724	0.00311257	0.00311257	0.0496657	Tiam1/Otx2/Htr7/Sfrp2	4
GO:1903825	organic acid transmembrane transport	7/372	148/28905	0.0472973	3.67508	3.72539	0.00313959	0.00313959	0.0496657	Slc25a22/Grm1/Slc7a10/Slc17a6/Rgs4/Irs2/Slc6a7	7
GO:0018209	peptidyl-serine modification	11/372	321/28905	0.0342679	2.66267	3.42038	0.00317223	0.00317223	0.0496657	Stk32c/Camk1g/Dyrk3/Plk2/Tfrc/Nrxn1/Pikfyve/Sfrp2/Prkci/Gpd1l/Srpk2	11
GO:0017156	calcium-ion regulated exocytosis	5/372	77/28905	0.0649351	5.04556	4.05876	0.00318291	0.00318291	0.0496657	Atp2a2/Rims3/Unc13a/Cbarp/Syt9	5
GO:0042982	amyloid precursor protein metabolic process	5/372	77/28905	0.0649351	5.04556	4.05876	0.00318291	0.00318291	0.0496657	Adam19/Efna3/Unc13a/Dhcr24/Prnp	5
GO:2000243	positive regulation of reproductive process	6/372	111/28905	0.0540541	4.20009	3.85699	0.00318327	0.00318327	0.0496657	Hdac4/Wnt4/Cfap69/Meioc/Unc5c/Tac1	6
GO:0045927	positive regulation of growth	11/372	323/28905	0.0340557	2.64618	3.39712	0.00332458	0.00332458	0.0513716	Celf1/Gdi1/Ndel1/Nr3c1/Sfrp2/Unc13a/Adrb1/Golga4/Arhgap32/Efna5/Trim32	11
GO:0003298	physiological muscle hypertrophy	4/372	48/28905	0.0833333	6.47513	4.33477	0.00336156	0.00336156	0.0513716	Nr3c1/Adrb1/Rgs4/Adra1b	4
GO:0003301	physiological cardiac muscle hypertrophy	4/372	48/28905	0.0833333	6.47513	4.33477	0.00336156	0.00336156	0.0513716	Nr3c1/Adrb1/Rgs4/Adra1b	4
GO:0061049	cell growth involved in cardiac muscle cell development	4/372	48/28905	0.0833333	6.47513	4.33477	0.00336156	0.00336156	0.0513716	Nr3c1/Adrb1/Rgs4/Adra1b	4
GO:0000045	autophagosome assembly	6/372	113/28905	0.0530973	4.12575	3.80132	0.00347718	0.00347718	0.0528673	Rab23/Pikfyve/Atg4b/Atp2a2/Elapor1/Ubqln2	6
GO:0008090	retrograde axonal transport	3/372	24/28905	0.125	9.7127	4.87561	0.00350152	0.00350152	0.0529672	Kif5b/Ndel1/Agbl4	3
GO:0007612	learning	8/372	192/28905	0.0416667	3.23757	3.55193	0.00356181	0.00356181	0.0536071	Nrxn1/Foxp2/Atxn1/Adra1b/Grm7/Nptx2/Tac1/Peg13	8
GO:0000245	spliceosomal complex assembly	4/372	49/28905	0.0816327	6.34299	4.27406	0.00362378	0.00362378	0.0538399	Celf1/Celf3/Celf5/Srpk2	4
GO:0072583	clathrin-dependent endocytosis	4/372	49/28905	0.0816327	6.34299	4.27406	0.00362378	0.00362378	0.0538399	Wasl/Ap2b1/Ubqln2/Scyl2	4
GO:0002027	regulation of heart rate	6/372	114/28905	0.0526316	4.08956	3.77396	0.00363148	0.00363148	0.0538399	Adrb1/Rgs4/Cacna2d1/Adra1b/Gpd1l/Tac1	6
GO:1904062	regulation of monoatomic cation transmembrane transport	11/372	328/28905	0.0335366	2.60585	3.33972	0.00373125	0.00373125	0.0550452	Rgs7/Cx3cl1/Adrb1/Cbarp/Dpp10/Rgs4/Cacna2d1/Hecw2/Npsr1/Gpd1l/Prnp	11
GO:0010631	epithelial cell migration	11/372	329/28905	0.0334347	2.59793	3.32836	0.00381717	0.00381717	0.0560353	Hdac9/Amotl1/Nr2e1/Plk2/Mapre2/Spred1/Epb41l4b/Arhgap5/Irs2/Lemd3/Tac1	11
GO:0060563	neuroepithelial cell differentiation	4/372	50/28905	0.08	6.21613	4.21502	0.00389953	0.00389953	0.0569637	Otx2/Cdh2/Tmem231/Wnt4	4
GO:0048791	calcium ion-regulated exocytosis of neurotransmitter	3/372	25/28905	0.12	9.32419	4.75434	0.0039414	0.0039414	0.0572169	Atp2a2/Rims3/Unc13a	3
GO:0045666	positive regulation of neuron differentiation	6/372	116/28905	0.0517241	4.01905	3.72017	0.00395526	0.00395526	0.0572169	Brinp2/Ncoa1/Brinp1/Vwc2/Trim32/Nap1l2	6
GO:0090132	epithelium migration	11/372	331/28905	0.0332326	2.58223	3.30578	0.00399374	0.00399374	0.0574945	Hdac9/Amotl1/Nr2e1/Plk2/Mapre2/Spred1/Epb41l4b/Arhgap5/Irs2/Lemd3/Tac1	11
GO:0010959	regulation of metal ion transport	13/372	431/28905	0.0301624	2.34367	3.2091	0.00417088	0.00417088	0.0591641	Kif5b/Homer2/Rgs7/Cx3cl1/Adrb1/Cbarp/Dpp10/Rgs4/Cacna2d1/Hecw2/Npsr1/Gpd1l/Prnp	13
GO:0044458	motile cilium assembly	5/372	82/28905	0.0609756	4.7379	3.87028	0.00417285	0.00417285	0.0591641	Ttll5/Ift57/Cfap221/Cfap69/Dzip1	5
GO:0090130	tissue migration	11/372	333/28905	0.033033	2.56672	3.28337	0.00417677	0.00417677	0.0591641	Hdac9/Amotl1/Nr2e1/Plk2/Mapre2/Spred1/Epb41l4b/Arhgap5/Irs2/Lemd3/Tac1	11
GO:0120316	sperm flagellum assembly	4/372	51/28905	0.0784314	6.09424	4.15756	0.00418914	0.00418914	0.0591641	Ttll5/Cfap221/Cfap69/Dzip1	4
GO:0071805	potassium ion transmembrane transport	8/372	198/28905	0.040404	3.13946	3.44921	0.0042853	0.0042853	0.0602367	Rgs7/Dpp10/Kcnj9/Rgs4/Kcna4/Kcnh1/Kcnd2/Prnp	8
GO:0055001	muscle cell development	9/372	242/28905	0.0371901	2.88973	3.37072	0.0043323	0.0043323	0.0606115	Hdac9/Nr3c1/Hdac4/Atp2a2/Adrb1/Tmtc3/Rgs4/Adra1b/Norad	9
GO:0018200	peptidyl-glutamic acid modification	3/372	26/28905	0.115385	8.96557	4.63969	0.00441343	0.00441343	0.0612096	Ttll5/Agbl4/Ttll9	3
GO:0045732	positive regulation of protein catabolic process	8/372	199/28905	0.040201	3.12368	3.43247	0.00441613	0.00441613	0.0612096	Plk2/Atg4b/Tmtc3/Socs5/Bbs7/Sh3rf3/Trim32/Usp13	8
GO:0030518	intracellular steroid hormone receptor signaling pathway	6/372	119/28905	0.0504202	3.91773	3.6417	0.00448034	0.00448034	0.0617001	Nr3c1/Rnf6/Carm1/Rbfox2/Cry2/Peg13	6
GO:0003351	epithelial cilium movement involved in extracellular fluid movement	4/372	52/28905	0.0769231	5.97705	4.10161	0.00449292	0.00449292	0.0617001	Dnah11/Cfap45/Cfap221/Kif27	4
GO:0007188	adenylate cyclase-modulating G protein-coupled receptor signaling pathway	9/372	244/28905	0.0368852	2.86604	3.34232	0.00456896	0.00456896	0.0623565	Pde10a/Gabbr1/Gnal/Htr7/Adgrl2/Adrb1/Gpr176/Adra1b/Grm7	9
GO:0007286	spermatid development	10/372	290/28905	0.0344828	2.67937	3.28189	0.00459891	0.00459891	0.0623565	Celf1/Ttll5/Gopc/3830403N18Rik/Cfap221/Cfap69/Dzip1/Catsperz/Meioc/Catspere1	10
GO:0006612	protein targeting to membrane	6/372	120/28905	0.05	3.88508	3.61611	0.00466628	0.00466628	0.0623565	Gdi1/Pikfyve/Rtp1/Tcaf1/Zdhhc22/Prnp	6
GO:0051952	regulation of amine transport	6/372	120/28905	0.05	3.88508	3.61611	0.00466628	0.00466628	0.0623565	Nr3c1/Gabbr1/Rgs4/Npy5r/Grm7/Syt9	6
GO:0106027	neuron projection organization	6/372	120/28905	0.05	3.88508	3.61611	0.00466628	0.00466628	0.0623565	Tiam1/Dnm1l/Caprin1/Wasl/Ppfia2/Prnp	6
GO:1903076	regulation of protein localization to plasma membrane	6/372	120/28905	0.05	3.88508	3.61611	0.00466628	0.00466628	0.0623565	Kif5b/Nrxn1/Acsl3/Dpp10/Prkci/Prnp	6
GO:0030100	regulation of endocytosis	11/372	339/28905	0.0324484	2.52129	3.2171	0.00476628	0.00476628	0.0634086	Abca13/Plk2/Dnm1l/Prom2/Wasl/Ap2b1/Ubqln2/Usp46/Cd47/Lrrtm2/Sirpb1a	11
GO:0006687	glycosphingolipid metabolic process	4/372	53/28905	0.0754717	5.86427	4.04711	0.0048112	0.0048112	0.0634974	Ugcg/B3galt2/St8sia4/Fut9	4
GO:0042445	hormone metabolic process	9/372	246/28905	0.0365854	2.84274	3.3142	0.00481557	0.00481557	0.0634974	Iyd/Scg5/Nr3c1/Pcsk2/Atp6ap2/Wnt4/Chst8/Il4i1/Rdh1	9
GO:1905037	autophagosome organization	6/372	121/28905	0.0495868	3.85297	3.5908	0.00485783	0.00485783	0.0637724	Rab23/Pikfyve/Atg4b/Atp2a2/Elapor1/Ubqln2	6
GO:0006376	mRNA splice site recognition	3/372	27/28905	0.111111	8.63351	4.53106	0.00491826	0.00491826	0.0642825	Celf1/Celf3/Celf5	3
GO:1901888	regulation of cell junction assembly	9/372	247/28905	0.0364372	2.83123	3.30024	0.0049427	0.0049427	0.0643198	Nrxn1/Adgrl2/Mdga2/Wnt4/Fzd5/Efna5/Il1rapl1/Lrrtm2/Slitrk1	9
GO:0008088	axo-dendritic transport	5/372	86/28905	0.0581395	4.51754	3.73014	0.00510944	0.00510944	0.0660772	Kif5b/Ndel1/Kif17/Map6/Agbl4	5
GO:0015804	neutral amino acid transport	4/372	54/28905	0.0740741	5.75568	3.99397	0.00514427	0.00514427	0.0660772	Slc6a17/Slc7a10/Rgs4/Slc6a7	4
GO:0045773	positive regulation of axon extension	4/372	54/28905	0.0740741	5.75568	3.99397	0.00514427	0.00514427	0.0660772	Gdi1/Ndel1/Golga4/Arhgap32	4
GO:0006887	exocytosis	12/372	394/28905	0.0304569	2.36655	3.11848	0.00538027	0.00538027	0.067634	Rab5a/Dnm1l/Sacm1l/Atp2a2/Npy/Rims3/Unc13a/Cbarp/Il1rapl1/Ppfia2/Kcnh1/Syt9	12
GO:0032253	dense core granule localization	3/372	28/28905	0.107143	8.32517	4.4279	0.00545651	0.00545651	0.067634	Kif5b/Unc13a/Ppfia2	3
GO:0035308	negative regulation of protein dephosphorylation	3/372	28/28905	0.107143	8.32517	4.4279	0.00545651	0.00545651	0.067634	Akap1/Mgat5/Cry2	3
GO:0008306	associative learning	6/372	124/28905	0.0483871	3.75976	3.51646	0.00546717	0.00546717	0.067634	Atxn1/Adra1b/Grm7/Nptx2/Tac1/Peg13	6
GO:0043401	steroid hormone mediated signaling pathway	6/372	124/28905	0.0483871	3.75976	3.51646	0.00546717	0.00546717	0.067634	Nr3c1/Rnf6/Carm1/Rbfox2/Cry2/Peg13	6
GO:0000381	regulation of alternative mRNA splicing, via spliceosome	4/372	55/28905	0.0727273	5.65103	3.94216	0.00549243	0.00549243	0.067634	Celf1/Celf3/Rbfox2/Celf5	4
GO:0002042	cell migration involved in sprouting angiogenesis	4/372	55/28905	0.0727273	5.65103	3.94216	0.00549243	0.00549243	0.067634	Hdac9/Nr2e1/Plk2/Spred1	4
GO:0006858	extracellular transport	4/372	55/28905	0.0727273	5.65103	3.94216	0.00549243	0.00549243	0.067634	Dnah11/Cfap45/Cfap221/Kif27	4
GO:0042755	eating behavior	4/372	55/28905	0.0727273	5.65103	3.94216	0.00549243	0.00549243	0.067634	Agrp/Npy/Npsr1/Npy5r	4
GO:0071709	membrane assembly	4/372	55/28905	0.0727273	5.65103	3.94216	0.00549243	0.00549243	0.067634	Nrxn1/Cdh2/Ugcg/Il1rapl1	4
GO:0072384	organelle transport along microtubule	5/372	88/28905	0.0568182	4.41486	3.66325	0.00562955	0.00562955	0.0690373	Kif5b/Rhot1/Ndel1/Map6/Agbl4	5
GO:0043534	blood vessel endothelial cell migration	6/372	125/28905	0.048	3.72968	3.49219	0.00568218	0.00568218	0.0693821	Hdac9/Amotl1/Nr2e1/Plk2/Spred1/Lemd3	6
GO:0048167	regulation of synaptic plasticity	12/372	397/28905	0.0302267	2.34866	3.08953	0.00570423	0.00570423	0.0693821	Rab5a/Nr2e1/Plk2/Nr3c1/Gnal/Htr7/Rims3/Unc13a/Adrb1/Vgf/Lrrtm2/Prnp	12
GO:1990138	neuron projection extension	8/372	208/28905	0.0384615	2.98852	3.2864	0.00573644	0.00573644	0.0694903	Tiam1/Gdi1/Ndel1/Raph1/Rnf6/Unc13a/Golga4/Arhgap32	8
GO:0010506	regulation of autophagy	10/372	300/28905	0.0333333	2.59005	3.16103	0.00580452	0.00580452	0.0700302	Sptlc2/Plk2/Dnm1l/Prkaa2/Fbxl2/Elapor1/Rnf152/Ubqln2/Trim32/Usp13	10
GO:0016482	cytosolic transport	6/372	126/28905	0.047619	3.70008	3.46817	0.00590329	0.00590329	0.0709347	Kif5b/Pikfyve/Rab6a/Rab9b/Ppfia2/Arl1	6
GO:0048515	spermatid differentiation	10/372	301/28905	0.0332226	2.58145	3.14921	0.00593747	0.00593747	0.0710589	Celf1/Ttll5/Gopc/3830403N18Rik/Cfap221/Cfap69/Dzip1/Catsperz/Meioc/Catspere1	10
GO:0015813	L-glutamate transmembrane transport	3/372	29/28905	0.103448	8.0381	4.32975	0.00602875	0.00602875	0.0715764	Slc25a22/Grm1/Slc17a6	3
GO:0061744	motor behavior	3/372	29/28905	0.103448	8.0381	4.32975	0.00602875	0.00602875	0.0715764	Nr3c1/Grpr/Wdr47	3
GO:0048545	response to steroid hormone	9/372	255/28905	0.0352941	2.74241	3.19106	0.00605591	0.00605591	0.0716135	Ncoa1/Nr3c1/Htr7/Rnf6/Carm1/Rbfox2/Adra1b/Cry2/Peg13	9
GO:0051048	negative regulation of secretion	8/372	211/28905	0.0379147	2.94603	3.23946	0.00623734	0.00623734	0.0734674	Gabbr1/Htr7/Cbarp/Npsr1/Npy5r/Il1rapl1/Grm7/Cry2	8
GO:1990778	protein localization to cell periphery	12/372	402/28905	0.0298507	2.31945	3.04185	0.00627842	0.00627842	0.0736602	Kif5b/Nrxn1/Cdh2/Sacm1l/Acsl3/Dpp10/Prkci/Golga4/Adam22/Zdhhc22/Nptx2/Prnp	12
GO:0048640	negative regulation of developmental growth	6/372	128/28905	0.046875	3.64226	3.42086	0.00636425	0.00636425	0.0743744	Trp73/Plac8/Rnf6/Adrb1/Fstl4/Rgs4	6
GO:0071277	cellular response to calcium ion	5/372	91/28905	0.0549451	4.26932	3.56659	0.00647812	0.00647812	0.0754093	Nrxn1/Prkaa2/Cpne4/Kcnh1/Syt9	5
GO:0034332	adherens junction organization	4/372	58/28905	0.0689655	5.35873	3.79403	0.0066304	0.0066304	0.0760534	Cdh2/Cdh6/Cdh12/Plekha7	4
GO:0051489	regulation of filopodium assembly	4/372	58/28905	0.0689655	5.35873	3.79403	0.0066304	0.0066304	0.0760534	Rab5a/Nrxn1/Wasl/Gpm6a	4
GO:0060004	reflex	3/372	30/28905	0.1	7.77016	4.23619	0.00663553	0.00663553	0.0760534	Foxp2/Npsr1/Usp46	3
GO:0061003	positive regulation of dendritic spine morphogenesis	3/372	30/28905	0.1	7.77016	4.23619	0.00663553	0.00663553	0.0760534	Tiam1/Dnm1l/Caprin1	3
GO:0019229	regulation of vasoconstriction	5/372	92/28905	0.0543478	4.22291	3.53529	0.00677984	0.00677984	0.0774097	Htr7/Cx3cl1/Rbfox2/Adra1b/Wdr35	5
GO:0015837	amine transport	6/372	130/28905	0.0461538	3.58623	3.37449	0.00685083	0.00685083	0.0774341	Nr3c1/Gabbr1/Rgs4/Npy5r/Grm7/Syt9	6
GO:0060070	canonical Wnt signaling pathway	10/372	308/28905	0.0324675	2.52278	3.06781	0.00693589	0.00693589	0.0774341	Rab5a/Cdh2/Tle4/Sfrp2/Fam53b/Atp6ap2/Cyld/Wnt4/Fzd5/Scyl2	10
GO:0032988	protein-RNA complex disassembly	2/372	10/28905	0.2	15.5403	5.25097	0.00694273	0.00694273	0.0774341	Kif5b/Dyrk3	2
GO:0097104	postsynaptic membrane assembly	2/372	10/28905	0.2	15.5403	5.25097	0.00694273	0.00694273	0.0774341	Nrxn1/Cdh2	2
GO:0097119	postsynaptic density protein 95 clustering	2/372	10/28905	0.2	15.5403	5.25097	0.00694273	0.00694273	0.0774341	Nrxn1/Cdh2	2
GO:0098598	learned vocalization behavior or vocal learning	2/372	10/28905	0.2	15.5403	5.25097	0.00694273	0.00694273	0.0774341	Nrxn1/Foxp2	2
GO:0045926	negative regulation of growth	9/372	261/28905	0.0344828	2.67937	3.1119	0.00701053	0.00701053	0.0774341	Alox8/Tro/Sfrp2/Trp73/Plac8/Rnf6/Adrb1/Fstl4/Rgs4	9
GO:0035601	protein deacylation	4/372	59/28905	0.0677966	5.26791	3.74692	0.00704183	0.00704183	0.0774341	Hdac9/Hdac4/Spred1/Prkaa2	4
GO:0061001	regulation of dendritic spine morphogenesis	4/372	59/28905	0.0677966	5.26791	3.74692	0.00704183	0.00704183	0.0774341	Tiam1/Dnm1l/Caprin1/Ppfia2	4
GO:0098732	macromolecule deacylation	4/372	59/28905	0.0677966	5.26791	3.74692	0.00704183	0.00704183	0.0774341	Hdac9/Hdac4/Spred1/Prkaa2	4
GO:0043087	regulation of GTPase activity	10/372	309/28905	0.0323625	2.51462	3.05637	0.00708854	0.00708854	0.0776612	Tiam1/Ndel1/Agap3/Mapre2/Rgs7/Prom2/Cx3cl1/Adrb1/Wnt4/Efna5	10
GO:0002026	regulation of the force of heart contraction	3/372	31/28905	0.0967742	7.51951	4.14686	0.00727734	0.00727734	0.0788599	Atp2a2/Adrb1/Adra1b	3
GO:0010460	positive regulation of heart rate	3/372	31/28905	0.0967742	7.51951	4.14686	0.00727734	0.00727734	0.0788599	Adrb1/Rgs4/Adra1b	3
GO:0021533	cell differentiation in hindbrain	3/372	31/28905	0.0967742	7.51951	4.14686	0.00727734	0.00727734	0.0788599	Nrxn1/Slc25a46/Foxp2	3
GO:0016055	Wnt signaling pathway	13/372	462/28905	0.0281385	2.18641	2.93525	0.00733052	0.00733052	0.0791484	Tiam1/Amotl1/Rab5a/Cdh2/Tle4/Sfrp2/Prkaa2/Fam53b/Atp6ap2/Cyld/Wnt4/Fzd5/Scyl2	13
GO:0006664	glycolipid metabolic process	5/372	94/28905	0.0531915	4.13306	3.47401	0.00741254	0.00741254	0.079745	Ugcg/B3galt2/Pigk/St8sia4/Fut9	5
GO:0019674	NAD metabolic process	4/372	60/28905	0.0666667	5.18011	3.70088	0.00746977	0.00746977	0.0800716	Idh3a/Nmnat2/Sarm1/Gpd1l	4
GO:0198738	cell-cell signaling by wnt	13/372	464/28905	0.0280172	2.17698	2.91833	0.00758602	0.00758602	0.0810263	Tiam1/Amotl1/Rab5a/Cdh2/Tle4/Sfrp2/Prkaa2/Fam53b/Atp6ap2/Cyld/Wnt4/Fzd5/Scyl2	13
GO:0099072	regulation of postsynaptic membrane neurotransmitter receptor levels	6/372	133/28905	0.0451128	3.50534	3.30661	0.00763044	0.00763044	0.0812097	Sacm1l/Ap2b1/Prkci/Adam22/Usp46/Nptx2	6
GO:1903509	liposaccharide metabolic process	5/372	95/28905	0.0526316	4.08956	3.444	0.00774382	0.00774382	0.0819079	Ugcg/B3galt2/Pigk/St8sia4/Fut9	5
GO:0050768	negative regulation of neurogenesis	7/372	175/28905	0.04	3.10806	3.19383	0.00775102	0.00775102	0.0819079	Gdi1/Nr2e1/Nr1d1/Brinp1/Rnf6/Fstl4/Lingo1	7
GO:0060048	cardiac muscle contraction	6/372	134/28905	0.0447761	3.47918	3.28442	0.00790396	0.00790396	0.0827549	Hdac4/Atp2a2/Adrb1/Cacna2d1/Adra1b/Gpd1l	6
GO:0035567	non-canonical Wnt signaling pathway	4/372	61/28905	0.0655738	5.09519	3.65584	0.00791448	0.00791448	0.0827549	Tiam1/Sfrp2/Wnt4/Fzd5	4
GO:0086001	cardiac muscle cell action potential	4/372	61/28905	0.0655738	5.09519	3.65584	0.00791448	0.00791448	0.0827549	Atp2a2/Cacna2d1/Gpd1l/Kcnd2	4
GO:0031668	cellular response to extracellular stimulus	9/372	267/28905	0.0337079	2.61916	3.03494	0.00807641	0.00807641	0.0839514	Ncoa1/Asgr1/Tfrc/Atg4b/Sfrp2/Prkaa2/Wnt4/Elapor1/Rnf152	9
GO:0070555	response to interleukin-1	5/372	96/28905	0.0520833	4.04696	3.4144	0.00808526	0.00808526	0.0839514	Nr1d1/Hdac4/Cx3cl1/Prkci/Cd47	5
GO:0099518	vesicle cytoskeletal trafficking	4/372	62/28905	0.0645161	5.01301	3.61179	0.00837624	0.00837624	0.0861036	Kif5b/Ndel1/Wasl/Ppfia2	4
GO:0031943	regulation of glucocorticoid metabolic process	2/372	11/28905	0.181818	14.1276	4.97226	0.00841375	0.00841375	0.0861036	Nr3c1/Wnt4	2
GO:0060287	epithelial cilium movement involved in determination of left/right asymmetry	2/372	11/28905	0.181818	14.1276	4.97226	0.00841375	0.00841375	0.0861036	Dnah11/Cfap45	2
GO:1904338	regulation of dopaminergic neuron differentiation	2/372	11/28905	0.181818	14.1276	4.97226	0.00841375	0.00841375	0.0861036	Tiam1/Sfrp2	2
GO:0043535	regulation of blood vessel endothelial cell migration	5/372	97/28905	0.0515464	4.00524	3.3852	0.008437	0.008437	0.0861036	Hdac9/Amotl1/Nr2e1/Plk2/Spred1	5
GO:0007631	feeding behavior	6/372	136/28905	0.0441176	3.42801	3.24067	0.00847207	0.00847207	0.0861664	Agrp/Npy/Npsr1/Npy5r/Usp46/Grm7	6
GO:0006644	phospholipid metabolic process	11/372	368/28905	0.0298913	2.3226	2.91559	0.00860595	0.00860595	0.0863889	Serac1/Alox8/Sptlc2/Sacm1l/Pikfyve/Acsl3/Pnpla8/Socs5/Pigk/Pitpnc1/Selenoi	11
GO:0045444	fat cell differentiation	9/372	270/28905	0.0333333	2.59005	2.99724	0.00865353	0.00865353	0.0863889	Nr1d1/Sfrp2/Plac8/Slc7a10/Carm1/Adrb1/Bbs7/Trim32/Creb5	9
GO:0002053	positive regulation of mesenchymal cell proliferation	3/372	33/28905	0.0909091	7.06378	3.9796	0.00866787	0.00866787	0.0863889	Foxp2/Arhgap5/Irs2	3
GO:0021697	cerebellar cortex formation	3/372	33/28905	0.0909091	7.06378	3.9796	0.00866787	0.00866787	0.0863889	Nrxn1/Slc25a46/Foxp2	3
GO:0060295	regulation of cilium movement involved in cell motility	3/372	33/28905	0.0909091	7.06378	3.9796	0.00866787	0.00866787	0.0863889	Cfap45/Cfap69/Tac1	3
GO:1902019	regulation of cilium-dependent cell motility	3/372	33/28905	0.0909091	7.06378	3.9796	0.00866787	0.00866787	0.0863889	Cfap45/Cfap69/Tac1	3
GO:0043500	muscle adaptation	6/372	137/28905	0.0437956	3.40299	3.2191	0.00876684	0.00876684	0.087084	Akap1/Nr3c1/Hdac4/Atp2a2/Adrb1/Rgs4	6
GO:1903050	regulation of proteolysis involved in protein catabolic process	8/372	224/28905	0.0357143	2.77506	3.0452	0.0088003	0.0088003	0.0870915	Plk2/Tmtc3/Socs5/Bbs7/Sh3rf3/L3mbtl3/Usp13/Agbl4	8
GO:0009948	anterior/posterior axis specification	4/372	63/28905	0.0634921	4.93344	3.56867	0.00885528	0.00885528	0.0870915	Otx2/Ets2/Cdx1/Fzd5	4
GO:0044091	membrane biogenesis	4/372	63/28905	0.0634921	4.93344	3.56867	0.00885528	0.00885528	0.0870915	Nrxn1/Cdh2/Ugcg/Il1rapl1	4
GO:0048511	rhythmic process	10/372	320/28905	0.03125	2.42818	2.93335	0.00894484	0.00894484	0.087683	Nr1d1/Dnm1l/Htr7/Prkaa2/Adrb1/Rorb/Gpr176/Npy5r/Kcnd2/Cry2	10
GO:0006839	mitochondrial transport	7/372	180/28905	0.0388889	3.02173	3.10675	0.00897637	0.00897637	0.0877035	Kif5b/Rhot1/Slc25a22/Mrs2/Slc25a46/Slc25a14/Abcb7	7
GO:0070085	glycosylation	8/372	225/28905	0.0355556	2.76272	3.03084	0.00902577	0.00902577	0.087898	B3galt2/Mgat5/Tmtc3/Pomk/St8sia4/Dpy19l3/Fut9/Grm7	8
GO:0031345	negative regulation of cell projection organization	8/372	226/28905	0.0353982	2.7505	3.01655	0.00925553	0.00925553	0.0894037	Gdi1/Nrxn1/Rnf6/Carm1/Fstl4/Rtn4rl1/Trim32/Prnp	8
GO:0043547	positive regulation of GTPase activity	8/372	226/28905	0.0353982	2.7505	3.01655	0.00925553	0.00925553	0.0894037	Tiam1/Ndel1/Agap3/Mapre2/Rgs7/Cx3cl1/Adrb1/Wnt4	8
GO:0042692	muscle cell differentiation	13/372	476/28905	0.0273109	2.1221	2.81859	0.00927039	0.00927039	0.0894037	Hdac9/Cdh2/Nr3c1/Hdac4/Atp2a2/Adamts15/Adrb1/Tmtc3/Wnt4/Rgs4/Adra1b/Trim32/Norad	13
GO:0050775	positive regulation of dendrite morphogenesis	4/372	64/28905	0.0625	4.85635	3.52645	0.00935185	0.00935185	0.0898984	Tiam1/Dnm1l/Caprin1/Il1rapl1	4
GO:0032252	secretory granule localization	3/372	34/28905	0.0882353	6.85602	3.90111	0.00941741	0.00941741	0.0899484	Kif5b/Unc13a/Ppfia2	3
GO:0061050	regulation of cell growth involved in cardiac muscle cell development	3/372	34/28905	0.0882353	6.85602	3.90111	0.00941741	0.00941741	0.0899484	Nr3c1/Adrb1/Rgs4	3
GO:0046496	nicotinamide nucleotide metabolic process	7/372	182/28905	0.0384615	2.98852	3.07276	0.00950425	0.00950425	0.0903984	Hdac4/Prkaa2/Idh3a/Nmnat2/Eno4/Sarm1/Gpd1l	7
GO:0019233	sensory perception of pain	5/372	100/28905	0.05	3.88508	3.2999	0.00955554	0.00955554	0.0903984	Grm1/Htr7/Pomk/Kcnd2/Tac1	5
GO:0035418	protein localization to synapse	5/372	100/28905	0.05	3.88508	3.2999	0.00955554	0.00955554	0.0903984	Kif5b/Nrxn1/Sacm1l/Adam22/Nptx2	5
GO:0016236	macroautophagy	9/372	275/28905	0.0327273	2.54296	2.93554	0.00968429	0.00968429	0.0910318	Rab23/Sptlc2/Dnm1l/Pikfyve/Atg4b/Prkaa2/Atp2a2/Elapor1/Ubqln2	9
GO:0051961	negative regulation of nervous system development	7/372	183/28905	0.0382514	2.97219	3.05594	0.00977653	0.00977653	0.0910318	Gdi1/Nr2e1/Nr1d1/Brinp1/Rnf6/Fstl4/Lingo1	7
GO:0001754	eye photoreceptor cell differentiation	4/372	65/28905	0.0615385	4.78164	3.4851	0.0098662	0.0098662	0.0910318	Otx2/Rorb/Prkci/Sdk2	4
GO:0030900	forebrain development	12/372	427/28905	0.028103	2.18365	2.81358	0.00986902	0.00986902	0.0910318	Celf1/Ndel1/Nr2e1/Otx2/Cdh2/Trp73/Foxp2/Wnt4/Wdr47/Ptchd1/Rtn4rl1/Scyl2	12
GO:0018095	protein polyglutamylation	2/372	12/28905	0.166667	12.9503	4.72769	0.0100112	0.0100112	0.0910318	Ttll5/Ttll9	2
GO:0034144	negative regulation of toll-like receptor 4 signaling pathway	2/372	12/28905	0.166667	12.9503	4.72769	0.0100112	0.0100112	0.0910318	Nr1d1/Trim32	2
GO:0090009	primitive streak formation	2/372	12/28905	0.166667	12.9503	4.72769	0.0100112	0.0100112	0.0910318	Otx2/Ets2	2
GO:0097090	presynaptic membrane organization	2/372	12/28905	0.166667	12.9503	4.72769	0.0100112	0.0100112	0.0910318	Nrxn1/Il1rapl1	2
GO:0099519	dense core granule cytoskeletal transport	2/372	12/28905	0.166667	12.9503	4.72769	0.0100112	0.0100112	0.0910318	Kif5b/Ppfia2	2
GO:2000009	negative regulation of protein localization to cell surface	2/372	12/28905	0.166667	12.9503	4.72769	0.0100112	0.0100112	0.0910318	Gopc/Plk2	2
GO:2000253	positive regulation of feeding behavior	2/372	12/28905	0.166667	12.9503	4.72769	0.0100112	0.0100112	0.0910318	Agrp/Npy	2
GO:2000322	regulation of glucocorticoid receptor signaling pathway	2/372	12/28905	0.166667	12.9503	4.72769	0.0100112	0.0100112	0.0910318	Nr3c1/Cry2	2
GO:0048675	axon extension	6/372	141/28905	0.0425532	3.30645	3.13477	0.0100196	0.0100196	0.0910318	Gdi1/Ndel1/Raph1/Rnf6/Golga4/Arhgap32	6
GO:0019362	pyridine nucleotide metabolic process	7/372	184/28905	0.0380435	2.95604	3.03923	0.0100545	0.0100545	0.0910709	Hdac4/Prkaa2/Idh3a/Nmnat2/Eno4/Sarm1/Gpd1l	7
GO:0071248	cellular response to metal ion	7/372	185/28905	0.0378378	2.94006	3.02264	0.0103381	0.0103381	0.0927775	Tfrc/Nrxn1/Prkaa2/Cpne4/Kcnh1/Syt9/Prnp	7
GO:0006672	ceramide metabolic process	5/372	102/28905	0.0490196	3.8089	3.24485	0.0103554	0.0103554	0.0927775	Sptlc2/Ugcg/B3galt2/St8sia4/Sptssb	5
GO:0043266	regulation of potassium ion transport	5/372	102/28905	0.0490196	3.8089	3.24485	0.0103554	0.0103554	0.0927775	Kif5b/Rgs7/Dpp10/Rgs4/Prnp	5
GO:0010770	positive regulation of cell morphogenesis	4/372	66/28905	0.0606061	4.70919	3.44459	0.0103986	0.0103986	0.0927775	Tiam1/Dnm1l/Caprin1/Il1rapl1	4
GO:0060999	positive regulation of dendritic spine development	4/372	66/28905	0.0606061	4.70919	3.44459	0.0103986	0.0103986	0.0927775	Tiam1/Dnm1l/Nr3c1/Caprin1	4
GO:0006650	glycerophospholipid metabolic process	9/372	279/28905	0.0322581	2.5065	2.88715	0.0105735	0.0105735	0.0940572	Serac1/Sacm1l/Pikfyve/Acsl3/Pnpla8/Socs5/Pigk/Pitpnc1/Selenoi	9
GO:0014013	regulation of gliogenesis	6/372	143/28905	0.041958	3.26021	3.09374	0.0106915	0.0106915	0.0948234	Nr2e1/Nr1d1/Trp73/Prkci/Atxn1/Lingo1	6
GO:0007623	circadian rhythm	8/372	232/28905	0.0344828	2.67937	2.93244	0.0107268	0.0107268	0.094854	Nr1d1/Htr7/Prkaa2/Adrb1/Rorb/Gpr176/Kcnd2/Cry2	8
GO:0055088	lipid homeostasis	7/372	187/28905	0.0374332	2.90862	2.98978	0.0109229	0.0109229	0.0954926	Hdac9/Nr1d1/Slc25a46/Tlcd4/Prkaa2/Adrb1/Pnpla8	7
GO:1903531	negative regulation of secretion by cell	7/372	187/28905	0.0374332	2.90862	2.98978	0.0109229	0.0109229	0.0954926	Gabbr1/Htr7/Cbarp/Npy5r/Il1rapl1/Grm7/Cry2	7
GO:0048512	circadian behavior	4/372	67/28905	0.0597015	4.6389	3.40488	0.0109491	0.0109491	0.0954926	Nr1d1/Adrb1/Gpr176/Kcnd2	4
GO:0098930	axonal transport	4/372	67/28905	0.0597015	4.6389	3.40488	0.0109491	0.0109491	0.0954926	Kif5b/Ndel1/Map6/Agbl4	4
GO:0051402	neuron apoptotic process	11/372	381/28905	0.0288714	2.24335	2.78951	0.0109592	0.0109592	0.0954926	Pcdhgc4/Nr3c1/Hdac4/Trp73/Hsph1/Cx3cl1/Prkci/Sarm1/Grm7/Srpk2/Prnp	11
GO:0006497	protein lipidation	5/372	104/28905	0.0480769	3.73565	3.19118	0.0112	0.0112	0.0970236	Atg4b/Ugcg/Pigk/Map6d1/Zdhhc22	5
GO:0016579	protein deubiquitination	5/372	104/28905	0.0480769	3.73565	3.19118	0.0112	0.0112	0.0970236	Usp43/Cyld/Otud6b/Usp46/Usp13	5
GO:0043010	camera-type eye development	11/372	383/28905	0.0287206	2.23164	2.77057	0.0113612	0.0113612	0.0981341	Ttll5/Nr2e1/Pou2f1/Spred1/Foxp2/Slc17a6/Gpm6a/Tmem231/Rorb/Sdk2/Fzd5	11
GO:0006665	sphingolipid metabolic process	6/372	145/28905	0.0413793	3.21524	3.05342	0.0113947	0.0113947	0.0981395	Sptlc2/Ugcg/B3galt2/St8sia4/Sptssb/Fut9	6
GO:0032233	positive regulation of actin filament bundle assembly	4/372	68/28905	0.0588235	4.57068	3.36595	0.0115182	0.0115182	0.0982016	Cx3cl1/Wnt4/Cd47/Tac1	4
GO:0021537	telencephalon development	9/372	283/28905	0.0318021	2.47108	2.83959	0.0115228	0.0115228	0.0982016	Celf1/Ndel1/Nr2e1/Otx2/Cdh2/Trp73/Foxp2/Wdr47/Rtn4rl1	9
GO:0031223	auditory behavior	2/372	13/28905	0.153846	11.9541	4.51062	0.0117315	0.0117315	0.0982016	Nrxn1/Foxp2	2
GO:0032908	regulation of transforming growth factor beta1 production	2/372	13/28905	0.153846	11.9541	4.51062	0.0117315	0.0117315	0.0982016	Atp6ap2/Cx3cl1	2
GO:0048742	regulation of skeletal muscle fiber development	2/372	13/28905	0.153846	11.9541	4.51062	0.0117315	0.0117315	0.0982016	Hdac9/Hdac4	2
GO:0051549	positive regulation of keratinocyte migration	2/372	13/28905	0.153846	11.9541	4.51062	0.0117315	0.0117315	0.0982016	Mapre2/Epb41l4b	2
GO:0060179	male mating behavior	2/372	13/28905	0.153846	11.9541	4.51062	0.0117315	0.0117315	0.0982016	Ncoa1/Hdac4	2
GO:0090158	endoplasmic reticulum membrane organization	2/372	13/28905	0.153846	11.9541	4.51062	0.0117315	0.0117315	0.0982016	Atl1/Atl2	2
GO:1900244	positive regulation of synaptic vesicle endocytosis	2/372	13/28905	0.153846	11.9541	4.51062	0.0117315	0.0117315	0.0982016	Abca13/Dnm1l	2
GO:2000849	regulation of glucocorticoid secretion	2/372	13/28905	0.153846	11.9541	4.51062	0.0117315	0.0117315	0.0982016	Tac1/Cry2	2
GO:0045686	negative regulation of glial cell differentiation	3/372	37/28905	0.0810811	6.30013	3.68346	0.0118873	0.0118873	0.0989501	Nr2e1/Nr1d1/Lingo1	3
GO:0090313	regulation of protein targeting to membrane	3/372	37/28905	0.0810811	6.30013	3.68346	0.0118873	0.0118873	0.0989501	Gdi1/Tcaf1/Prnp	3
GO:0035296	regulation of tube diameter	7/372	191/28905	0.0366492	2.8477	2.92536	0.0121637	0.0121637	0.100689	Htr7/Cx3cl1/Rbfox2/Adrb1/Plekha7/Adra1b/Wdr35	7
GO:0097746	blood vessel diameter maintenance	7/372	191/28905	0.0366492	2.8477	2.92536	0.0121637	0.0121637	0.100689	Htr7/Cx3cl1/Rbfox2/Adrb1/Plekha7/Adra1b/Wdr35	7
GO:0009150	purine ribonucleotide metabolic process	12/372	441/28905	0.0272109	2.11433	2.69254	0.0124812	0.0124812	0.102812	Ndufb2/Rab23/Clpx/Sucla2/Dnm1l/Hdac4/Prkaa2/Acat1/Acsl3/Eno4/Acot4/Gucy2g	12
GO:0035150	regulation of tube size	7/372	192/28905	0.0364583	2.83287	2.90951	0.0124892	0.0124892	0.102812	Htr7/Cx3cl1/Rbfox2/Adrb1/Plekha7/Adra1b/Wdr35	7
GO:0007622	rhythmic behavior	4/372	70/28905	0.0571429	4.44009	3.2903	0.0127125	0.0127125	0.104091	Nr1d1/Adrb1/Gpr176/Kcnd2	4
GO:0022411	cellular component disassembly	13/372	496/28905	0.0262097	2.03653	2.65872	0.0127144	0.0127144	0.104091	Kif5b/Dyrk3/Ndel1/Dnm1l/Slc25a46/Mapre2/Atg4b/Prkaa2/Atp2a2/Adamts15/Wdr47/Map6d1/Gspt2	13
GO:0072524	pyridine-containing compound metabolic process	7/372	193/28905	0.0362694	2.81819	2.89377	0.0128209	0.0128209	0.104675	Hdac4/Prkaa2/Idh3a/Nmnat2/Eno4/Sarm1/Gpd1l	7
GO:0005976	polysaccharide metabolic process	5/372	108/28905	0.0462963	3.5973	3.08771	0.0130277	0.0130277	0.106072	Nr1d1/Adrb1/Irs2/Adra1b/Fut9	5
GO:0006643	membrane lipid metabolic process	7/372	194/28905	0.0360825	2.80367	2.87813	0.0131589	0.0131589	0.106708	Sptlc2/Ugcg/B3galt2/Pigk/St8sia4/Sptssb/Fut9	7
GO:0008347	glial cell migration	4/372	71/28905	0.056338	4.37756	3.25354	0.0133381	0.0133381	0.106708	Tiam1/Nr2e1/Cx3cl1/Wdr47	4
GO:0045806	negative regulation of endocytosis	4/372	71/28905	0.056338	4.37756	3.25354	0.0133381	0.0133381	0.106708	Prom2/Ubqln2/Cd47/Lrrtm2	4
GO:0042158	lipoprotein biosynthetic process	5/372	109/28905	0.0458716	3.56429	3.06261	0.0135142	0.0135142	0.106708	Atg4b/Ugcg/Pigk/Map6d1/Zdhhc22	5
GO:0010635	regulation of mitochondrial fusion	2/372	14/28905	0.142857	11.1002	4.31609	0.0135713	0.0135713	0.106708	Dnm1l/Tfrc	2
GO:0010882	regulation of cardiac muscle contraction by calcium ion signaling	2/372	14/28905	0.142857	11.1002	4.31609	0.0135713	0.0135713	0.106708	Hdac4/Atp2a2	2
GO:0015824	proline transport	2/372	14/28905	0.142857	11.1002	4.31609	0.0135713	0.0135713	0.106708	Slc6a17/Slc6a7	2
GO:0046512	sphingosine biosynthetic process	2/372	14/28905	0.142857	11.1002	4.31609	0.0135713	0.0135713	0.106708	Sptlc2/Sptssb	2
GO:0046520	sphingoid biosynthetic process	2/372	14/28905	0.142857	11.1002	4.31609	0.0135713	0.0135713	0.106708	Sptlc2/Sptssb	2
GO:0098935	dendritic transport	2/372	14/28905	0.142857	11.1002	4.31609	0.0135713	0.0135713	0.106708	Kif5b/Kif17	2
GO:1901950	dense core granule transport	2/372	14/28905	0.142857	11.1002	4.31609	0.0135713	0.0135713	0.106708	Kif5b/Ppfia2	2
GO:1903977	positive regulation of glial cell migration	2/372	14/28905	0.142857	11.1002	4.31609	0.0135713	0.0135713	0.106708	Tiam1/Cx3cl1	2
GO:2000035	regulation of stem cell division	2/372	14/28905	0.142857	11.1002	4.31609	0.0135713	0.0135713	0.106708	Sfrp2/Nap1l2	2
GO:0090101	negative regulation of transmembrane receptor protein serine/threonine kinase signaling pathway	6/372	151/28905	0.0397351	3.08748	2.93656	0.0136995	0.0136995	0.107433	Brms1l/Spred1/Sfrp2/Lemd3/Vwc2/Peg10	6
GO:0043161	proteasome-mediated ubiquitin-dependent protein catabolic process	11/372	394/28905	0.0279188	2.16933	2.66844	0.0137768	0.0137768	0.107756	Klhl3/Rnf145/Plk2/Agap3/Cul1/Fbxl2/Fem1c/Socs5/Bbs7/Sh3rf3/Kbtbd7	11
GO:0055117	regulation of cardiac muscle contraction	4/372	72/28905	0.0555556	4.31676	3.21745	0.0139831	0.0139831	0.108798	Hdac4/Atp2a2/Adrb1/Adra1b	4
GO:0086003	cardiac muscle cell contraction	4/372	72/28905	0.0555556	4.31676	3.21745	0.0139831	0.0139831	0.108798	Atp2a2/Adrb1/Cacna2d1/Gpd1l	4
GO:0010001	glial cell differentiation	9/372	293/28905	0.0307167	2.38674	2.72415	0.0141741	0.0141741	0.109874	Nr2e1/Nr1d1/Otx2/Slc25a46/Cdh2/Nr3c1/Trp73/Adam22/Lingo1	9
GO:0003012	muscle system process	12/372	449/28905	0.0267261	2.07666	2.62537	0.0141951	0.0141951	0.109874	Tiam1/Akap1/Nr3c1/Htr7/Hdac4/Atp2a2/Adrb1/Rgs4/Cacna2d1/Adra1b/Gpd1l/Kcnd2	12
GO:0021799	cerebral cortex radially oriented cell migration	3/372	40/28905	0.075	5.82762	3.48862	0.0146949	0.0146949	0.112573	Ndel1/Nr2e1/Wdr47	3
GO:0035305	negative regulation of dephosphorylation	3/372	40/28905	0.075	5.82762	3.48862	0.0146949	0.0146949	0.112573	Akap1/Mgat5/Cry2	3
GO:0048013	ephrin receptor signaling pathway	3/372	40/28905	0.075	5.82762	3.48862	0.0146949	0.0146949	0.112573	Tiam1/Efna3/Efna5	3
GO:0051938	L-glutamate import	3/372	40/28905	0.075	5.82762	3.48862	0.0146949	0.0146949	0.112573	Slc25a22/Grm1/Slc17a6	3
GO:0006486	protein glycosylation	7/372	199/28905	0.0351759	2.73322	2.80138	0.0149454	0.0149454	0.113906	B3galt2/Mgat5/Tmtc3/Pomk/St8sia4/Dpy19l3/Fut9	7
GO:0043413	macromolecule glycosylation	7/372	199/28905	0.0351759	2.73322	2.80138	0.0149454	0.0149454	0.113906	B3galt2/Mgat5/Tmtc3/Pomk/St8sia4/Dpy19l3/Fut9	7
GO:0060612	adipose tissue development	4/372	74/28905	0.0540541	4.20009	3.1472	0.0153314	0.0153314	0.115678	Ncoa1/Sptlc2/Creb5/Norad	4
GO:0002674	negative regulation of acute inflammatory response	2/372	15/28905	0.133333	10.3602	4.14032	0.0155272	0.0155272	0.115678	Npy/Npy5r	2
GO:0014049	positive regulation of glutamate secretion	2/372	15/28905	0.133333	10.3602	4.14032	0.0155272	0.0155272	0.115678	Nr3c1/Gabbr1	2
GO:0031000	response to caffeine	2/372	15/28905	0.133333	10.3602	4.14032	0.0155272	0.0155272	0.115678	Gnal/Prkaa2	2
GO:0032905	transforming growth factor beta1 production	2/372	15/28905	0.133333	10.3602	4.14032	0.0155272	0.0155272	0.115678	Atp6ap2/Cx3cl1	2
GO:0035933	glucocorticoid secretion	2/372	15/28905	0.133333	10.3602	4.14032	0.0155272	0.0155272	0.115678	Tac1/Cry2	2
GO:0051547	regulation of keratinocyte migration	2/372	15/28905	0.133333	10.3602	4.14032	0.0155272	0.0155272	0.115678	Mapre2/Epb41l4b	2
GO:0090178	regulation of establishment of planar polarity involved in neural tube closure	2/372	15/28905	0.133333	10.3602	4.14032	0.0155272	0.0155272	0.115678	Sec24b/Sfrp2	2
GO:0099151	regulation of postsynaptic density assembly	2/372	15/28905	0.133333	10.3602	4.14032	0.0155272	0.0155272	0.115678	Nrxn1/Lrrtm2	2
GO:0030516	regulation of axon extension	5/372	113/28905	0.0442478	3.43812	2.96508	0.0155824	0.0155824	0.115799	Gdi1/Ndel1/Rnf6/Golga4/Arhgap32	5
GO:0045807	positive regulation of endocytosis	7/372	201/28905	0.0348259	2.70603	2.77134	0.0157062	0.0157062	0.116145	Abca13/Plk2/Dnm1l/Wasl/Ap2b1/Cd47/Sirpb1a	7
GO:0031128	developmental induction	3/372	41/28905	0.0731707	5.68548	3.42803	0.0157068	0.0157068	0.116145	Pou2f1/Wnt4/Fzd5	3
GO:1904375	regulation of protein localization to cell periphery	6/372	156/28905	0.0384615	2.98852	2.84353	0.0158541	0.0158541	0.116944	Kif5b/Nrxn1/Acsl3/Dpp10/Prkci/Prnp	6
GO:0032436	positive regulation of proteasomal ubiquitin-dependent protein catabolic process	4/372	75/28905	0.0533333	4.14409	3.113	0.0160352	0.0160352	0.117697	Plk2/Socs5/Bbs7/Sh3rf3	4
GO:0050805	negative regulation of synaptic transmission	4/372	75/28905	0.0533333	4.14409	3.113	0.0160352	0.0160352	0.117697	Plk2/Gabbr1/Gnal/Npy5r	4
GO:0009991	response to extracellular stimulus	12/372	457/28905	0.0262582	2.0403	2.55959	0.0160827	0.0160827	0.117756	Ncoa1/Asgr1/Tfrc/Atg4b/Sfrp2/Prkaa2/Npy/Adrb1/Wnt4/Vgf/Elapor1/Rnf152	12
GO:0015980	energy derivation by oxidation of organic compounds	10/372	351/28905	0.02849	2.21372	2.61226	0.0161956	0.0161956	0.118291	Ndufb2/Slc25a22/Lyrm7/Nr1d1/Sucla2/Idh3a/Adrb1/Irs2/Adra1b/Norad	10
GO:0031331	positive regulation of cellular catabolic process	10/372	352/28905	0.0284091	2.20743	2.60247	0.0164858	0.0164858	0.120117	Celf1/Sptlc2/Plk2/Caprin1/Prkaa2/Irs2/Elapor1/Rnf152/Adra1b/Trim32	10
GO:0042310	vasoconstriction	5/372	115/28905	0.0434783	3.37833	2.91795	0.0166915	0.0166915	0.120492	Htr7/Cx3cl1/Rbfox2/Adra1b/Wdr35	5
GO:0010464	regulation of mesenchymal cell proliferation	3/372	42/28905	0.0714286	5.55012	3.3694	0.016757	0.016757	0.120492	Foxp2/Arhgap5/Irs2	3
GO:0045823	positive regulation of heart contraction	3/372	42/28905	0.0714286	5.55012	3.3694	0.016757	0.016757	0.120492	Adrb1/Rgs4/Adra1b	3
GO:0000380	alternative mRNA splicing, via spliceosome	4/372	76/28905	0.0526316	4.08956	3.07939	0.016759	0.016759	0.120492	Celf1/Celf3/Rbfox2/Celf5	4
GO:0001508	action potential	6/372	158/28905	0.0379747	2.95069	2.80736	0.0167781	0.0167781	0.120492	Atp2a2/Kcnmb2/Cacna2d1/Gpd1l/Kcnd2/Tac1	6
GO:0051146	striated muscle cell differentiation	10/372	353/28905	0.0283286	2.20118	2.59271	0.0167799	0.0167799	0.120492	Hdac9/Cdh2/Nr3c1/Hdac4/Adamts15/Adrb1/Rgs4/Adra1b/Trim32/Norad	10
GO:0009259	ribonucleotide metabolic process	12/372	460/28905	0.026087	2.027	2.53526	0.0168375	0.0168375	0.120615	Ndufb2/Rab23/Clpx/Sucla2/Dnm1l/Hdac4/Prkaa2/Acat1/Acsl3/Eno4/Acot4/Gucy2g	12
GO:0003018	vascular process in circulatory system	8/372	253/28905	0.0316206	2.45697	2.65772	0.0172532	0.0172532	0.121945	Nr3c1/Htr7/Cx3cl1/Rbfox2/Adrb1/Plekha7/Adra1b/Wdr35	8
GO:0055017	cardiac muscle tissue growth	5/372	116/28905	0.0431034	3.34921	2.89477	0.0172652	0.0172652	0.121945	Nr3c1/Trp73/Adrb1/Rgs4/Adra1b	5
GO:0002091	negative regulation of receptor internalization	2/372	16/28905	0.125	9.7127	3.98037	0.017596	0.017596	0.121945	Ubqln2/Lrrtm2	2
GO:0006677	glycosylceramide metabolic process	2/372	16/28905	0.125	9.7127	3.98037	0.017596	0.017596	0.121945	Ugcg/B3galt2	2
GO:0007638	mechanosensory behavior	2/372	16/28905	0.125	9.7127	3.98037	0.017596	0.017596	0.121945	Nrxn1/Foxp2	2
GO:0019732	antifungal humoral response	2/372	16/28905	0.125	9.7127	3.98037	0.017596	0.017596	0.121945	Npy/Tac1	2
GO:0042048	olfactory behavior	2/372	16/28905	0.125	9.7127	3.98037	0.017596	0.017596	0.121945	Cfap69/Peg13	2
GO:0042921	glucocorticoid receptor signaling pathway	2/372	16/28905	0.125	9.7127	3.98037	0.017596	0.017596	0.121945	Nr3c1/Cry2	2
GO:0070885	negative regulation of calcineurin-NFAT signaling cascade	2/372	16/28905	0.125	9.7127	3.98037	0.017596	0.017596	0.121945	Homer2/Prnp	2
GO:0090177	establishment of planar polarity involved in neural tube closure	2/372	16/28905	0.125	9.7127	3.98037	0.017596	0.017596	0.121945	Sec24b/Sfrp2	2
GO:0098528	skeletal muscle fiber differentiation	2/372	16/28905	0.125	9.7127	3.98037	0.017596	0.017596	0.121945	Hdac9/Hdac4	2
GO:0106057	negative regulation of calcineurin-mediated signaling	2/372	16/28905	0.125	9.7127	3.98037	0.017596	0.017596	0.121945	Homer2/Prnp	2
GO:1903998	regulation of eating behavior	2/372	16/28905	0.125	9.7127	3.98037	0.017596	0.017596	0.121945	Npy/Npsr1	2
GO:1905664	regulation of calcium ion import across plasma membrane	2/372	16/28905	0.125	9.7127	3.98037	0.017596	0.017596	0.121945	Adrb1/Prnp	2
GO:0009749	response to glucose	7/372	206/28905	0.0339806	2.64035	2.69782	0.0177279	0.0177279	0.12208	Tiam1/Kif5b/Nr1d1/Prkaa2/Irs2/Efna5/Sarm1	7
GO:0007189	adenylate cyclase-activating G protein-coupled receptor signaling pathway	6/372	160/28905	0.0375	2.91381	2.77175	0.0177384	0.0177384	0.12208	Pde10a/Gnal/Htr7/Adgrl2/Adrb1/Adra1b	6
GO:0010508	positive regulation of autophagy	6/372	160/28905	0.0375	2.91381	2.77175	0.0177384	0.0177384	0.12208	Sptlc2/Plk2/Prkaa2/Elapor1/Rnf152/Trim32	6
GO:0021955	central nervous system neuron axonogenesis	3/372	43/28905	0.0697674	5.42104	3.31263	0.0178456	0.0178456	0.122535	Ndel1/Nr2e1/Wdr47	3
GO:0046847	filopodium assembly	4/372	78/28905	0.0512821	3.9847	3.01387	0.0182671	0.0182671	0.12514	Rab5a/Nrxn1/Wasl/Gpm6a	4
GO:0071241	cellular response to inorganic substance	8/372	256/28905	0.03125	2.42818	2.62074	0.0183771	0.0183771	0.125605	Tfrc/Nrxn1/Prkaa2/Cpne4/Kcnh1/Syt9/Prnp/Nscme3l	8
GO:0009746	response to hexose	7/372	208/28905	0.0336538	2.61496	2.66902	0.0185856	0.0185856	0.126739	Tiam1/Kif5b/Nr1d1/Prkaa2/Irs2/Efna5/Sarm1	7
GO:2000058	regulation of ubiquitin-dependent protein catabolic process	6/372	162/28905	0.037037	2.87784	2.73669	0.0187359	0.0187359	0.127095	Plk2/Socs5/Bbs7/Sh3rf3/L3mbtl3/Agbl4	6
GO:0051251	positive regulation of lymphocyte activation	10/372	360/28905	0.0277778	2.15838	2.5253	0.0189482	0.0189482	0.127095	Prlr/Tfrc/Hsph1/Cyld/Socs5/Irs2/Cd47/Tac1/Il4i1/Sirpb1a	10
GO:0017145	stem cell division	3/372	44/28905	0.0681818	5.29784	3.2576	0.0189728	0.0189728	0.127095	Sfrp2/Fut9/Nap1l2	3
GO:0060259	regulation of feeding behavior	3/372	44/28905	0.0681818	5.29784	3.2576	0.0189728	0.0189728	0.127095	Agrp/Npy/Npsr1	3
GO:1901568	fatty acid derivative metabolic process	3/372	44/28905	0.0681818	5.29784	3.2576	0.0189728	0.0189728	0.127095	Alox8/Acat1/Acsl3	3
GO:2000008	regulation of protein localization to cell surface	3/372	44/28905	0.0681818	5.29784	3.2576	0.0189728	0.0189728	0.127095	Gopc/Plk2/Gpd1l	3
GO:0034284	response to monosaccharide	7/372	209/28905	0.0334928	2.60245	2.65474	0.0190252	0.0190252	0.127095	Tiam1/Kif5b/Nr1d1/Prkaa2/Irs2/Efna5/Sarm1	7
GO:0098739	import across plasma membrane	7/372	209/28905	0.0334928	2.60245	2.65474	0.0190252	0.0190252	0.127095	Grm1/Adrb1/Kcnj9/Rgs4/Irs2/Slc6a7/Prnp	7
GO:0043279	response to alkaloid	4/372	79/28905	0.0506329	3.93426	2.98192	0.0190517	0.0190517	0.127095	Gnal/Homer2/Prkaa2/Adra1b	4
GO:0035282	segmentation	5/372	119/28905	0.0420168	3.26477	2.82673	0.0190642	0.0190642	0.127095	Otx2/Cdx1/Sfrp2/Acd/Fzd5	5
GO:0001667	ameboidal-type cell migration	12/372	470/28905	0.0255319	1.98387	2.45548	0.0195471	0.0195471	0.128081	Hdac9/Amotl1/Nr2e1/Plk2/Mapre2/Cdh2/Spred1/Epb41l4b/Arhgap5/Irs2/Lemd3/Tac1	12
GO:0120034	positive regulation of plasma membrane bounded cell projection assembly	5/372	120/28905	0.0416667	3.23757	2.80453	0.0196902	0.0196902	0.128081	Ndel1/Hdac4/Wasl/Gpm6a/Dzip1	5
GO:0003356	regulation of cilium beat frequency	2/372	17/28905	0.117647	9.14137	3.83389	0.0197745	0.0197745	0.128081	Dnah11/Cfap45	2
GO:0006704	glucocorticoid biosynthetic process	2/372	17/28905	0.117647	9.14137	3.83389	0.0197745	0.0197745	0.128081	Nr3c1/Wnt4	2
GO:0015693	magnesium ion transport	2/372	17/28905	0.117647	9.14137	3.83389	0.0197745	0.0197745	0.128081	Mrs2/Nipa1	2
GO:0019896	axonal transport of mitochondrion	2/372	17/28905	0.117647	9.14137	3.83389	0.0197745	0.0197745	0.128081	Map6/Agbl4	2
GO:0031958	corticosteroid receptor signaling pathway	2/372	17/28905	0.117647	9.14137	3.83389	0.0197745	0.0197745	0.128081	Nr3c1/Cry2	2
GO:0032328	alanine transport	2/372	17/28905	0.117647	9.14137	3.83389	0.0197745	0.0197745	0.128081	Slc6a17/Slc7a10	2
GO:0040015	negative regulation of multicellular organism growth	2/372	17/28905	0.117647	9.14137	3.83389	0.0197745	0.0197745	0.128081	Plac8/Adrb1	2
GO:0061000	negative regulation of dendritic spine development	2/372	17/28905	0.117647	9.14137	3.83389	0.0197745	0.0197745	0.128081	Plk2/Fstl4	2
GO:1902093	positive regulation of flagellated sperm motility	2/372	17/28905	0.117647	9.14137	3.83389	0.0197745	0.0197745	0.128081	Cfap69/Tac1	2
GO:1903423	positive regulation of synaptic vesicle recycling	2/372	17/28905	0.117647	9.14137	3.83389	0.0197745	0.0197745	0.128081	Abca13/Dnm1l	2
GO:2000155	positive regulation of cilium-dependent cell motility	2/372	17/28905	0.117647	9.14137	3.83389	0.0197745	0.0197745	0.128081	Cfap69/Tac1	2
GO:0033143	regulation of intracellular steroid hormone receptor signaling pathway	4/372	80/28905	0.05	3.88508	2.9505	0.0198568	0.0198568	0.128081	Nr3c1/Rnf6/Carm1/Cry2	4
GO:1901379	regulation of potassium ion transmembrane transport	4/372	80/28905	0.05	3.88508	2.9505	0.0198568	0.0198568	0.128081	Rgs7/Dpp10/Rgs4/Prnp	4
GO:1903351	cellular response to dopamine	3/372	45/28905	0.0666667	5.18011	3.20422	0.0201385	0.0201385	0.129338	Gnal/Htr7/Rgs4	3
GO:2000785	regulation of autophagosome assembly	3/372	45/28905	0.0666667	5.18011	3.20422	0.0201385	0.0201385	0.129338	Pikfyve/Elapor1/Ubqln2	3
GO:0021987	cerebral cortex development	5/372	121/28905	0.0413223	3.21081	2.78257	0.0203295	0.0203295	0.130284	Celf1/Ndel1/Nr2e1/Cdh2/Wdr47	5
GO:0010563	negative regulation of phosphorus metabolic process	11/372	419/28905	0.026253	2.0399	2.44827	0.0206934	0.0206934	0.13192	Akap1/Hdac4/Spred1/Sfrp2/Mgat5/Socs5/Irs2/Atxn1/Gpd1l/Cry2/Prnp	11
GO:0045936	negative regulation of phosphate metabolic process	11/372	419/28905	0.026253	2.0399	2.44827	0.0206934	0.0206934	0.13192	Akap1/Hdac4/Spred1/Sfrp2/Mgat5/Socs5/Irs2/Atxn1/Gpd1l/Cry2/Prnp	11
GO:0019693	ribose phosphate metabolic process	12/372	474/28905	0.0253165	1.96713	2.42412	0.0207176	0.0207176	0.13192	Ndufb2/Rab23/Clpx/Sucla2/Dnm1l/Hdac4/Prkaa2/Acat1/Acsl3/Eno4/Acot4/Gucy2g	12
GO:0032412	regulation of monoatomic ion transmembrane transporter activity	7/372	214/28905	0.0327103	2.54164	2.5846	0.0213328	0.0213328	0.13363	Gopc/Nrxn1/Cbarp/Tcaf1/Hecw2/Gpd1l/Prnp	7
GO:0009409	response to cold	3/372	46/28905	0.0652174	5.0675	3.15241	0.0213428	0.0213428	0.13363	Plac8/Adrb1/Vgf	3
GO:1902991	regulation of amyloid precursor protein catabolic process	3/372	46/28905	0.0652174	5.0675	3.15241	0.0213428	0.0213428	0.13363	Efna3/Unc13a/Prnp	3
GO:1903350	response to dopamine	3/372	46/28905	0.0652174	5.0675	3.15241	0.0213428	0.0213428	0.13363	Gnal/Htr7/Rgs4	3
GO:1903524	positive regulation of blood circulation	3/372	46/28905	0.0652174	5.0675	3.15241	0.0213428	0.0213428	0.13363	Adrb1/Rgs4/Adra1b	3
GO:0007224	smoothened signaling pathway	6/372	167/28905	0.0359281	2.79167	2.65134	0.0213956	0.0213956	0.13363	Rab23/Tmem231/Ift57/Bbs7/Ptchd1/Dzip1	6
GO:0009266	response to temperature stimulus	6/372	167/28905	0.0359281	2.79167	2.65134	0.0213956	0.0213956	0.13363	Plac8/Arpp21/Adrb1/Vgf/Wdr47/Tac1	6
GO:0051147	regulation of muscle cell differentiation	6/372	167/28905	0.0359281	2.79167	2.65134	0.0213956	0.0213956	0.13363	Hdac9/Nr3c1/Hdac4/Adrb1/Rgs4/Trim32	6
GO:1903008	organelle disassembly	6/372	167/28905	0.0359281	2.79167	2.65134	0.0213956	0.0213956	0.13363	Kif5b/Dyrk3/Dnm1l/Slc25a46/Atg4b/Prkaa2	6
GO:0002090	regulation of receptor internalization	4/372	82/28905	0.0487805	3.79032	2.88914	0.0215293	0.0215293	0.13363	Plk2/Ubqln2/Usp46/Lrrtm2	4
GO:0006493	protein O-linked glycosylation	4/372	82/28905	0.0487805	3.79032	2.88914	0.0215293	0.0215293	0.13363	B3galt2/Tmtc3/Pomk/Fut9	4
GO:0010611	regulation of cardiac muscle hypertrophy	4/372	82/28905	0.0487805	3.79032	2.88914	0.0215293	0.0215293	0.13363	Akap1/Nr3c1/Adrb1/Rgs4	4
GO:0002862	negative regulation of inflammatory response to antigenic stimulus	2/372	18/28905	0.111111	8.63351	3.69902	0.0220595	0.0220595	0.13363	Npy/Npy5r	2
GO:0003353	positive regulation of cilium movement	2/372	18/28905	0.111111	8.63351	3.69902	0.0220595	0.0220595	0.13363	Cfap69/Tac1	2
GO:0006570	tyrosine metabolic process	2/372	18/28905	0.111111	8.63351	3.69902	0.0220595	0.0220595	0.13363	Iyd/Il4i1	2
GO:0021702	cerebellar Purkinje cell differentiation	2/372	18/28905	0.111111	8.63351	3.69902	0.0220595	0.0220595	0.13363	Slc25a46/Foxp2	2
GO:0032515	negative regulation of phosphoprotein phosphatase activity	2/372	18/28905	0.111111	8.63351	3.69902	0.0220595	0.0220595	0.13363	Mgat5/Cry2	2
GO:0035337	fatty-acyl-CoA metabolic process	2/372	18/28905	0.111111	8.63351	3.69902	0.0220595	0.0220595	0.13363	Acat1/Acsl3	2
GO:0042249	establishment of planar polarity of embryonic epithelium	2/372	18/28905	0.111111	8.63351	3.69902	0.0220595	0.0220595	0.13363	Sec24b/Sfrp2	2
GO:0042308	negative regulation of protein import into nucleus	2/372	18/28905	0.111111	8.63351	3.69902	0.0220595	0.0220595	0.13363	Rab23/Akap1	2
GO:0042711	maternal behavior	2/372	18/28905	0.111111	8.63351	3.69902	0.0220595	0.0220595	0.13363	Nr3c1/Brinp1	2
GO:0061051	positive regulation of cell growth involved in cardiac muscle cell development	2/372	18/28905	0.111111	8.63351	3.69902	0.0220595	0.0220595	0.13363	Nr3c1/Adrb1	2
GO:0090257	regulation of muscle system process	8/372	265/28905	0.0301887	2.34571	2.51284	0.0220624	0.0220624	0.13363	Akap1/Nr3c1/Htr7/Hdac4/Atp2a2/Adrb1/Rgs4/Adra1b	8
GO:0090276	regulation of peptide hormone secretion	8/372	265/28905	0.0301887	2.34571	2.51284	0.0220624	0.0220624	0.13363	Tiam1/Kif5b/Slc25a22/Nr1d1/Gabbr1/Irs2/Efna5/Syt9	8
GO:0072659	protein localization to plasma membrane	9/372	317/28905	0.0283912	2.20604	2.46534	0.0223435	0.0223435	0.135058	Kif5b/Nrxn1/Cdh2/Acsl3/Dpp10/Prkci/Golga4/Zdhhc22/Prnp	9
GO:0005977	glycogen metabolic process	4/372	83/28905	0.0481928	3.74466	2.85918	0.0223969	0.0223969	0.135107	Nr1d1/Adrb1/Irs2/Adra1b	4
GO:0071300	cellular response to retinoic acid	3/372	47/28905	0.0638298	4.95968	3.10208	0.0225858	0.0225858	0.135697	Brinp2/Brinp1/Rorb	3
GO:0097106	postsynaptic density organization	3/372	47/28905	0.0638298	4.95968	3.10208	0.0225858	0.0225858	0.135697	Nrxn1/Cdh2/Lrrtm2	3
GO:0010038	response to metal ion	9/372	318/28905	0.0283019	2.1991	2.45506	0.0227443	0.0227443	0.136374	Gdi1/Tfrc/Nrxn1/Prkaa2/Cpne4/Kcnmb2/Kcnh1/Syt9/Prnp	9
GO:0030073	insulin secretion	8/372	267/28905	0.0299625	2.32814	2.48946	0.0229474	0.0229474	0.137041	Tiam1/Kif5b/Slc25a22/Nr1d1/Vgf/Irs2/Efna5/Syt9	8
GO:0051259	protein complex oligomerization	8/372	267/28905	0.0299625	2.32814	2.48946	0.0229474	0.0229474	0.137041	Atl1/Dnm1l/Trp73/Kcna4/Atl2/Kcnd2/Prnp/Peg10	8
GO:0060419	heart growth	5/372	125/28905	0.04	3.10806	2.69693	0.0230221	0.0230221	0.137211	Nr3c1/Trp73/Adrb1/Rgs4/Adra1b	5
GO:0016241	regulation of macroautophagy	5/372	126/28905	0.0396825	3.0834	2.67606	0.0237294	0.0237294	0.139585	Sptlc2/Dnm1l/Prkaa2/Elapor1/Ubqln2	5
GO:0070646	protein modification by small protein removal	5/372	126/28905	0.0396825	3.0834	2.67606	0.0237294	0.0237294	0.139585	Usp43/Cyld/Otud6b/Usp46/Usp13	5
GO:0051648	vesicle localization	7/372	219/28905	0.0319635	2.48361	2.51643	0.0238281	0.0238281	0.139585	Kif5b/Ndel1/Nrxn1/Cdh2/Wasl/Unc13a/Ppfia2	7
GO:0018198	peptidyl-cysteine modification	3/372	48/28905	0.0625	4.85635	3.05315	0.0238674	0.0238674	0.139585	Rab6a/Map6d1/Zdhhc22	3
GO:0021696	cerebellar cortex morphogenesis	3/372	48/28905	0.0625	4.85635	3.05315	0.0238674	0.0238674	0.139585	Nrxn1/Slc25a46/Foxp2	3
GO:0048741	skeletal muscle fiber development	3/372	48/28905	0.0625	4.85635	3.05315	0.0238674	0.0238674	0.139585	Hdac9/Hdac4/Norad	3
GO:0014743	regulation of muscle hypertrophy	4/372	85/28905	0.0470588	3.65655	2.80064	0.0241953	0.0241953	0.139585	Akap1/Nr3c1/Adrb1/Rgs4	4
GO:0044042	glucan metabolic process	4/372	85/28905	0.0470588	3.65655	2.80064	0.0241953	0.0241953	0.139585	Nr1d1/Adrb1/Irs2/Adra1b	4
GO:0055021	regulation of cardiac muscle tissue growth	4/372	85/28905	0.0470588	3.65655	2.80064	0.0241953	0.0241953	0.139585	Nr3c1/Trp73/Adrb1/Rgs4	4
GO:0002791	regulation of peptide secretion	8/372	270/28905	0.0296296	2.30227	2.45477	0.0243214	0.0243214	0.139585	Tiam1/Kif5b/Slc25a22/Nr1d1/Gabbr1/Irs2/Efna5/Syt9	8
GO:0030072	peptide hormone secretion	9/372	322/28905	0.0279503	2.17178	2.41434	0.0243991	0.0243991	0.139585	Tiam1/Kif5b/Slc25a22/Nr1d1/Gabbr1/Vgf/Irs2/Efna5/Syt9	9
GO:0001878	response to yeast	2/372	19/28905	0.105263	8.17912	3.57422	0.0244479	0.0244479	0.139585	Npy/Tac1	2
GO:0031340	positive regulation of vesicle fusion	2/372	19/28905	0.105263	8.17912	3.57422	0.0244479	0.0244479	0.139585	Kif5b/Syt9	2
GO:0044321	response to leptin	2/372	19/28905	0.105263	8.17912	3.57422	0.0244479	0.0244479	0.139585	Nr1d1/Ugcg	2
GO:0050862	positive regulation of T cell receptor signaling pathway	2/372	19/28905	0.105263	8.17912	3.57422	0.0244479	0.0244479	0.139585	Cyld/Usp46	2
GO:0070200	establishment of protein localization to telomere	2/372	19/28905	0.105263	8.17912	3.57422	0.0244479	0.0244479	0.139585	Acd/Zfp827	2
GO:0090175	regulation of establishment of planar polarity	2/372	19/28905	0.105263	8.17912	3.57422	0.0244479	0.0244479	0.139585	Sec24b/Sfrp2	2
GO:0090660	cerebrospinal fluid circulation	2/372	19/28905	0.105263	8.17912	3.57422	0.0244479	0.0244479	0.139585	Cfap45/Cfap221	2
GO:0106070	regulation of adenylate cyclase-activating G protein-coupled receptor signaling pathway	2/372	19/28905	0.105263	8.17912	3.57422	0.0244479	0.0244479	0.139585	Pde10a/Adrb1	2
GO:1901570	fatty acid derivative biosynthetic process	2/372	19/28905	0.105263	8.17912	3.57422	0.0244479	0.0244479	0.139585	Alox8/Acat1	2
GO:2000369	regulation of clathrin-dependent endocytosis	2/372	19/28905	0.105263	8.17912	3.57422	0.0244479	0.0244479	0.139585	Wasl/Ubqln2	2
GO:0042752	regulation of circadian rhythm	5/372	127/28905	0.0393701	3.05912	2.6554	0.0244507	0.0244507	0.139585	Nr1d1/Prkaa2/Adrb1/Rorb/Cry2	5
GO:0022037	metencephalon development	5/372	128/28905	0.0390625	3.03522	2.63494	0.0251859	0.0251859	0.142427	Sec24b/Otx2/Nrxn1/Slc25a46/Foxp2	5
GO:0030048	actin filament-based movement	5/372	128/28905	0.0390625	3.03522	2.63494	0.0251859	0.0251859	0.142427	Atp2a2/Wasl/Adrb1/Cacna2d1/Gpd1l	5
GO:0030890	positive regulation of B cell proliferation	3/372	49/28905	0.0612245	4.75724	3.00556	0.0251876	0.0251876	0.142427	Prlr/Tfrc/Irs2	3
GO:0050856	regulation of T cell receptor signaling pathway	3/372	49/28905	0.0612245	4.75724	3.00556	0.0251876	0.0251876	0.142427	Cyld/Usp46/Prnp	3
GO:0071870	cellular response to catecholamine stimulus	3/372	49/28905	0.0612245	4.75724	3.00556	0.0251876	0.0251876	0.142427	Gnal/Htr7/Rgs4	3
GO:0090087	regulation of peptide transport	8/372	272/28905	0.0294118	2.28534	2.4319	0.0252688	0.0252688	0.142615	Tiam1/Kif5b/Slc25a22/Nr1d1/Gabbr1/Irs2/Efna5/Syt9	8
GO:0007033	vacuole organization	7/372	222/28905	0.0315315	2.45005	2.47642	0.025418	0.025418	0.142647	Rab23/Pikfyve/Atg4b/Atp2a2/Atp6ap2/Elapor1/Ubqln2	7
GO:0035265	organ growth	7/372	222/28905	0.0315315	2.45005	2.47642	0.025418	0.025418	0.142647	Prlr/Nr3c1/Trp73/Carm1/Adrb1/Rgs4/Adra1b	7
GO:0050796	regulation of insulin secretion	7/372	222/28905	0.0315315	2.45005	2.47642	0.025418	0.025418	0.142647	Tiam1/Kif5b/Slc25a22/Nr1d1/Irs2/Efna5/Syt9	7
GO:0010721	negative regulation of cell development	9/372	326/28905	0.0276074	2.14514	2.37421	0.0261379	0.0261379	0.144215	Gdi1/Nr2e1/Nr1d1/Brinp1/Rnf6/Fstl4/Socs5/Lingo1/Zfp608	9
GO:0007389	pattern specification process	12/372	491/28905	0.0244399	1.89902	2.29415	0.0262798	0.0262798	0.144215	Rab23/Dnah11/Otx2/Ets2/Cdx1/Cfap45/Sfrp2/Atp6ap2/Ift57/Mdga2/Acd/Fzd5	12
GO:0009743	response to carbohydrate	7/372	224/28905	0.03125	2.42818	2.45011	0.0265173	0.0265173	0.144215	Tiam1/Kif5b/Nr1d1/Prkaa2/Irs2/Efna5/Sarm1	7
GO:0022898	regulation of transmembrane transporter activity	7/372	224/28905	0.03125	2.42818	2.45011	0.0265173	0.0265173	0.144215	Gopc/Nrxn1/Cbarp/Tcaf1/Hecw2/Gpd1l/Prnp	7
GO:0007157	heterophilic cell-cell adhesion via plasma membrane cell adhesion molecules	3/372	50/28905	0.06	4.6621	2.95925	0.0265464	0.0265464	0.144215	Nrxn1/Cdh2/Il1rapl1	3
GO:0009311	oligosaccharide metabolic process	3/372	50/28905	0.06	4.6621	2.95925	0.0265464	0.0265464	0.144215	B3galt2/St8sia4/Fut9	3
GO:0017158	regulation of calcium ion-dependent exocytosis	3/372	50/28905	0.06	4.6621	2.95925	0.0265464	0.0265464	0.144215	Atp2a2/Cbarp/Syt9	3
GO:0071868	cellular response to monoamine stimulus	3/372	50/28905	0.06	4.6621	2.95925	0.0265464	0.0265464	0.144215	Gnal/Htr7/Rgs4	3
GO:0099068	postsynapse assembly	3/372	50/28905	0.06	4.6621	2.95925	0.0265464	0.0265464	0.144215	Nrxn1/Cdh2/Lrrtm2	3
GO:0090287	regulation of cellular response to growth factor stimulus	9/372	327/28905	0.0275229	2.13858	2.36427	0.0265859	0.0265859	0.144215	Brms1l/Nrxn1/Spred1/Sfrp2/Fstl4/Wnt4/Lemd3/Vwc2/Peg10	9
GO:0006670	sphingosine metabolic process	2/372	20/28905	0.1	7.77016	3.45824	0.0269367	0.0269367	0.144215	Sptlc2/Sptssb	2
GO:0009312	oligosaccharide biosynthetic process	2/372	20/28905	0.1	7.77016	3.45824	0.0269367	0.0269367	0.144215	B3galt2/Fut9	2
GO:0018410	C-terminal protein amino acid modification	2/372	20/28905	0.1	7.77016	3.45824	0.0269367	0.0269367	0.144215	Atg4b/Agbl4	2
GO:0021694	cerebellar Purkinje cell layer formation	2/372	20/28905	0.1	7.77016	3.45824	0.0269367	0.0269367	0.144215	Slc25a46/Foxp2	2
GO:0044539	long-chain fatty acid import into cell	2/372	20/28905	0.1	7.77016	3.45824	0.0269367	0.0269367	0.144215	Acsl3/Irs2	2
GO:0048148	behavioral response to cocaine	2/372	20/28905	0.1	7.77016	3.45824	0.0269367	0.0269367	0.144215	Homer2/Adra1b	2
GO:0048712	negative regulation of astrocyte differentiation	2/372	20/28905	0.1	7.77016	3.45824	0.0269367	0.0269367	0.144215	Nr2e1/Nr1d1	2
GO:0060746	parental behavior	2/372	20/28905	0.1	7.77016	3.45824	0.0269367	0.0269367	0.144215	Nr3c1/Brinp1	2
GO:0061469	regulation of type B pancreatic cell proliferation	2/372	20/28905	0.1	7.77016	3.45824	0.0269367	0.0269367	0.144215	Nr1d1/Irs2	2
GO:0090030	regulation of steroid hormone biosynthetic process	2/372	20/28905	0.1	7.77016	3.45824	0.0269367	0.0269367	0.144215	Nr3c1/Wnt4	2
GO:0097091	synaptic vesicle clustering	2/372	20/28905	0.1	7.77016	3.45824	0.0269367	0.0269367	0.144215	Nrxn1/Cdh2	2
GO:0099150	regulation of postsynaptic specialization assembly	2/372	20/28905	0.1	7.77016	3.45824	0.0269367	0.0269367	0.144215	Nrxn1/Lrrtm2	2
GO:1904889	regulation of excitatory synapse assembly	2/372	20/28905	0.1	7.77016	3.45824	0.0269367	0.0269367	0.144215	Nrxn1/Lrrtm2	2
GO:2000846	regulation of corticosteroid hormone secretion	2/372	20/28905	0.1	7.77016	3.45824	0.0269367	0.0269367	0.144215	Tac1/Cry2	2
GO:0006637	acyl-CoA metabolic process	4/372	88/28905	0.0454545	3.53189	2.71606	0.0270524	0.0270524	0.144215	Sucla2/Acat1/Acsl3/Acot4	4
GO:0035383	thioester metabolic process	4/372	88/28905	0.0454545	3.53189	2.71606	0.0270524	0.0270524	0.144215	Sucla2/Acat1/Acsl3/Acot4	4
GO:0046530	photoreceptor cell differentiation	4/372	88/28905	0.0454545	3.53189	2.71606	0.0270524	0.0270524	0.144215	Otx2/Rorb/Prkci/Sdk2	4
GO:0051966	regulation of synaptic transmission, glutamatergic	4/372	88/28905	0.0454545	3.53189	2.71606	0.0270524	0.0270524	0.144215	Grm1/Nrxn1/Cdh2/Grm7	4
GO:0022604	regulation of cell morphogenesis	8/372	276/28905	0.0289855	2.25222	2.38676	0.0272403	0.0272403	0.144957	Tiam1/Dnm1l/Caprin1/Unc13a/Strip2/Efna5/Cdc42se2/Il1rapl1	8
GO:0048259	regulation of receptor-mediated endocytosis	5/372	131/28905	0.0381679	2.96571	2.57473	0.0274761	0.0274761	0.145952	Plk2/Wasl/Ubqln2/Usp46/Lrrtm2	5
GO:0051047	positive regulation of secretion	11/372	439/28905	0.0250569	1.94697	2.28286	0.0278492	0.0278492	0.14767	Kif5b/Rab5a/Nell2/Dnm1l/Nr3c1/Gabbr1/Acsl3/Unc13a/Irs2/Tac1/Syt9	11
GO:0030520	intracellular estrogen receptor signaling pathway	3/372	51/28905	0.0588235	4.57068	2.91414	0.0279438	0.0279438	0.147746	Carm1/Rbfox2/Peg13	3
GO:0002790	peptide secretion	9/372	330/28905	0.0272727	2.11913	2.33466	0.0279626	0.0279626	0.147746	Tiam1/Kif5b/Slc25a22/Nr1d1/Gabbr1/Vgf/Irs2/Efna5/Syt9	9
GO:0042147	retrograde transport, endosome to Golgi	4/372	89/28905	0.0449438	3.49221	2.68868	0.0280477	0.0280477	0.147933	Pikfyve/Rab6a/Rab9b/Arl1	4
GO:0006941	striated muscle contraction	6/372	178/28905	0.0337079	2.61916	2.47417	0.0281185	0.0281185	0.148044	Hdac4/Atp2a2/Adrb1/Cacna2d1/Adra1b/Gpd1l	6
GO:0051924	regulation of calcium ion transport	8/372	278/28905	0.028777	2.23602	2.36448	0.0282651	0.0282651	0.148554	Homer2/Cx3cl1/Adrb1/Cbarp/Rgs4/Cacna2d1/Npsr1/Prnp	8
GO:0071496	cellular response to external stimulus	9/372	331/28905	0.0271903	2.11273	2.32486	0.0284325	0.0284325	0.14917	Ncoa1/Asgr1/Tfrc/Atg4b/Sfrp2/Prkaa2/Wnt4/Elapor1/Rnf152	9
GO:0042886	amide transport	10/372	386/28905	0.0259067	2.013	2.28776	0.028819	0.028819	0.150933	Tiam1/Abca13/Kif5b/Slc25a22/Nr1d1/Gabbr1/Vgf/Irs2/Efna5/Syt9	10
GO:0006942	regulation of striated muscle contraction	4/372	90/28905	0.0444444	3.45341	2.66169	0.0290645	0.0290645	0.151426	Hdac4/Atp2a2/Adrb1/Adra1b	4
GO:0036465	synaptic vesicle recycling	4/372	90/28905	0.0444444	3.45341	2.66169	0.0290645	0.0290645	0.151426	Abca13/Rab5a/Dnm1l/Ap2b1	4
GO:1902414	protein localization to cell junction	5/372	133/28905	0.037594	2.92111	2.53554	0.0290741	0.0290741	0.151426	Kif5b/Nrxn1/Sacm1l/Adam22/Nptx2	5
GO:1903426	regulation of reactive oxygen species biosynthetic process	3/372	52/28905	0.0576923	4.48279	2.87018	0.0293795	0.0293795	0.151426	Pikfyve/Hdac4/Abcb7	3
GO:0030902	hindbrain development	6/372	180/28905	0.0333333	2.59005	2.4434	0.0294745	0.0294745	0.151426	Sec24b/Otx2/Nrxn1/Slc25a46/Foxp2/Rbfox2	6
GO:0003214	cardiac left ventricle morphogenesis	2/372	21/28905	0.0952381	7.40015	3.35003	0.029523	0.029523	0.151426	Sfrp2/Npy5r	2
GO:0035268	protein mannosylation	2/372	21/28905	0.0952381	7.40015	3.35003	0.029523	0.029523	0.151426	Tmtc3/Dpy19l3	2
GO:0051546	keratinocyte migration	2/372	21/28905	0.0952381	7.40015	3.35003	0.029523	0.029523	0.151426	Mapre2/Epb41l4b	2
GO:0051930	regulation of sensory perception of pain	2/372	21/28905	0.0952381	7.40015	3.35003	0.029523	0.029523	0.151426	Grm1/Tac1	2
GO:0070875	positive regulation of glycogen metabolic process	2/372	21/28905	0.0952381	7.40015	3.35003	0.029523	0.029523	0.151426	Irs2/Adra1b	2
GO:0071786	endoplasmic reticulum tubular network organization	2/372	21/28905	0.0952381	7.40015	3.35003	0.029523	0.029523	0.151426	Atl1/Atl2	2
GO:0099509	regulation of presynaptic cytosolic calcium ion concentration	2/372	21/28905	0.0952381	7.40015	3.35003	0.029523	0.029523	0.151426	Npy/Kcnh1	2
GO:1903532	positive regulation of secretion by cell	10/372	389/28905	0.0257069	1.99747	2.26156	0.0301559	0.0301559	0.154407	Kif5b/Rab5a/Nell2/Dnm1l/Nr3c1/Gabbr1/Unc13a/Irs2/Tac1/Syt9	10
GO:0045216	cell-cell junction organization	7/372	231/28905	0.030303	2.35459	2.36019	0.0306194	0.0306194	0.156511	Cdh2/Prkci/Cdh6/Cdh12/Fzd5/Plekha7/Frmpd2	7
GO:0031109	microtubule polymerization or depolymerization	5/372	135/28905	0.037037	2.87784	2.49708	0.0307297	0.0307297	0.156805	Ndel1/Mapre2/Wdr47/Map6d1/Tubg2	5
GO:0042073	intraciliary transport	3/372	53/28905	0.0566038	4.3982	2.82733	0.0308536	0.0308536	0.156901	Kif17/Ift57/Wdr35	3
GO:0071869	response to catecholamine	3/372	53/28905	0.0566038	4.3982	2.82733	0.0308536	0.0308536	0.156901	Gnal/Htr7/Rgs4	3
GO:0032526	response to retinoic acid	4/372	92/28905	0.0434783	3.37833	2.60885	0.0311631	0.0311631	0.1574	Brinp2/Ncoa1/Brinp1/Rorb	4
GO:0035023	regulation of Rho protein signal transduction	4/372	92/28905	0.0434783	3.37833	2.60885	0.0311631	0.0311631	0.1574	Cdh2/Adra1b/Cdc42se2/Arhgap20	4
GO:0060420	regulation of heart growth	4/372	92/28905	0.0434783	3.37833	2.60885	0.0311631	0.0311631	0.1574	Nr3c1/Trp73/Adrb1/Rgs4	4
GO:0061178	regulation of insulin secretion involved in cellular response to glucose stimulus	4/372	92/28905	0.0434783	3.37833	2.60885	0.0311631	0.0311631	0.1574	Tiam1/Kif5b/Nr1d1/Efna5	4
GO:0034763	negative regulation of transmembrane transport	5/372	136/28905	0.0367647	2.85668	2.47811	0.0315792	0.0315792	0.159026	Gopc/Cbarp/Rgs4/Irs2/Hecw2	5
GO:0003002	regionalization	11/372	448/28905	0.0245536	1.90785	2.21124	0.0315918	0.0315918	0.159026	Rab23/Dnah11/Otx2/Ets2/Cdx1/Cfap45/Sfrp2/Atp6ap2/Ift57/Acd/Fzd5	11
GO:0034312	diol biosynthetic process	2/372	22/28905	0.0909091	7.06378	3.24871	0.0322037	0.0322037	0.159422	Sptlc2/Sptssb	2
GO:0035584	calcium-mediated signaling using intracellular calcium source	2/372	22/28905	0.0909091	7.06378	3.24871	0.0322037	0.0322037	0.159422	Homer2/Prnp	2
GO:0046519	sphingoid metabolic process	2/372	22/28905	0.0909091	7.06378	3.24871	0.0322037	0.0322037	0.159422	Sptlc2/Sptssb	2
GO:0046599	regulation of centriole replication	2/372	22/28905	0.0909091	7.06378	3.24871	0.0322037	0.0322037	0.159422	Plk2/Cep295nl	2
GO:0050849	negative regulation of calcium-mediated signaling	2/372	22/28905	0.0909091	7.06378	3.24871	0.0322037	0.0322037	0.159422	Homer2/Prnp	2
GO:0051931	regulation of sensory perception	2/372	22/28905	0.0909091	7.06378	3.24871	0.0322037	0.0322037	0.159422	Grm1/Tac1	2
GO:0090050	positive regulation of cell migration involved in sprouting angiogenesis	2/372	22/28905	0.0909091	7.06378	3.24871	0.0322037	0.0322037	0.159422	Hdac9/Plk2	2
GO:0097502	mannosylation	2/372	22/28905	0.0909091	7.06378	3.24871	0.0322037	0.0322037	0.159422	Tmtc3/Dpy19l3	2
GO:0021543	pallium development	6/372	184/28905	0.0326087	2.53375	2.38309	0.0323138	0.0323138	0.159422	Celf1/Ndel1/Nr2e1/Cdh2/Trp73/Wdr47	6
GO:1903169	regulation of calcium ion transmembrane transport	6/372	184/28905	0.0326087	2.53375	2.38309	0.0323138	0.0323138	0.159422	Cx3cl1/Adrb1/Cbarp/Cacna2d1/Npsr1/Prnp	6
GO:0006513	protein monoubiquitination	3/372	54/28905	0.0555556	4.31676	2.78552	0.0323659	0.0323659	0.159422	Cul1/Fbxl2/Rnf152	3
GO:0014904	myotube cell development	3/372	54/28905	0.0555556	4.31676	2.78552	0.0323659	0.0323659	0.159422	Hdac9/Hdac4/Norad	3
GO:0021795	cerebral cortex cell migration	3/372	54/28905	0.0555556	4.31676	2.78552	0.0323659	0.0323659	0.159422	Ndel1/Nr2e1/Wdr47	3
GO:0090090	negative regulation of canonical Wnt signaling pathway	5/372	137/28905	0.0364964	2.83583	2.45931	0.0324433	0.0324433	0.15954	Cdh2/Tle4/Sfrp2/Cyld/Scyl2	5
GO:0032409	regulation of transporter activity	7/372	236/28905	0.029661	2.30471	2.29795	0.0337976	0.0337976	0.165926	Gopc/Nrxn1/Cbarp/Tcaf1/Hecw2/Gpd1l/Prnp	7
GO:0071867	response to monoamine	3/372	55/28905	0.0545455	4.23827	2.74472	0.0339163	0.0339163	0.166051	Gnal/Htr7/Rgs4	3
GO:0002696	positive regulation of leukocyte activation	10/372	397/28905	0.0251889	1.95722	2.19281	0.0339345	0.0339345	0.166051	Prlr/Tfrc/Hsph1/Cyld/Socs5/Irs2/Cd47/Tac1/Il4i1/Sirpb1a	10
GO:0009101	glycoprotein biosynthetic process	8/372	289/28905	0.0276817	2.15091	2.24524	0.0343801	0.0343801	0.167443	B3galt2/Mgat5/Tmtc3/Pomk/St8sia4/Dpy19l3/Fut9/Chst8	8
GO:0006112	energy reserve metabolic process	4/372	95/28905	0.0421053	3.27165	2.53226	0.0344742	0.0344742	0.167443	Nr1d1/Adrb1/Irs2/Adra1b	4
GO:0060079	excitatory postsynaptic potential	4/372	95/28905	0.0421053	3.27165	2.53226	0.0344742	0.0344742	0.167443	Plk2/Nrxn1/Rgs4/Atxn1	4
GO:0061053	somite development	4/372	95/28905	0.0421053	3.27165	2.53226	0.0344742	0.0344742	0.167443	Otx2/Cdx1/Sfrp2/Wnt4	4
GO:0061136	regulation of proteasomal protein catabolic process	6/372	187/28905	0.0320856	2.4931	2.33889	0.0345561	0.0345561	0.167443	Plk2/Tmtc3/Socs5/Bbs7/Sh3rf3/Usp13	6
GO:0071383	cellular response to steroid hormone stimulus	6/372	187/28905	0.0320856	2.4931	2.33889	0.0345561	0.0345561	0.167443	Nr3c1/Rnf6/Carm1/Rbfox2/Cry2/Peg13	6
GO:0001975	response to amphetamine	2/372	23/28905	0.0869565	6.75666	3.15354	0.0349762	0.0349762	0.16784	Gnal/Adra1b	2
GO:0035930	corticosteroid hormone secretion	2/372	23/28905	0.0869565	6.75666	3.15354	0.0349762	0.0349762	0.16784	Tac1/Cry2	2
GO:0048670	regulation of collateral sprouting	2/372	23/28905	0.0869565	6.75666	3.15354	0.0349762	0.0349762	0.16784	Fstl4/Efna5	2
GO:0071636	positive regulation of transforming growth factor beta production	2/372	23/28905	0.0869565	6.75666	3.15354	0.0349762	0.0349762	0.16784	Atp6ap2/Cx3cl1	2
GO:0098974	postsynaptic actin cytoskeleton organization	2/372	23/28905	0.0869565	6.75666	3.15354	0.0349762	0.0349762	0.16784	Wasl/Frmpd4	2
GO:0099188	postsynaptic cytoskeleton organization	2/372	23/28905	0.0869565	6.75666	3.15354	0.0349762	0.0349762	0.16784	Wasl/Frmpd4	2
GO:0062013	positive regulation of small molecule metabolic process	6/372	188/28905	0.0319149	2.47984	2.32434	0.0353253	0.0353253	0.169243	Nr1d1/Prkaa2/Wnt4/Irs2/Adra1b/Rdh1	6
GO:0010463	mesenchymal cell proliferation	3/372	56/28905	0.0535714	4.16259	2.70488	0.0355047	0.0355047	0.169558	Foxp2/Arhgap5/Irs2	3
GO:0044088	regulation of vacuole organization	3/372	56/28905	0.0535714	4.16259	2.70488	0.0355047	0.0355047	0.169558	Pikfyve/Elapor1/Ubqln2	3
GO:0007029	endoplasmic reticulum organization	4/372	96/28905	0.0416667	3.23757	2.5074	0.0356215	0.0356215	0.169572	Atl1/Sptssb/Emc7/Atl2	4
GO:0030512	negative regulation of transforming growth factor beta receptor signaling pathway	4/372	96/28905	0.0416667	3.23757	2.5074	0.0356215	0.0356215	0.169572	Brms1l/Spred1/Lemd3/Peg10	4
GO:0048592	eye morphogenesis	6/372	189/28905	0.031746	2.46672	2.3099	0.0361054	0.0361054	0.171328	Otx2/Pou2f1/Rorb/Prkci/Sdk2/Fzd5	6
GO:0071826	protein-RNA complex organization	6/372	189/28905	0.031746	2.46672	2.3099	0.0361054	0.0361054	0.171328	Celf1/Kif5b/Dyrk3/Celf3/Celf5/Srpk2	6
GO:0043271	negative regulation of monoatomic ion transport	5/372	142/28905	0.0352113	2.73597	2.36781	0.0369843	0.0369843	0.174942	Gopc/Htr7/Cbarp/Rgs4/Hecw2	5
GO:0050684	regulation of mRNA processing	5/372	142/28905	0.0352113	2.73597	2.36781	0.0369843	0.0369843	0.174942	Celf1/Celf3/Rbfox2/Celf5/Srpk2	5
GO:0032350	regulation of hormone metabolic process	3/372	57/28905	0.0526316	4.08956	2.66595	0.0371307	0.0371307	0.175073	Nr3c1/Wnt4/Rdh1	3
GO:0089718	amino acid import across plasma membrane	3/372	57/28905	0.0526316	4.08956	2.66595	0.0371307	0.0371307	0.175073	Grm1/Rgs4/Slc6a7	3
GO:0043270	positive regulation of monoatomic ion transport	7/372	241/28905	0.0290456	2.25689	2.23725	0.0371883	0.0371883	0.175073	Kif5b/Rgs7/Cx3cl1/Adrb1/Tcaf1/Npsr1/Gpd1l	7
GO:0001956	positive regulation of neurotransmitter secretion	2/372	24/28905	0.0833333	6.47513	3.06387	0.0378375	0.0378375	0.17599	Dnm1l/Unc13a	2
GO:0005980	glycogen catabolic process	2/372	24/28905	0.0833333	6.47513	3.06387	0.0378375	0.0378375	0.17599	Adrb1/Adra1b	2
GO:0040019	positive regulation of embryonic development	2/372	24/28905	0.0833333	6.47513	3.06387	0.0378375	0.0378375	0.17599	Otx2/Wnt4	2
GO:0051602	response to electrical stimulus	2/372	24/28905	0.0833333	6.47513	3.06387	0.0378375	0.0378375	0.17599	Grm1/Prickle2	2
GO:0060080	inhibitory postsynaptic potential	2/372	24/28905	0.0833333	6.47513	3.06387	0.0378375	0.0378375	0.17599	Cx3cl1/Adrb1	2
GO:1901317	regulation of flagellated sperm motility	2/372	24/28905	0.0833333	6.47513	3.06387	0.0378375	0.0378375	0.17599	Cfap69/Tac1	2
GO:0022409	positive regulation of cell-cell adhesion	9/372	349/28905	0.025788	2.00377	2.15414	0.0378602	0.0378602	0.17599	Adam19/Tfrc/Hsph1/Cx3cl1/Cyld/Socs5/Cd47/Il4i1/Sirpb1a	9
GO:0042157	lipoprotein metabolic process	5/372	143/28905	0.034965	2.71684	2.34998	0.037937	0.037937	0.17599	Atg4b/Ugcg/Pigk/Map6d1/Zdhhc22	5
GO:0046165	alcohol biosynthetic process	5/372	143/28905	0.034965	2.71684	2.34998	0.037937	0.037937	0.17599	Sptlc2/Prkaa2/Dhcr24/Wnt4/Sptssb	5
GO:0045685	regulation of glial cell differentiation	4/372	98/28905	0.0408163	3.17149	2.45867	0.0379819	0.0379819	0.17599	Nr2e1/Nr1d1/Trp73/Lingo1	4
GO:1903037	regulation of leukocyte cell-cell adhesion	10/372	405/28905	0.0246914	1.91856	2.12563	0.0380327	0.0380327	0.17599	Tfrc/Hsph1/Cyld/Socs5/Zfp608/Fut9/Cd47/Il4i1/Prnp/Sirpb1a	10
GO:0034764	positive regulation of transmembrane transport	7/372	243/28905	0.0288066	2.23832	2.21339	0.038605	0.038605	0.178361	Rgs7/Cx3cl1/Adrb1/Tcaf1/Prkci/Irs2/Npsr1	7
GO:0003044	regulation of systemic arterial blood pressure mediated by a chemical signal	3/372	58/28905	0.0517241	4.01905	2.62791	0.0387944	0.0387944	0.178362	Atp6ap2/Adrb1/Adra1b	3
GO:0051496	positive regulation of stress fiber assembly	3/372	58/28905	0.0517241	4.01905	2.62791	0.0387944	0.0387944	0.178362	Wnt4/Cd47/Tac1	3
GO:0099084	postsynaptic specialization organization	3/372	58/28905	0.0517241	4.01905	2.62791	0.0387944	0.0387944	0.178362	Nrxn1/Cdh2/Lrrtm2	3
GO:0030326	embryonic limb morphogenesis	5/372	144/28905	0.0347222	2.69797	2.33231	0.0389045	0.0389045	0.178362	Rab23/Sfrp2/Tmem231/Fras1/Acd	5
GO:0035113	embryonic appendage morphogenesis	5/372	144/28905	0.0347222	2.69797	2.33231	0.0389045	0.0389045	0.178362	Rab23/Sfrp2/Tmem231/Fras1/Acd	5
GO:0015833	peptide transport	9/372	351/28905	0.025641	1.99235	2.1358	0.039025	0.039025	0.17864	Tiam1/Kif5b/Slc25a22/Nr1d1/Gabbr1/Vgf/Irs2/Efna5/Syt9	9
GO:0051260	protein homooligomerization	6/372	193/28905	0.0310881	2.41559	2.25301	0.0393362	0.0393362	0.179788	Atl1/Kcna4/Atl2/Kcnd2/Prnp/Peg10	6
GO:0042593	glucose homeostasis	8/372	298/28905	0.0268456	2.08595	2.15158	0.0400071	0.0400071	0.181721	Tiam1/Kif5b/Nr1d1/Prkaa2/Vgf/Efna5/Adra1b/Cry2	8
GO:0034766	negative regulation of monoatomic ion transmembrane transport	4/372	100/28905	0.04	3.10806	2.41116	0.0404299	0.0404299	0.181721	Gopc/Cbarp/Rgs4/Hecw2	4
GO:0035082	axoneme assembly	4/372	100/28905	0.04	3.10806	2.41116	0.0404299	0.0404299	0.181721	Ttll5/Cfap69/Dnal1/Lrrc43	4
GO:0014014	negative regulation of gliogenesis	3/372	59/28905	0.0508475	3.95093	2.59071	0.0404954	0.0404954	0.181721	Nr2e1/Nr1d1/Lingo1	3
GO:0021587	cerebellum morphogenesis	3/372	59/28905	0.0508475	3.95093	2.59071	0.0404954	0.0404954	0.181721	Nrxn1/Slc25a46/Foxp2	3
GO:0030514	negative regulation of BMP signaling pathway	3/372	59/28905	0.0508475	3.95093	2.59071	0.0404954	0.0404954	0.181721	Sfrp2/Lemd3/Vwc2	3
GO:0043536	positive regulation of blood vessel endothelial cell migration	3/372	59/28905	0.0508475	3.95093	2.59071	0.0404954	0.0404954	0.181721	Hdac9/Amotl1/Plk2	3
GO:0051155	positive regulation of striated muscle cell differentiation	3/372	59/28905	0.0508475	3.95093	2.59071	0.0404954	0.0404954	0.181721	Nr3c1/Adrb1/Trim32	3
GO:0033500	carbohydrate homeostasis	8/372	299/28905	0.0267559	2.07897	2.14138	0.0406679	0.0406679	0.181721	Tiam1/Kif5b/Nr1d1/Prkaa2/Vgf/Efna5/Adra1b/Cry2	8
GO:0009251	glucan catabolic process	2/372	25/28905	0.08	6.21613	2.97918	0.040785	0.040785	0.181721	Adrb1/Adra1b	2
GO:0010738	regulation of protein kinase A signaling	2/372	25/28905	0.08	6.21613	2.97918	0.040785	0.040785	0.181721	Pde10a/Nrxn1	2
GO:0021692	cerebellar Purkinje cell layer morphogenesis	2/372	25/28905	0.08	6.21613	2.97918	0.040785	0.040785	0.181721	Slc25a46/Foxp2	2
GO:0032352	positive regulation of hormone metabolic process	2/372	25/28905	0.08	6.21613	2.97918	0.040785	0.040785	0.181721	Wnt4/Rdh1	2
GO:0071880	adenylate cyclase-activating adrenergic receptor signaling pathway	2/372	25/28905	0.08	6.21613	2.97918	0.040785	0.040785	0.181721	Adrb1/Adra1b	2
GO:0097150	neuronal stem cell population maintenance	2/372	25/28905	0.08	6.21613	2.97918	0.040785	0.040785	0.181721	Cdh2/Wdr47	2
GO:0140354	lipid import into cell	2/372	25/28905	0.08	6.21613	2.97918	0.040785	0.040785	0.181721	Acsl3/Irs2	2
GO:0046434	organophosphate catabolic process	7/372	246/28905	0.0284553	2.21102	2.17804	0.0407957	0.0407957	0.181721	Hdac4/Prkaa2/Acat1/Pnpla8/Eno4/Sarm1/Gpd1l	7
GO:1901617	organic hydroxy compound biosynthetic process	7/372	247/28905	0.0283401	2.20207	2.16637	0.0415435	0.0415435	0.184776	Nr1d1/Alox8/Sptlc2/Prkaa2/Dhcr24/Wnt4/Sptssb	7
GO:0007272	ensheathment of neurons	6/372	196/28905	0.0306122	2.37862	2.21126	0.0418761	0.0418761	0.184967	Slc25a46/Cdh2/Mal2/Pikfyve/Adam22/Iqschfp	6
GO:0008366	axon ensheathment	6/372	196/28905	0.0306122	2.37862	2.21126	0.0418761	0.0418761	0.184967	Slc25a46/Cdh2/Mal2/Pikfyve/Adam22/Iqschfp	6
GO:0021915	neural tube development	6/372	196/28905	0.0306122	2.37862	2.21126	0.0418761	0.0418761	0.184967	Sec24b/Rab23/Sfrp2/Atp6ap2/Ift57/Sall2	6
GO:0043393	regulation of protein binding	6/372	196/28905	0.0306122	2.37862	2.21126	0.0418761	0.0418761	0.184967	Tiam1/Hdac4/Atp2a2/Carm1/Cyld/Dzip1	6
GO:0050864	regulation of B cell activation	5/372	147/28905	0.0340136	2.64291	2.28019	0.041897	0.041897	0.184967	Prlr/Tfrc/Cyld/Irs2/Il4i1	5
GO:0030522	intracellular receptor signaling pathway	9/372	356/28905	0.0252809	1.96437	2.09049	0.0420428	0.0420428	0.185337	Ncoa1/Alox8/Nr3c1/Rnf6/Carm1/Fbxl2/Rbfox2/Cry2/Peg13	9
GO:1903533	regulation of protein targeting	3/372	60/28905	0.05	3.88508	2.55432	0.0422336	0.0422336	0.185903	Gdi1/Tcaf1/Prnp	3
GO:0009798	axis specification	4/372	102/28905	0.0392157	3.04712	2.36484	0.0429656	0.0429656	0.188014	Otx2/Ets2/Cdx1/Fzd5	4
GO:0035773	insulin secretion involved in cellular response to glucose stimulus	4/372	102/28905	0.0392157	3.04712	2.36484	0.0429656	0.0429656	0.188014	Tiam1/Kif5b/Nr1d1/Efna5	4
GO:0043525	positive regulation of neuron apoptotic process	4/372	102/28905	0.0392157	3.04712	2.36484	0.0429656	0.0429656	0.188014	Nr3c1/Hdac4/Srpk2/Prnp	4
GO:0070252	actin-mediated cell contraction	4/372	102/28905	0.0392157	3.04712	2.36484	0.0429656	0.0429656	0.188014	Atp2a2/Adrb1/Cacna2d1/Gpd1l	4
GO:0032535	regulation of cellular component size	10/372	415/28905	0.0240964	1.87233	2.04378	0.043621	0.043621	0.18896	Gdi1/Rab5a/Ndel1/Trp73/Rnf6/Arhgap5/Fstl4/Golga4/Arhgap32/Efna5	10
GO:0003084	positive regulation of systemic arterial blood pressure	2/372	26/28905	0.0769231	5.97705	2.89897	0.0438159	0.0438159	0.18896	Adrb1/Adra1b	2
GO:0007635	chemosensory behavior	2/372	26/28905	0.0769231	5.97705	2.89897	0.0438159	0.0438159	0.18896	Cfap69/Peg13	2
GO:0014075	response to amine	2/372	26/28905	0.0769231	5.97705	2.89897	0.0438159	0.0438159	0.18896	Gnal/Adra1b	2
GO:0032703	negative regulation of interleukin-2 production	2/372	26/28905	0.0769231	5.97705	2.89897	0.0438159	0.0438159	0.18896	Homer2/Prnp	2
GO:0035357	peroxisome proliferator activated receptor signaling pathway	2/372	26/28905	0.0769231	5.97705	2.89897	0.0438159	0.0438159	0.18896	Ncoa1/Alox8	2
GO:0045822	negative regulation of heart contraction	2/372	26/28905	0.0769231	5.97705	2.89897	0.0438159	0.0438159	0.18896	Atp2a2/Tac1	2
GO:0046337	phosphatidylethanolamine metabolic process	2/372	26/28905	0.0769231	5.97705	2.89897	0.0438159	0.0438159	0.18896	Pnpla8/Selenoi	2
GO:0048857	neural nucleus development	2/372	26/28905	0.0769231	5.97705	2.89897	0.0438159	0.0438159	0.18896	Sec24b/Foxp2	2
GO:1903975	regulation of glial cell migration	2/372	26/28905	0.0769231	5.97705	2.89897	0.0438159	0.0438159	0.18896	Tiam1/Cx3cl1	2
GO:0007140	male meiotic nuclear division	3/372	61/28905	0.0491803	3.82139	2.5187	0.0440088	0.0440088	0.189517	Foxj3/Catsperz/Meioc	3
GO:0007281	germ cell development	11/372	474/28905	0.0232068	1.8032	2.01324	0.0443911	0.0443911	0.190888	Celf1/Ttll5/Gopc/3830403N18Rik/Wnt4/Cfap221/Cfap69/Dzip1/Catsperz/Meioc/Catspere1	11
GO:0097479	synaptic vesicle localization	3/372	62/28905	0.0483871	3.75976	2.48384	0.0458206	0.0458206	0.196468	Kif5b/Nrxn1/Cdh2	3
GO:0098815	modulation of excitatory postsynaptic potential	3/372	62/28905	0.0483871	3.75976	2.48384	0.0458206	0.0458206	0.196468	Plk2/Nrxn1/Rgs4	3
GO:0002065	columnar/cuboidal epithelial cell differentiation	5/372	151/28905	0.0331126	2.5729	2.21267	0.0460975	0.0460975	0.197372	Otx2/Cdh2/Tmem231/Wnt4/Fzd5	5
GO:0060828	regulation of canonical Wnt signaling pathway	7/372	253/28905	0.027668	2.14985	2.09749	0.0462176	0.0462176	0.197602	Cdh2/Tle4/Sfrp2/Fam53b/Atp6ap2/Cyld/Scyl2	7
GO:0042176	regulation of protein catabolic process	9/372	363/28905	0.0247934	1.92649	2.02827	0.0465265	0.0465265	0.19808	Plk2/Atg4b/Tmtc3/Socs5/Bbs7/Sh3rf3/Trim32/Nell1/Usp13	9
GO:0003338	metanephros morphogenesis	2/372	27/28905	0.0740741	5.75568	2.82285	0.0469277	0.0469277	0.19808	Fras1/Wnt4	2
GO:0008211	glucocorticoid metabolic process	2/372	27/28905	0.0740741	5.75568	2.82285	0.0469277	0.0469277	0.19808	Nr3c1/Wnt4	2
GO:0010923	negative regulation of phosphatase activity	2/372	27/28905	0.0740741	5.75568	2.82285	0.0469277	0.0469277	0.19808	Mgat5/Cry2	2
GO:0022038	corpus callosum development	2/372	27/28905	0.0740741	5.75568	2.82285	0.0469277	0.0469277	0.19808	Wdr47/Rtn4rl1	2
GO:0050857	positive regulation of antigen receptor-mediated signaling pathway	2/372	27/28905	0.0740741	5.75568	2.82285	0.0469277	0.0469277	0.19808	Cyld/Usp46	2
GO:0097107	postsynaptic density assembly	2/372	27/28905	0.0740741	5.75568	2.82285	0.0469277	0.0469277	0.19808	Nrxn1/Lrrtm2	2
GO:1900407	regulation of cellular response to oxidative stress	2/372	27/28905	0.0740741	5.75568	2.82285	0.0469277	0.0469277	0.19808	Slc25a14/Pnpla8	2
GO:2000050	regulation of non-canonical Wnt signaling pathway	2/372	27/28905	0.0740741	5.75568	2.82285	0.0469277	0.0469277	0.19808	Tiam1/Sfrp2	2
GO:0050867	positive regulation of cell activation	10/372	421/28905	0.023753	1.84564	1.99574	0.0472295	0.0472295	0.199072	Prlr/Tfrc/Hsph1/Cyld/Socs5/Irs2/Cd47/Tac1/Il4i1/Sirpb1a	10
