# Supplementary material for: Inhibiting 15-PGDH restores redox homeostasis and confers neuroprotection in Parkinson's disease
Source: Redox Biol. 2026 Jun 30;95:104285. doi: 10.1016/j.redox.2026.104285 (PMC13351393; doi:10.1016/j.redox.2026.104285)
Supplement: Multimedia component 5 [file mmc5.xls]

## Sheet: SWvsVEH_downgenes
Gene Ontology Biological Process Analysis Based on Down-Regulated Genes (p-value < 0.05, logFC < 0)
ID	Description	GeneRatio	BgRatio	RichFactor	FoldEnrichment	zScore	pvalue	p.adjust	qvalue	Lcn2 (rows 1-41)	IL1b (rows 1-41)	Cyba (rows 1-41)	Cybb (rows 1-41)	geneIDs	Count
GO:0050900	leukocyte migration	57/713	402/28905	0.141791	5.7482	15.2461	9.90E-27	9.90E-27	1.65E-23		X			Itgb2/Pdgfb/Ccl3/Spi1/Tgfb1/Il17ra/Cnn2/Rhoa/Csf1/Cd34/Cxcl16/Ccl6/Ccl4/Ccl9/Aoc3/Cxcl13/Trem2/Myo1f/Aif1/Cd74/Itgb1/Il1r1/Slamf9/Xcl1/Il1b/Edn3/Tlr2/B4galt1/Csf3r/Emilin1/Spp1/Cxcl1/Cd9/Itgam/Pycard/Itgal/Msn/Arhgef5/Vav1/Icam1/Cd81/Gcnt1/C3ar1/Cmklr1/Lyn/Rin3/Lgals3/Ch25h/Dock8/Fpr2/Cx3cr1/Adam17/Kcnn4/Fcer1g/Fcgr3/Irak4/Ccl21b	57
GO:0002764	immune response-regulating signaling pathway	63/713	497/28905	0.126761	5.13887	14.8013	1.10E-26	1.10E-26	1.65E-23			X		Icosl/Naglu/Lcp2/Irf3/Ptpn6/Cyba/Cav1/Psen2/Sirt2/Cd274/Btnl10/Trem2/C3/Slc15a3/Rela/Pik3ap1/Casp1/Cd28/Ptprc/Rab29/Tlr2/Laptm5/Slc15a4/Cd22/Tyrobp/Itgam/Pycard/Ctsh/Plscr1/Plscr2/Mapkapk3/Casp4/Tlr13/Nfkbiz/Card11/Unc93b1/Cd81/Nod1/Tlr4/C3ar1/Lat2/Cmklr1/Lyn/Zc3h12a/Klhl6/Lacc1/Tlr7/Tlr1/Ticam1/Cd300lf/Tifab/Lgals3/Cd14/Lax1/Fpr2/Klrc2/Kcnn4/Txk/Fcer1g/Blnk/Tlr12/Irgm2/Clec7a	63
GO:0002757	immune response-activating signaling pathway	62/713	486/28905	0.127572	5.17177	14.7501	1.99E-26	1.99E-26	1.99E-23			X		Icosl/Naglu/Lcp2/Irf3/Ptpn6/Cyba/Cav1/Psen2/Sirt2/Cd274/Btnl10/Trem2/C3/Slc15a3/Rela/Pik3ap1/Casp1/Cd28/Ptprc/Rab29/Tlr2/Laptm5/Slc15a4/Cd22/Tyrobp/Itgam/Pycard/Plscr1/Plscr2/Mapkapk3/Casp4/Tlr13/Nfkbiz/Card11/Unc93b1/Cd81/Nod1/Tlr4/C3ar1/Lat2/Cmklr1/Lyn/Zc3h12a/Klhl6/Lacc1/Tlr7/Tlr1/Ticam1/Cd300lf/Tifab/Lgals3/Cd14/Lax1/Fpr2/Klrc2/Kcnn4/Txk/Fcer1g/Blnk/Tlr12/Irgm2/Clec7a	62
GO:0050727	regulation of inflammatory response	56/713	411/28905	0.136253	5.52369	14.6892	2.14E-25	2.14E-25	1.60E-22		X			Ccl3/Acp5/Tgfb1/Il17ra/Apoe/Irf3/Ptpn6/Ggt1/Tnfaip8l2/Lpl/Ncf1/Aoc3/Pbk/Gsdmd/Wfdc1/Trem2/C3/Rela/Pik3ap1/Casp12/Casp1/Cd28/Il1r1/Xcl1/Fcgr2b/Il1b/Tlr2/Tnfrsf1b/Tnfrsf1a/Pglyrp1/Ctsc/Pycard/Slc7a2/Casp4/Grn/Cebpa/Nfkbiz/Sbno2/Cd81/Ctss/Tlr4/Lyn/Ctla2a/Lacc1/Zfp36/Ptges/Fpr2/Cx3cr1/Socs3/Kcnn4/Fcer1g/Fcgr3/Mas1/Cst7/Lgals1/Irgm2	56
GO:0002274	myeloid leukocyte activation	46/713	281/28905	0.163701	6.63644	15.0992	1.88E-24	1.88E-24	1.12E-21					Itgb2/Naglu/Spi1/Tgfb1/Lcp2/Ptpn6/Hmox1/Clu/Trem2/Myo1f/Aif1/Casp1/Slc11a1/Fn1/Tlr2/Fgr/Anxa3/Ltbr/Ctsc/Tyrobp/Itgam/Pycard/Slc7a2/Plscr1/Plscr2/Tgfbr2/Grn/Tmem106a/Cebpa/Sbno2/C1qa/Cd84/Tlr4/Milr1/Lat2/Lyn/Tlr1/Ticam1/Cd300lf/Cx3cr1/Kcnn4/Fcer1g/Pirb/Fcgr3/Cd300lb/Cst7	46
GO:0019221	cytokine-mediated signaling pathway	58/713	471/28905	0.123142	4.99218	13.8919	5.43E-24	5.43E-24	2.71E-21		X			Pdgfb/Ccl3/Spi1/Stat6/Il17ra/Irf3/Ptpn6/Cav1/Crlf1/Csf1/Nkiras2/Ccl6/Ccl4/Ccl9/Rack1/Prl/Osmr/Hcls1/Cxcl13/Trem2/Cd74/Rela/Ifitm1/Casp1/Il1r1/Ptprc/Xcl1/Traf5/Il1b/Laptm5/Csf3r/Cxcl1/Tnfrsf1a/Pycard/Casp4/Cebpa/Nfkbiz/Lyn/Ikbke/Trim56/Cxcr4/Cd300lf/Cxcr6/Foxc1/Cx3cr1/Adam17/Txk/Fcer1g/Pirb/Irak4/Ifitm2/Dok1/Il3ra/Irgm2/Naip5/Csf2rb/Csf2rb2/Ccl21b	58
GO:0070661	leukocyte proliferation	53/713	420/28905	0.12619	5.11576	13.5122	1.66E-22	1.66E-22	7.07E-20		X			Itgb2/Icosl/Tcirg1/Stat6/Tgfb1/Ptpn6/Cnn2/Csf1/Cd274/Sdc4/Vsir/Bmp4/Clu/Myc/St6gal1/Trem2/Aif1/Cd74/Cd151/Cd28/Slc11a1/Inpp5d/Ptprc/Xcl1/Fcgr2b/Il1b/Sh2d2a/Laptm5/Tnfrsf1b/Pla2g2f/Gpnmb/Cd22/Tyrobp/Itgam/Pycard/Itgal/Msn/Tgfbr2/Nfkbiz/Card11/Cd81/Tlr4/Zc3h12d/Lyn/Cxcr4/Ticam1/Ccdc88b/Lgals3/Dock8/Rasal3/Csf2rb/Csf2rb2/Slfn2	53
GO:0097529	myeloid leukocyte migration	41/713	255/28905	0.160784	6.51819	14.0755	1.28E-21	1.28E-21	4.77E-19		X			Itgb2/Pdgfb/Ccl3/Spi1/Il17ra/Cnn2/Csf1/Ccl6/Ccl4/Ccl9/Cxcl13/Trem2/Myo1f/Aif1/Cd74/Il1r1/Xcl1/Il1b/Edn3/Tlr2/B4galt1/Csf3r/Emilin1/Spp1/Cxcl1/Cd9/Itgam/Arhgef5/Vav1/Cd81/C3ar1/Cmklr1/Lyn/Rin3/Lgals3/Fpr2/Cx3cr1/Fcer1g/Fcgr3/Irak4/Ccl21b	41
GO:0002429	immune response-activating cell surface receptor signaling pathway	44/713	303/28905	0.145215	5.88699	13.5996	2.67E-21	2.67E-21	8.87E-19			X		Icosl/Naglu/Lcp2/Irf3/Ptpn6/Cyba/Psen2/Btnl10/Trem2/C3/Rela/Pik3ap1/Cd28/Ptprc/Rab29/Tlr2/Laptm5/Cd22/Tyrobp/Itgam/Plscr1/Plscr2/Nfkbiz/Card11/Cd81/Tlr4/C3ar1/Lat2/Cmklr1/Lyn/Zc3h12a/Klhl6/Tlr1/Ticam1/Lgals3/Cd14/Lax1/Fpr2/Klrc2/Kcnn4/Txk/Fcer1g/Blnk/Clec7a	44
GO:0030099	myeloid cell differentiation	56/713	500/28905	0.112	4.54048	12.7002	3.39E-21	3.39E-21	1.01E-18					Ccl3/Tcirg1/Naglu/Slc1a5/Spi1/Tgfb1/Dnase2a/Ptpn6/Psen2/Csf1/Lrrk1/Cdk5rap3/Ccl9/Meis1/Bmp4/Myc/Myh9/Hcls1/Runx1/Trem2/Tmem178/Cd74/Alas2/Inpp5d/Tlr2/Csf3r/Clec5a/Ltbr/Tyrobp/Itgam/Pir/Plscr1/Tgfbr2/Lmo2/Ucp2/Cebpa/Sbno2/C1qc/Cd81/Itpkb/Tlr4/Tcta/Lyn/Zfp36/Cd109/Cd300lf/Tifab/Nrros/Hmgb2/Maf/Tmod3/Fcer1g/Pirb/Hba-a2/Hba-a1/Ccl21b	56
GO:0071706	tumor necrosis factor superfamily cytokine production	38/713	226/28905	0.168142	6.81646	13.9602	7.86E-21	7.86E-21	2.14E-18			X	X	Ccl3/Acp5/Tgfb1/Ptpn6/Hspb1/Cyba/Psen2/Cybb/Lpl/Cd274/Ccl4/Vsir/Pomc/Clu/Trem2/Ptprc/Slamf9/Fcgr2b/Tlr2/Gpnmb/Tnfrsf1a/Tyrobp/Pycard/Tmem106a/Nod1/Cd84/Tlr4/Zc3h12a/Zfp36/Tlr1/Ticam1/Cd14/Cx3cr1/Bcl3/Kcnn4/Fcer1g/Fcgr3/Clec7a	38
GO:0002768	immune response-regulating cell surface receptor signaling pathway	44/713	313/28905	0.140575	5.69891	13.2925	9.87E-21	9.87E-21	2.46E-18			X		Icosl/Naglu/Lcp2/Irf3/Ptpn6/Cyba/Psen2/Btnl10/Trem2/C3/Rela/Pik3ap1/Cd28/Ptprc/Rab29/Tlr2/Laptm5/Cd22/Tyrobp/Itgam/Plscr1/Plscr2/Nfkbiz/Card11/Cd81/Tlr4/C3ar1/Lat2/Cmklr1/Lyn/Zc3h12a/Klhl6/Tlr1/Ticam1/Lgals3/Cd14/Lax1/Fpr2/Klrc2/Kcnn4/Txk/Fcer1g/Blnk/Clec7a	44
GO:0006935	chemotaxis	53/713	465/28905	0.113978	4.62068	12.5174	1.83E-20	1.83E-20	4.05E-18		X			Itgb2/Pdgfb/Ccl3/Spi1/Tgfb1/Il17ra/Hspb1/Rhoa/Csf1/Lsp1/Cxcl16/Ccl6/Ccl4/Ccl9/St6gal1/Cxcl13/Smoc2/Trem2/Aif1/Cd74/Pdgfa/Fn1/Slamf9/Xcl1/Eng/Il1b/Edn3/Csf3r/Spp1/Cxcl1/Itgam/Cmtm7/Arhgef5/Vav1/Fgf1/C3ar1/Cmklr1/Lyn/Rin3/Cxcr4/Cxcr6/Lgals3/Ch25h/Fpr2/Cx3cr1/Adam17/Hmgb2/Fcer1g/Fcgr3/Ecscr/Rhog/Ccl21b/Bin2	53
GO:0002833	positive regulation of response to biotic stimulus	51/713	431/28905	0.118329	4.79707	12.6306	1.89E-20	1.89E-20	4.05E-18			X		Naglu/Spi1/Irf3/Cyba/Cav1/Sirt2/Cd274/Pomc/Ly86/Trem2/Cd74/Slc15a3/Rela/Pik3ap1/Casp1/Xcl1/Tlr2/Casp6/Emilin1/Cxcl1/Slc15a4/Lag3/Tyrobp/Pycard/Plscr1/Mapkapk3/Casp4/Tlr13/Vav1/Grn/Nfkbiz/Unc93b1/Nod1/Tlr4/Lyn/Ikbke/Trim56/Lacc1/Tlr7/Tlr1/Ticam1/Cd300lf/Tifab/Cd14/Fpr2/Klrc2/Hmgb2/Txk/Tlr12/Irgm2/Clec7a	51
GO:0042330	taxis	53/713	467/28905	0.11349	4.6009	12.4761	2.23E-20	2.23E-20	4.45E-18		X			Itgb2/Pdgfb/Ccl3/Spi1/Tgfb1/Il17ra/Hspb1/Rhoa/Csf1/Lsp1/Cxcl16/Ccl6/Ccl4/Ccl9/St6gal1/Cxcl13/Smoc2/Trem2/Aif1/Cd74/Pdgfa/Fn1/Slamf9/Xcl1/Eng/Il1b/Edn3/Csf3r/Spp1/Cxcl1/Itgam/Cmtm7/Arhgef5/Vav1/Fgf1/C3ar1/Cmklr1/Lyn/Rin3/Cxcr4/Cxcr6/Lgals3/Ch25h/Fpr2/Cx3cr1/Adam17/Hmgb2/Fcer1g/Fcgr3/Ecscr/Rhog/Ccl21b/Bin2	53
GO:0045088	regulation of innate immune response	54/713	486/28905	0.111111	4.50444	12.3906	2.56E-20	2.56E-20	4.51E-18			X		Naglu/Spi1/Tgfb1/Apoe/Irf3/Cyba/Cav1/Sirt2/Nfe2l2/Ncf1/Cd274/Trem2/Myo1f/Cd74/Slc15a3/Rela/Pik3ap1/Casp1/Xcl1/Tlr2/Casp6/Fgr/Slc15a4/A2m/Lag3/Tyrobp/Pycard/Plscr1/Mapkapk3/Casp4/Tlr13/Vav1/Grn/Nfkbiz/Unc93b1/Nod1/Tlr4/Lyn/Ikbke/Trim56/Lacc1/Tlr7/Tlr1/Ticam1/Cd300lf/Tifab/Cd14/Fpr2/Klrc2/Hmgb2/Txk/Tlr12/Irgm2/Clec7a	54
GO:0002366	leukocyte activation involved in immune response	45/713	336/28905	0.133929	5.42946	12.9877	2.56E-20	2.56E-20	4.51E-18					Itgb2/Icosl/Spi1/Stat6/Tgfb1/Ptpn6/Ly9/Hmox1/Psen2/Mfng/Gadd45g/Lcp1/Trem2/Myo1f/Cd74/Cd28/Slc11a1/Ptprc/Apbb1ip/Fgr/Slc15a4/Anxa3/Pglyrp1/Tyrobp/Itgam/Pycard/Itgal/Grn/Nfkbiz/Sbno2/Icam1/Cd81/Cd84/Tlr4/Milr1/Lat2/Lyn/Zc3h12a/Ticam1/Lgals3/Bcl3/Fcer1g/Lgals1/Slfn2/Clec7a	45
GO:0002697	regulation of immune effector process	53/713	473/28905	0.112051	4.54253	12.3538	3.98E-20	3.98E-20	6.17E-18		X			Itgb2/Acp5/Spi1/Stat6/Tgfb1/Ptpn6/Hmox1/Cd5l/Ncf1/Vsir/Pomc/Trem2/C3/Cd74/Casp1/Cd28/Il1r1/Ptprc/Xcl1/Fcgr2b/Il1b/Tlr2/Laptm5/Tnfrsf1b/Fgr/Cxcl1/Slc15a4/A2m/Lag3/Pglyrp1/Cd22/Tyrobp/Itgam/Pycard/Casp4/Vav1/Grn/Nfkbiz/Cd81/Nod1/Cd84/Tlr4/Lyn/Zc3h12a/Lacc1/Tlr7/Ticam1/Lgals3/Cx3cr1/Klrc2/Fcer1g/Fcgr3/Clec7a	53
GO:0032640	tumor necrosis factor production	37/713	223/28905	0.165919	6.72636	13.6517	4.11E-20	4.11E-20	6.17E-18			X	X	Ccl3/Acp5/Tgfb1/Ptpn6/Hspb1/Cyba/Psen2/Cybb/Lpl/Ccl4/Vsir/Pomc/Clu/Trem2/Ptprc/Slamf9/Fcgr2b/Tlr2/Gpnmb/Tnfrsf1a/Tyrobp/Pycard/Tmem106a/Nod1/Cd84/Tlr4/Zc3h12a/Zfp36/Tlr1/Ticam1/Cd14/Cx3cr1/Bcl3/Kcnn4/Fcer1g/Fcgr3/Clec7a	37
GO:0002263	cell activation involved in immune response	45/713	340/28905	0.132353	5.36558	12.8773	4.13E-20	4.13E-20	6.17E-18					Itgb2/Icosl/Spi1/Stat6/Tgfb1/Ptpn6/Ly9/Hmox1/Psen2/Mfng/Gadd45g/Lcp1/Trem2/Myo1f/Cd74/Cd28/Slc11a1/Ptprc/Apbb1ip/Fgr/Slc15a4/Anxa3/Pglyrp1/Tyrobp/Itgam/Pycard/Itgal/Grn/Nfkbiz/Sbno2/Icam1/Cd81/Cd84/Tlr4/Milr1/Lat2/Lyn/Zc3h12a/Ticam1/Lgals3/Bcl3/Fcer1g/Lgals1/Slfn2/Clec7a	45
GO:0006909	phagocytosis	38/713	239/28905	0.158996	6.44569	13.444	5.89E-20	5.89E-20	8.39E-18			X		Itgb2/Tgfb1/Hck/Cnn2/Cyba/Mertk/Rack1/Myh9/Pros1/Trem2/C3/Aif1/Msr1/Itgb1/Slc11a1/Ptprc/Ncf2/Fcgr2b/Tlr2/Fgr/Anxa3/Arhgap25/Tyrobp/Itgam/Pycard/Itgal/Dnm2/Vav1/Tgm2/Tlr4/Cdc42se1/Cd300lf/P2ry6/Fpr2/Fcer1g/Fcgr3/Clec7a/Bin2	38
GO:0007159	leukocyte cell-cell adhesion	51/713	445/28905	0.114607	4.64615	12.327	7.76E-20	7.76E-20	1.03E-17		X			Itgb2/Itga5/Icosl/Tgfb1/Ptpn6/Hspb1/Cav1/Rhoa/Tnfaip8l2/Cd274/Sdc4/Vsir/Bmp4/Runx1/Aif1/Cd74/Rela/Fermt3/Itgb1/Cd28/Ptprc/Xcl1/Il1b/Laptm5/Pla2g2f/Gpnmb/Lag3/Itgam/Pycard/Itgal/Msn/Tgfbr2/Nfkbiz/Card11/Icam1/Cd81/Gcnt1/Itpkb/Zc3h12d/H2-Ob/Zc3h12a/Ccdc88b/Lgals3/Lax1/Dock8/Rasal3/Cx3cr1/H2-Eb1/Lgals1/H2-Ab1/Ccl21b	51
GO:0050866	negative regulation of cell activation	38/713	241/28905	0.157676	6.39219	13.368	7.94E-20	7.94E-20	1.03E-17					Pdgfb/Tgfb1/Apoe/Ptpn6/Hspb1/Tnfaip8l2/Mertk/Cd274/Sdc4/Vsir/Bmp4/Samsn1/Runx1/Trem2/Cd74/Pdgfa/Fn1/Inpp5d/Fcgr2b/Laptm5/Pla2g2f/Fgr/Emilin1/Gpnmb/Lag3/Cd9/Pglyrp1/Tyrobp/Grn/Cd84/Zc3h12d/Milr1/Lyn/Zc3h12a/Cd300lf/Lgals3/Lax1/Cst7	38
GO:0060326	cell chemotaxis	44/713	334/28905	0.131737	5.3406	12.6888	1.31E-19	1.31E-19	1.63E-17		X			Itgb2/Pdgfb/Ccl3/Spi1/Il17ra/Hspb1/Csf1/Cxcl16/Ccl6/Ccl4/Ccl9/Cxcl13/Smoc2/Aif1/Cd74/Slamf9/Xcl1/Eng/Il1b/Edn3/Csf3r/Spp1/Cxcl1/Itgam/Arhgef5/Vav1/Fgf1/C3ar1/Cmklr1/Lyn/Rin3/Cxcr4/Cxcr6/Lgals3/Ch25h/Fpr2/Cx3cr1/Adam17/Hmgb2/Fcer1g/Fcgr3/Rhog/Ccl21b/Bin2	44
GO:0032943	mononuclear cell proliferation	47/713	385/28905	0.122078	4.94904	12.4053	1.72E-19	1.72E-19	2.06E-17		X			Itgb2/Icosl/Tgfb1/Ptpn6/Cnn2/Csf1/Cd274/Sdc4/Vsir/Bmp4/Myc/St6gal1/Aif1/Cd74/Cd151/Cd28/Slc11a1/Inpp5d/Ptprc/Xcl1/Fcgr2b/Il1b/Sh2d2a/Laptm5/Tnfrsf1b/Pla2g2f/Gpnmb/Cd22/Tyrobp/Itgam/Pycard/Itgal/Msn/Tgfbr2/Nfkbiz/Card11/Cd81/Tlr4/Zc3h12d/Lyn/Cxcr4/Ticam1/Ccdc88b/Lgals3/Dock8/Rasal3/Slfn2	47
GO:1903555	regulation of tumor necrosis factor superfamily cytokine production	36/713	219/28905	0.164384	6.6641	13.3807	1.82E-19	1.82E-19	2.10E-17			X	X	Ccl3/Acp5/Tgfb1/Ptpn6/Hspb1/Cyba/Cybb/Lpl/Cd274/Ccl4/Vsir/Pomc/Clu/Trem2/Ptprc/Fcgr2b/Tlr2/Gpnmb/Tnfrsf1a/Tyrobp/Pycard/Tmem106a/Nod1/Cd84/Tlr4/Zc3h12a/Zfp36/Tlr1/Ticam1/Cd14/Cx3cr1/Bcl3/Kcnn4/Fcer1g/Fcgr3/Clec7a	36
GO:1904018	positive regulation of vasculature development	33/713	185/28905	0.178378	7.23145	13.5221	4.49E-19	4.49E-19	4.97E-17		X		X	Itgb2/Itga5/Ramp2/Tgfb1/Hspb1/Hmox1/Cybb/Nfe2l2/Cd34/Rapgef3/Runx1/Smoc2/C3/Itgb1/Eng/Il1b/Ntrk1/Emilin1/Anxa3/Tnfrsf1a/Itgax/Ctsh/Tgfbr2/Tie1/Jcad/Grn/Fgf1/Hspb6/C3ar1/Zc3h12a/Cxcr4/Lgals3/Cx3cr1	33
GO:0032680	regulation of tumor necrosis factor production	35/713	216/28905	0.162037	6.56898	13.0649	9.39E-19	9.39E-19	1.00E-16			X	X	Ccl3/Acp5/Tgfb1/Ptpn6/Hspb1/Cyba/Cybb/Lpl/Ccl4/Vsir/Pomc/Clu/Trem2/Ptprc/Fcgr2b/Tlr2/Gpnmb/Tnfrsf1a/Tyrobp/Pycard/Tmem106a/Nod1/Cd84/Tlr4/Zc3h12a/Zfp36/Tlr1/Ticam1/Cd14/Cx3cr1/Bcl3/Kcnn4/Fcer1g/Fcgr3/Clec7a	35
GO:0042060	wound healing	45/713	373/28905	0.120643	4.89088	12.0281	1.65E-18	1.65E-18	1.70E-16					Pdgfb/Timp1/Apoe/Ptpn6/Cnn2/Hmox1/Cav1/Elk3/Mertk/Nfe2l2/Sdc4/Plek/Slc6a4/Plau/Myh9/Pros1/Wfdc1/Smoc2/Fermt3/Casp7/Cd151/Itgb1/Pdia4/Pdgfa/Slc11a1/Fn1/Eng/B4galt1/Cd9/Plat/Anxa2/Kank1/Hpse/Fgf1/Tlr4/Fzd7/Lyn/Hps4/Cxcr4/Cd109/Entpd1/Txk/Fcer1g/Ahnak/Clec7a	45
GO:0045766	positive regulation of angiogenesis	32/713	182/28905	0.175824	7.12791	13.1885	2.42E-18	2.42E-18	2.41E-16		X		X	Itgb2/Itga5/Ramp2/Hspb1/Hmox1/Cybb/Nfe2l2/Cd34/Rapgef3/Runx1/Smoc2/C3/Itgb1/Eng/Il1b/Ntrk1/Emilin1/Anxa3/Tnfrsf1a/Itgax/Ctsh/Tgfbr2/Tie1/Jcad/Grn/Fgf1/Hspb6/C3ar1/Zc3h12a/Cxcr4/Lgals3/Cx3cr1	32
GO:0045089	positive regulation of innate immune response	46/713	404/28905	0.113861	4.61594	11.6397	6.81E-18	6.81E-18	6.57E-16			X		Naglu/Spi1/Irf3/Cyba/Cav1/Sirt2/Cd274/Trem2/Cd74/Slc15a3/Rela/Pik3ap1/Casp1/Xcl1/Tlr2/Casp6/Slc15a4/Lag3/Tyrobp/Pycard/Plscr1/Mapkapk3/Casp4/Tlr13/Vav1/Nfkbiz/Unc93b1/Nod1/Tlr4/Lyn/Ikbke/Trim56/Lacc1/Tlr7/Tlr1/Ticam1/Cd300lf/Tifab/Cd14/Fpr2/Klrc2/Hmgb2/Txk/Tlr12/Irgm2/Clec7a	46
GO:0002237	response to molecule of bacterial origin	47/713	422/28905	0.111374	4.51512	11.5681	7.17E-18	7.17E-18	6.70E-16		X			Acp5/Naglu/Spi1/Irf3/Rhoa/Cd274/Cd68/Cxcl16/Map2k3/Ly86/Cxcl13/Trem2/Ankrd1/Rela/Casp7/Casp1/Slc11a1/Ncf2/Fcgr2b/Vim/Il1b/Tlr2/Tnfrsf1b/Cxcl1/Pycard/Plscr1/Plscr2/Mapkapk3/Casp4/Ssc5d/Nfkbiz/Sbno2/Cd84/Tlr4/Lyn/Zc3h12a/Zfp36/Tlr1/Ticam1/Tifab/Cd14/Cx3cr1/Adam17/Hmgb2/Irak4/Cd300lb/Irgm2	47
GO:0007249	canonical NF-kappaB signal transduction	37/713	264/28905	0.140152	5.68174	12.1528	1.37E-17	1.37E-17	1.25E-15		X			Tgfb1/Irf3/Hspb1/Cav1/Rhoa/Nkiras2/Prl/Trem2/Cd74/Rela/Casp1/Traf5/Il1b/Tlr2/Hdac1/Ltbr/Tnfrsf1a/Pycard/S100b/Tmem106a/Card11/Tgm2/Nod1/Tlr4/S100a13/Ikbke/Zc3h12a/Tlr7/Ticam1/Tifab/Cx3cr1/Bcl3/Irak4/Mas1/Irgm2/Clec7a/Ccl21b	37
GO:0046651	lymphocyte proliferation	44/713	378/28905	0.116402	4.71894	11.5744	1.57E-17	1.57E-17	1.38E-15		X			Itgb2/Icosl/Tgfb1/Ptpn6/Cd274/Sdc4/Vsir/Bmp4/Myc/Aif1/Cd74/Cd151/Cd28/Slc11a1/Inpp5d/Ptprc/Xcl1/Fcgr2b/Il1b/Sh2d2a/Laptm5/Tnfrsf1b/Pla2g2f/Gpnmb/Cd22/Tyrobp/Itgam/Pycard/Itgal/Msn/Tgfbr2/Nfkbiz/Card11/Cd81/Tlr4/Zc3h12d/Lyn/Cxcr4/Ticam1/Ccdc88b/Lgals3/Dock8/Rasal3/Slfn2	44
GO:1901342	regulation of vasculature development	40/713	317/28905	0.126183	5.11545	11.717	2.83E-17	2.83E-17	2.42E-15		X		X	Itgb2/Itga5/Ramp2/Tgfb1/Hspb1/Hmox1/Cybb/Nfe2l2/Stard13/Cd34/Cnmd/Rapgef3/Runx1/Smoc2/C3/Rela/Itgb1/Eng/Il1b/Ntrk1/Emilin1/Anxa3/Tnfrsf1a/Itgax/Ctsh/Tgfbr2/Tie1/Jcad/Grn/Fgf1/Hspb6/C3ar1/Stab1/Zc3h12a/Cxcr4/Rhoj/Foxc1/Lgals3/Cx3cr1/Ecscr	40
GO:0030595	leukocyte chemotaxis	35/713	242/28905	0.144628	5.86322	12.0818	3.82E-17	3.82E-17	3.17E-15		X			Itgb2/Pdgfb/Ccl3/Spi1/Il17ra/Csf1/Cxcl16/Ccl6/Ccl4/Ccl9/Cxcl13/Aif1/Cd74/Slamf9/Xcl1/Il1b/Edn3/Csf3r/Spp1/Cxcl1/Itgam/Arhgef5/Vav1/C3ar1/Cmklr1/Lyn/Rin3/Lgals3/Ch25h/Fpr2/Cx3cr1/Adam17/Fcer1g/Fcgr3/Ccl21b	35
GO:1903037	regulation of leukocyte cell-cell adhesion	45/713	405/28905	0.111111	4.50444	11.295	4.02E-17	4.02E-17	3.25E-15		X			Itgb2/Icosl/Tgfb1/Ptpn6/Hspb1/Cav1/Rhoa/Tnfaip8l2/Cd274/Sdc4/Vsir/Bmp4/Runx1/Aif1/Cd74/Rela/Cd28/Ptprc/Xcl1/Il1b/Laptm5/Pla2g2f/Gpnmb/Lag3/Pycard/Itgal/Tgfbr2/Nfkbiz/Card11/Icam1/Cd81/Gcnt1/Itpkb/Zc3h12d/H2-Ob/Zc3h12a/Ccdc88b/Lgals3/Lax1/Dock8/Rasal3/H2-Eb1/Lgals1/H2-Ab1/Ccl21b	45
GO:0070663	regulation of leukocyte proliferation	39/713	307/28905	0.127036	5.15003	11.6255	5.64E-17	5.64E-17	4.44E-15		X			Icosl/Stat6/Tgfb1/Ptpn6/Cnn2/Csf1/Cd274/Sdc4/Vsir/Bmp4/St6gal1/Aif1/Cd74/Cd28/Inpp5d/Ptprc/Xcl1/Fcgr2b/Il1b/Laptm5/Tnfrsf1b/Pla2g2f/Gpnmb/Cd22/Tyrobp/Pycard/Itgal/Tgfbr2/Card11/Cd81/Tlr4/Zc3h12d/Lyn/Ticam1/Ccdc88b/Lgals3/Rasal3/Csf2rb/Csf2rb2	39
GO:0045765	regulation of angiogenesis	39/713	310/28905	0.125806	5.10019	11.5425	7.88E-17	7.88E-17	6.05E-15		X		X	Itgb2/Itga5/Ramp2/Hspb1/Hmox1/Cybb/Nfe2l2/Stard13/Cd34/Cnmd/Rapgef3/Runx1/Smoc2/C3/Rela/Itgb1/Eng/Il1b/Ntrk1/Emilin1/Anxa3/Tnfrsf1a/Itgax/Ctsh/Tgfbr2/Tie1/Jcad/Grn/Fgf1/Hspb6/C3ar1/Stab1/Zc3h12a/Cxcr4/Rhoj/Foxc1/Lgals3/Cx3cr1/Ecscr	39
GO:0072593	reactive oxygen species metabolic process	35/713	262/28905	0.133588	5.41565	11.4182	4.76E-16	4.76E-16	3.56E-14	X		X	X	Itgb2/Pdgfb/Acp5/Naglu/Tgfb1/Cyba/Rhoa/Sirt2/Cybb/Nfe2l2/Ncf1/Pdk4/Plau/Xdh/Ncf2/Prdx6/Lcn2/Cxcl1/Tyrobp/Itgam/Abcd1/Birc3/Tgfbr2/Ucp2/Akr1c14/Vav1/Tlr4/Dcxr/Zc3h12a/Fpr2/Nrros/Hvcn1/Hba-a1/Hbb-bt/Clec7a	35
GO:0042098	T cell proliferation	35/713	265/28905	0.132075	5.35434	11.3245	6.80E-16	6.80E-16	4.97E-14					Itgb2/Icosl/Tgfb1/Ptpn6/Cd274/Sdc4/Vsir/Bmp4/Myc/Aif1/Cd151/Cd28/Slc11a1/Ptprc/Xcl1/Il1b/Sh2d2a/Laptm5/Tnfrsf1b/Pla2g2f/Gpnmb/Itgam/Pycard/Itgal/Msn/Tgfbr2/Card11/Cd81/Zc3h12d/Cxcr4/Ccdc88b/Lgals3/Dock8/Rasal3/Slfn2	35
GO:0043122	regulation of canonical NF-kappaB signal transduction	33/713	235/28905	0.140426	5.69285	11.4873	7.46E-16	7.46E-16	5.31E-14					Tgfb1/Irf3/Hspb1/Cav1/Rhoa/Nkiras2/Prl/Trem2/Cd74/Rela/Casp1/Traf5/Il1b/Hdac1/Ltbr/Tnfrsf1a/Pycard/S100b/Tmem106a/Card11/Tgm2/Nod1/Tlr4/S100a13/Ikbke/Zc3h12a/Ticam1/Cx3cr1/Irak4/Mas1/Irgm2/Clec7a/Ccl21b	33
GO:0032496	response to lipopolysaccharide	43/713	402/28905	0.106965	4.33637	10.7128	8.15E-16	8.15E-16	5.67E-14					Acp5/Naglu/Spi1/Irf3/Rhoa/Cd274/Cd68/Cxcl16/Map2k3/Ly86/Cxcl13/Trem2/Ankrd1/Rela/Casp7/Casp1/Slc11a1/Ncf2/Vim/Il1b/Tnfrsf1b/Cxcl1/Pycard/Plscr1/Plscr2/Mapkapk3/Casp4/Nfkbiz/Sbno2/Cd84/Tlr4/Lyn/Zc3h12a/Zfp36/Ticam1/Tifab/Cd14/Cx3cr1/Adam17/Hmgb2/Irak4/Cd300lb/Irgm2	43
GO:0002695	negative regulation of leukocyte activation	32/713	221/28905	0.144796	5.87004	11.5577	8.38E-16	8.38E-16	5.70E-14					Tgfb1/Ptpn6/Hspb1/Tnfaip8l2/Mertk/Cd274/Sdc4/Vsir/Bmp4/Samsn1/Runx1/Cd74/Fn1/Inpp5d/Fcgr2b/Laptm5/Pla2g2f/Fgr/Gpnmb/Lag3/Pglyrp1/Tyrobp/Grn/Cd84/Zc3h12d/Milr1/Lyn/Zc3h12a/Cd300lf/Lgals3/Lax1/Cst7	32
GO:0032944	regulation of mononuclear cell proliferation	36/713	285/28905	0.126316	5.12084	11.1182	1.09E-15	1.09E-15	7.22E-14					Icosl/Tgfb1/Ptpn6/Cnn2/Csf1/Cd274/Sdc4/Vsir/Bmp4/St6gal1/Aif1/Cd74/Cd28/Inpp5d/Ptprc/Xcl1/Fcgr2b/Il1b/Laptm5/Tnfrsf1b/Pla2g2f/Gpnmb/Cd22/Tyrobp/Pycard/Itgal/Tgfbr2/Card11/Cd81/Tlr4/Zc3h12d/Lyn/Ticam1/Ccdc88b/Lgals3/Rasal3	36
GO:0002573	myeloid leukocyte differentiation	36/713	287/28905	0.125436	5.08515	11.0609	1.36E-15	1.36E-15	8.83E-14					Ccl3/Tcirg1/Naglu/Spi1/Tgfb1/Psen2/Csf1/Lrrk1/Ccl9/Bmp4/Myc/Hcls1/Runx1/Trem2/Tmem178/Cd74/Inpp5d/Tlr2/Ltbr/Tyrobp/Itgam/Pir/Tgfbr2/Ucp2/Cebpa/Sbno2/C1qc/Cd81/Tlr4/Tcta/Lyn/Cd109/Cd300lf/Nrros/Fcer1g/Pirb	36
GO:0050863	regulation of T cell activation	43/713	408/28905	0.105392	4.2726	10.5873	1.39E-15	1.39E-15	8.85E-14					Icosl/Tgfb1/Ptpn6/Hspb1/Cav1/Rhoa/Tnfaip8l2/Cd274/Sdc4/Vsir/Bmp4/Runx1/Aif1/Cd74/Cd28/Ptprc/Xcl1/Il1b/Laptm5/Tnfrsf1b/Pla2g2f/Gpnmb/Lag3/Pycard/Itgal/Tgfbr2/Nfkbiz/Card11/Cd81/Itpkb/Zc3h12d/H2-Ob/Zc3h12a/Ctla2a/Ccdc88b/Duxbl1/Lgals3/Lax1/Dock8/Rasal3/H2-Eb1/Lgals1/H2-Ab1	43
GO:0032635	interleukin-6 production	29/713	182/28905	0.159341	6.45967	11.7503	1.44E-15	1.44E-15	8.98E-14					Tgfb1/Il17ra/Ptpn6/Cyba/Psen2/Lpl/Trem2/Aif1/Aqp4/Cd74/Rela/Inpp5d/Il1b/Tlr2/Laptm5/Tnfrsf1a/Tyrobp/Pycard/Tmem106a/Unc93b1/Nod1/Cd84/Tlr4/Zc3h12a/Tlr7/Tlr1/Ticam1/Fcer1g/Clec7a	29
GO:0071219	cellular response to molecule of bacterial origin	38/713	322/28905	0.118012	4.78422	10.8595	1.65E-15	1.65E-15	1.01E-13					Spi1/Irf3/Rhoa/Cd274/Cd68/Cxcl16/Map2k3/Ly86/Cxcl13/Trem2/Ankrd1/Rela/Casp7/Casp1/Fcgr2b/Vim/Il1b/Tlr2/Tnfrsf1b/Cxcl1/Pycard/Plscr1/Plscr2/Nfkbiz/Sbno2/Cd84/Tlr4/Lyn/Zc3h12a/Zfp36/Tlr1/Ticam1/Tifab/Cd14/Cx3cr1/Irak4/Cd300lb/Irgm2	38
GO:0032675	regulation of interleukin-6 production	28/713	173/28905	0.16185	6.56138	11.6677	2.95E-15	2.95E-15	1.76E-13					Tgfb1/Il17ra/Ptpn6/Cyba/Lpl/Trem2/Aif1/Aqp4/Cd74/Rela/Inpp5d/Il1b/Tlr2/Laptm5/Tnfrsf1a/Tyrobp/Pycard/Tmem106a/Unc93b1/Nod1/Cd84/Tlr4/Zc3h12a/Tlr7/Tlr1/Ticam1/Fcer1g/Clec7a	28
GO:0002460	adaptive immune response based on somatic recombination of immune receptors built from immunoglobulin superfamily domains	47/713	494/28905	0.0951417	3.85704	10.1859	3.34E-15	3.34E-15	1.96E-13					Icosl/Tcirg1/Stat6/Tgfb1/Il17ra/Ptpn6/Ly9/Cd274/Vsir/Gadd45g/Trem2/C3/Cd74/Cd28/Il1r1/Slc11a1/Inpp5d/Ptprc/Xcl1/Fcgr2b/Il1b/Tnfrsf1b/Csf3r/Slc15a4/Ctsc/Ctsh/Nfkbiz/C1qa/C1qc/C1qb/Unc93b1/Icam1/Cd81/C3ar1/Zc3h12a/Klhl6/Adam17/Bcl3/Fcer1g/Pirb/Fcgr3/Csf2rb/Csf2rb2/Slfn2/C4b/H2-Ab1/Clec7a	47
GO:0071674	mononuclear cell migration	30/713	203/28905	0.147783	5.99113	11.3488	3.82E-15	3.82E-15	2.20E-13					Pdgfb/Ccl3/Spi1/Tgfb1/Rhoa/Csf1/Cxcl16/Ccl6/Ccl4/Ccl9/Cxcl13/Aif1/Slamf9/Xcl1/Pycard/Itgal/Msn/Arhgef5/Icam1/C3ar1/Cmklr1/Lyn/Lgals3/Ch25h/Dock8/Fpr2/Cx3cr1/Adam17/Kcnn4/Ccl21b	30
GO:0071216	cellular response to biotic stimulus	39/713	350/28905	0.111429	4.51731	10.5285	4.78E-15	4.78E-15	2.70E-13					Spi1/Irf3/Rhoa/Cd274/Cd68/Cxcl16/Map2k3/Ly86/Cxcl13/Trem2/Ankrd1/Rela/Casp7/Casp1/Fcgr2b/Vim/Il1b/Tlr2/Tnfrsf1b/Cxcl1/Pycard/Plscr1/Plscr2/Nfkbiz/Sbno2/Cd84/Tlr4/Lyn/Zc3h12a/Zfp36/Tlr1/Ticam1/Tifab/Cd14/Cx3cr1/Irak4/Cd300lb/Irgm2/Clec7a	39
GO:0042116	macrophage activation	23/713	114/28905	0.201754	8.17912	12.2139	6.51E-15	6.51E-15	3.61E-13					Naglu/Clu/Trem2/Aif1/Casp1/Slc11a1/Tlr2/Ctsc/Tyrobp/Itgam/Slc7a2/Grn/Tmem106a/Cebpa/Sbno2/C1qa/Cd84/Tlr4/Tlr1/Ticam1/Cx3cr1/Kcnn4/Cst7	23
GO:0002685	regulation of leukocyte migration	33/713	253/28905	0.130435	5.28782	10.8938	6.69E-15	6.69E-15	3.64E-13					Spi1/Tgfb1/Cnn2/Rhoa/Csf1/Aoc3/Cxcl13/Trem2/Myo1f/Aif1/Cd74/Il1r1/Xcl1/Il1b/Edn3/Tlr2/Emilin1/Cd9/Pycard/Msn/Icam1/Cd81/Gcnt1/C3ar1/Cmklr1/Lyn/Rin3/Lgals3/Dock8/Fpr2/Cx3cr1/Adam17/Ccl21b	33
GO:0050729	positive regulation of inflammatory response	27/713	167/28905	0.161677	6.55437	11.4479	9.50E-15	9.50E-15	5.08E-13					Ccl3/Tgfb1/Il17ra/Lpl/Aoc3/Gsdmd/Trem2/C3/Casp12/Casp1/Cd28/Il1b/Tlr2/Tnfrsf1a/Ctsc/Pycard/Casp4/Grn/Cebpa/Nfkbiz/Cd81/Ctss/Tlr4/Kcnn4/Fcer1g/Fcgr3/Lgals1	27
GO:0097530	granulocyte migration	27/713	169/28905	0.159763	6.4768	11.3558	1.29E-14	1.29E-14	6.75E-13					Itgb2/Ccl3/Il17ra/Csf1/Ccl6/Ccl4/Ccl9/Cxcl13/Myo1f/Cd74/Il1r1/Xcl1/Il1b/Edn3/Tlr2/Csf3r/Spp1/Cxcl1/Itgam/Vav1/C3ar1/Cmklr1/Lgals3/Fcer1g/Fcgr3/Irak4/Ccl21b	27
GO:0007015	actin filament organization	45/713	477/28905	0.0943396	3.82453	9.89219	1.79E-14	1.79E-14	9.10E-13					Esam/Rhoc/Cnn2/Rhoa/Sdc4/Myo1c/Plek/Gas2l2/Lcp1/Sorbs3/Myh9/Rapgef3/Itgb5/Hcls1/Myo1f/Aif1/Tagln2/Tlr2/Iqgap3/Arpc1b/Arhgap25/Rhpn2/Pycard/Tpm4/Cotl1/Kank1/Inppl1/Dnm2/Casp4/Arhgef5/Asap3/Icam1/Plekhg2/Pakap/Daam2/Kank3/Rhoj/Tmsb4x/Cnn3/Pdlim1/Capg/Tmod3/Sh3d21/Rhog/Ccl21b	45
GO:0002758	innate immune response-activating signaling pathway	34/713	278/28905	0.122302	4.95813	10.5459	1.79E-14	1.79E-14	9.10E-13					Naglu/Irf3/Cyba/Cav1/Sirt2/Cd274/Trem2/Slc15a3/Rela/Pik3ap1/Casp1/Tlr2/Slc15a4/Tyrobp/Pycard/Mapkapk3/Casp4/Tlr13/Nfkbiz/Unc93b1/Nod1/Tlr4/Lyn/Lacc1/Tlr7/Tlr1/Ticam1/Cd300lf/Tifab/Cd14/Klrc2/Tlr12/Irgm2/Clec7a	34
GO:0002699	positive regulation of immune effector process	36/713	315/28905	0.114286	4.63314	10.3108	2.50E-14	2.50E-14	1.25E-12					Itgb2/Spi1/Stat6/Tgfb1/Ptpn6/Pomc/Trem2/C3/Cd74/Casp1/Cd28/Il1r1/Ptprc/Xcl1/Il1b/Tlr2/Laptm5/Fgr/Cxcl1/Lag3/Tyrobp/Itgam/Pycard/Casp4/Vav1/Nfkbiz/Cd81/Nod1/Tlr4/Lacc1/Tlr7/Ticam1/Klrc2/Fcer1g/Fcgr3/Clec7a	36
GO:0150076	neuroinflammatory response	20/713	87/28905	0.229885	9.31953	12.3591	2.70E-14	2.70E-14	1.33E-12					Naglu/Psen2/Clu/Trem2/Aif1/Itgb1/Casp1/Il1b/Tlr2/Tnfrsf1b/Ctsc/Tyrobp/Itgam/Grn/C1qa/Tlr4/Tlr1/Cx3cr1/Kcnn4/Cst7	20
GO:0001774	microglial cell activation	16/713	50/28905	0.32	12.9728	13.4751	3.59E-14	3.59E-14	1.73E-12					Naglu/Clu/Trem2/Aif1/Casp1/Tlr2/Ctsc/Tyrobp/Itgam/Grn/C1qa/Tlr4/Tlr1/Cx3cr1/Kcnn4/Cst7	16
GO:0050764	regulation of phagocytosis	23/713	123/28905	0.186992	7.58065	11.6311	3.66E-14	3.66E-14	1.74E-12					Tgfb1/Hck/Cnn2/Cyba/Mertk/Rack1/Myh9/Pros1/Trem2/C3/Slc11a1/Ptprc/Fcgr2b/Tlr2/Fgr/Pycard/Dnm2/Tgm2/Cd300lf/Fpr2/Fcer1g/Fcgr3/Clec7a	23
GO:0061900	glial cell activation	17/713	59/28905	0.288136	11.681	13.0604	4.06E-14	4.06E-14	1.90E-12					Naglu/Clu/Trem2/Aif1/Casp1/Il1b/Tlr2/Ctsc/Tyrobp/Itgam/Grn/C1qa/Tlr4/Tlr1/Cx3cr1/Kcnn4/Cst7	17
GO:0002218	activation of innate immune response	35/713	303/28905	0.115512	4.68284	10.2486	4.17E-14	4.17E-14	1.92E-12					Naglu/Irf3/Cyba/Cav1/Sirt2/Cd274/Trem2/Slc15a3/Rela/Pik3ap1/Casp1/Tlr2/Casp6/Slc15a4/Tyrobp/Pycard/Mapkapk3/Casp4/Tlr13/Nfkbiz/Unc93b1/Nod1/Tlr4/Lyn/Lacc1/Tlr7/Tlr1/Ticam1/Cd300lf/Tifab/Cd14/Klrc2/Tlr12/Irgm2/Clec7a	35
GO:0030100	regulation of endocytosis	37/713	339/28905	0.109145	4.42472	10.087	4.64E-14	4.64E-14	2.10E-12					Tgfb1/Apoe/Hck/Cnn2/Cyba/Cav1/Mertk/Sirt2/Rack1/Sfrp4/Clu/Myh9/Pros1/Trem2/C3/Cd151/Itgb1/Slc11a1/Ptprc/Fcgr2b/Tlr2/Fgr/Cd22/Pycard/Anxa2/Dnm2/Tgm2/Siglecf/Ankrd13a/Rin3/Cd300lf/Lgals3/Cd14/Fpr2/Fcer1g/Fcgr3/Clec7a	37
GO:0043123	positive regulation of canonical NF-kappaB signal transduction	26/713	164/28905	0.158537	6.42707	11.084	4.81E-14	4.81E-14	2.15E-12					Tgfb1/Irf3/Cav1/Rhoa/Prl/Cd74/Rela/Casp1/Traf5/Il1b/Ltbr/Tnfrsf1a/S100b/Tmem106a/Card11/Tgm2/Nod1/Tlr4/S100a13/Ikbke/Ticam1/Cx3cr1/Irak4/Mas1/Clec7a/Ccl21b	26
GO:0032611	interleukin-1 beta production	22/713	113/28905	0.19469	7.89274	11.675	5.50E-14	5.50E-14	2.42E-12					Ccl3/Acp5/Hspb1/Lpl/Gsdmd/Trem2/Aqp4/Rela/Casp1/Slamf9/Il1b/Tlr2/Tyrobp/Pycard/Casp4/Tmem106a/Nod1/Tlr4/Zc3h12a/Cx3cr1/Naip5/Clec7a	22
GO:1903706	regulation of hemopoiesis	43/713	457/28905	0.0940919	3.81448	9.64477	7.58E-14	7.58E-14	3.27E-12					Ccl3/Spi1/Tgfb1/Ptpn6/Hspb1/Rhoa/Csf1/Ccl9/Vsir/Meis1/Bmp4/Myc/Hcls1/Runx1/Tmem176a/Trem2/Tmem178/Cd74/Cd28/Inpp5d/Ptprc/Csf3r/Tmem176b/Lag3/Pglyrp1/Tyrobp/Itgam/Tgfbr2/Lmo2/Cebpa/Nfkbiz/Card11/C1qc/Itpkb/Tcta/Lyn/Zc3h12a/Ctla2a/Zfp36/Duxbl1/Hmgb2/Pirb/Ccl21b	43
GO:1990266	neutrophil migration	24/713	140/28905	0.171429	6.94971	11.2225	7.66E-14	7.66E-14	3.27E-12					Itgb2/Ccl3/Ccl6/Ccl4/Ccl9/Cxcl13/Myo1f/Cd74/Il1r1/Xcl1/Il1b/Edn3/Tlr2/Csf3r/Spp1/Cxcl1/Itgam/Vav1/C3ar1/Lgals3/Fcer1g/Fcgr3/Irak4/Ccl21b	24
GO:0002703	regulation of leukocyte mediated immunity	35/713	311/28905	0.11254	4.56238	10.0448	9.12E-14	9.12E-14	3.84E-12					Itgb2/Spi1/Stat6/Tgfb1/Ptpn6/Hmox1/Vsir/Pomc/Trem2/C3/Cd28/Il1r1/Ptprc/Xcl1/Fcgr2b/Il1b/Tlr2/Tnfrsf1b/Fgr/Cxcl1/Slc15a4/Lag3/Tyrobp/Itgam/Vav1/Cd81/Cd84/Tlr4/Lyn/Ticam1/Cx3cr1/Klrc2/Fcer1g/Fcgr3/Clec7a	35
GO:0050867	positive regulation of cell activation	41/713	421/28905	0.0973872	3.94807	9.69035	9.31E-14	9.31E-14	3.87E-12					Pdgfb/Icosl/Spi1/Stat6/Tgfb1/Cav1/Rhoa/Cd274/Vsir/Plek/Runx1/Trem2/Aif1/Cd74/Cd28/Inpp5d/Ptprc/Xcl1/Il1b/Ctsc/Tyrobp/Pycard/Itgal/Tgfbr2/Cebpa/Nfkbiz/Card11/Cd81/Itpkb/Tlr4/H2-Ob/Ticam1/Ccdc88b/Dock8/Rasal3/Kcnn4/H2-Eb1/Cd300lb/Lgals1/H2-Ab1/Clec7a	41
GO:0001818	negative regulation of cytokine production	35/713	312/28905	0.112179	4.54775	10.0199	1.00E-13	1.00E-13	4.06E-12					Acp5/Tgfb1/Ptpn6/Hmox1/Mertk/Cd34/Cd274/Vsir/Pomc/Trem2/Aqp4/Slc11a1/Fn1/Inpp5d/Ptprc/Fcgr2b/Tlr2/Laptm5/Gpnmb/Anxa4/Lag3/Tnfrsf1a/Pglyrp1/Tyrobp/Pycard/Abcd1/Ssc5d/Cd84/Tlr4/Cmklr1/Zc3h12a/Zfp36/Cx3cr1/Bcl3/Irgm2	35
GO:0071222	cellular response to lipopolysaccharide	35/713	312/28905	0.112179	4.54775	10.0199	1.00E-13	1.00E-13	4.06E-12					Spi1/Irf3/Rhoa/Cd274/Cd68/Cxcl16/Map2k3/Ly86/Cxcl13/Trem2/Ankrd1/Rela/Casp7/Casp1/Vim/Il1b/Tnfrsf1b/Cxcl1/Pycard/Plscr1/Plscr2/Nfkbiz/Sbno2/Cd84/Tlr4/Lyn/Zc3h12a/Zfp36/Ticam1/Tifab/Cd14/Cx3cr1/Irak4/Cd300lb/Irgm2	35
GO:0032760	positive regulation of tumor necrosis factor production	24/713	142/28905	0.169014	6.85183	11.1168	1.06E-13	1.06E-13	4.23E-12					Ccl3/Tgfb1/Hspb1/Cyba/Cybb/Lpl/Ccl4/Clu/Ptprc/Fcgr2b/Tlr2/Tnfrsf1a/Tyrobp/Pycard/Tmem106a/Nod1/Cd84/Tlr4/Tlr1/Ticam1/Cd14/Fcer1g/Fcgr3/Clec7a	24
GO:0050670	regulation of lymphocyte proliferation	33/713	280/28905	0.117857	4.77793	10.1023	1.27E-13	1.27E-13	4.98E-12					Icosl/Tgfb1/Ptpn6/Cd274/Sdc4/Vsir/Bmp4/Aif1/Cd74/Cd28/Inpp5d/Ptprc/Xcl1/Fcgr2b/Il1b/Laptm5/Tnfrsf1b/Pla2g2f/Gpnmb/Cd22/Tyrobp/Pycard/Itgal/Tgfbr2/Card11/Cd81/Tlr4/Zc3h12d/Lyn/Ticam1/Ccdc88b/Lgals3/Rasal3	33
GO:0002269	leukocyte activation involved in inflammatory response	16/713	54/28905	0.296296	12.0118	12.8806	1.40E-13	1.40E-13	5.46E-12					Naglu/Clu/Trem2/Aif1/Casp1/Tlr2/Ctsc/Tyrobp/Itgam/Grn/C1qa/Tlr4/Tlr1/Cx3cr1/Kcnn4/Cst7	16
GO:1903557	positive regulation of tumor necrosis factor superfamily cytokine production	24/713	144/28905	0.166667	6.75666	11.0131	1.46E-13	1.46E-13	5.60E-12					Ccl3/Tgfb1/Hspb1/Cyba/Cybb/Lpl/Ccl4/Clu/Ptprc/Fcgr2b/Tlr2/Tnfrsf1a/Tyrobp/Pycard/Tmem106a/Nod1/Cd84/Tlr4/Tlr1/Ticam1/Cd14/Fcer1g/Fcgr3/Clec7a	24
GO:0002221	pattern recognition receptor signaling pathway	32/713	267/28905	0.11985	4.85872	10.0737	1.87E-13	1.87E-13	7.09E-12					Naglu/Irf3/Cyba/Cav1/Sirt2/Cd274/Trem2/Slc15a3/Rela/Pik3ap1/Casp1/Tlr2/Slc15a4/Pycard/Mapkapk3/Casp4/Tlr13/Nfkbiz/Unc93b1/Nod1/Tlr4/Lyn/Lacc1/Tlr7/Tlr1/Ticam1/Cd300lf/Tifab/Cd14/Tlr12/Irgm2/Clec7a	32
GO:0060760	positive regulation of response to cytokine stimulus	17/713	65/28905	0.261538	10.6028	12.3258	2.38E-13	2.38E-13	8.90E-12					Irf3/Csf1/Trem2/Cd74/Casp1/Il1r1/Tlr2/Laptm5/Casp4/Tlr4/Ikbke/Trim56/Cxcr4/Cd300lf/Adam17/Txk/Irgm2	17
GO:0032612	interleukin-1 production	23/713	134/28905	0.171642	6.95835	10.9942	2.46E-13	2.46E-13	9.10E-12					Ccl3/Acp5/Hspb1/Lpl/Gsdmd/Trem2/Aqp4/Rela/Casp1/Slamf9/Il1b/Tlr2/Tyrobp/Pycard/Casp4/Tmem106a/Nod1/Tlr4/S100a13/Zc3h12a/Cx3cr1/Naip5/Clec7a	23
GO:2000379	positive regulation of reactive oxygen species metabolic process	19/713	86/28905	0.22093	8.95651	11.7515	2.59E-13	2.59E-13	9.46E-12					Itgb2/Pdgfb/Tgfb1/Cyba/Nfe2l2/Plau/Xdh/Lcn2/Cxcl1/Tyrobp/Itgam/Tgfbr2/Akr1c14/Tlr4/Dcxr/Zc3h12a/Fpr2/Hvcn1/Clec7a	19
GO:0002696	positive regulation of leukocyte activation	39/713	397/28905	0.0982368	3.98252	9.51602	2.87E-13	2.87E-13	1.03E-11					Icosl/Spi1/Stat6/Tgfb1/Cav1/Rhoa/Cd274/Vsir/Runx1/Trem2/Aif1/Cd74/Cd28/Inpp5d/Ptprc/Xcl1/Il1b/Ctsc/Tyrobp/Pycard/Itgal/Tgfbr2/Cebpa/Nfkbiz/Card11/Cd81/Itpkb/Tlr4/H2-Ob/Ticam1/Ccdc88b/Dock8/Rasal3/Kcnn4/H2-Eb1/Cd300lb/Lgals1/H2-Ab1/Clec7a	39
GO:0002495	antigen processing and presentation of peptide antigen via MHC class II	12/713	26/28905	0.461538	18.7108	14.3679	3.26E-13	3.26E-13	1.16E-11					Ctse/Trem2/Cd74/Fcgr2b/Pycard/Ifi30/Unc93b1/Ctss/H2-Ob/Fcer1g/H2-Eb1/H2-Ab1	12
GO:0071621	granulocyte chemotaxis	23/713	137/28905	0.167883	6.80598	10.8328	4.01E-13	4.01E-13	1.41E-11					Itgb2/Ccl3/Il17ra/Csf1/Ccl6/Ccl4/Ccl9/Cxcl13/Cd74/Xcl1/Il1b/Edn3/Csf3r/Spp1/Cxcl1/Itgam/Vav1/C3ar1/Cmklr1/Lgals3/Fcer1g/Fcgr3/Ccl21b	23
GO:0032755	positive regulation of interleukin-6 production	21/713	113/28905	0.185841	7.53398	11.0673	5.37E-13	5.37E-13	1.87E-11					Tgfb1/Il17ra/Cyba/Lpl/Aif1/Cd74/Rela/Il1b/Tlr2/Laptm5/Tyrobp/Pycard/Tmem106a/Unc93b1/Nod1/Tlr4/Tlr7/Tlr1/Ticam1/Fcer1g/Clec7a	21
GO:2000377	regulation of reactive oxygen species metabolic process	25/713	169/28905	0.147929	5.99704	10.361	7.40E-13	7.40E-13	2.54E-11					Itgb2/Pdgfb/Acp5/Tgfb1/Cyba/Rhoa/Sirt2/Nfe2l2/Plau/Xdh/Ncf2/Lcn2/Cxcl1/Tyrobp/Itgam/Abcd1/Birc3/Tgfbr2/Akr1c14/Tlr4/Dcxr/Zc3h12a/Fpr2/Hvcn1/Clec7a	25
GO:0070371	ERK1 and ERK2 cascade	37/713	371/28905	0.0997305	4.04307	9.38163	7.46E-13	7.46E-13	2.54E-11					Pdgfb/Ccl3/Tgfb1/Apoe/Ptpn6/Cav1/Ccl6/Ccl4/Ccl9/Bmp4/Myc/Myh9/Trem2/C3/Cd74/Pdgfa/Fn1/Ptprc/Xcl1/Il1b/Tlr2/Iqgap3/Emilin1/Gpnmb/Pycard/Ctsh/Inppl1/Fgf1/Icam1/Nod1/Tlr4/Lyn/Cxcr4/P2ry6/Fpr2/Adam17/Ccl21b	37
GO:0042742	defense response to bacterium	40/713	430/28905	0.0930233	3.77116	9.20714	8.23E-13	8.23E-13	2.77E-11					Acp5/Hck/Cyba/Ncf1/Rnase4/Gsdmd/Cxcl13/Trem2/Myo1f/Casp7/Casp1/Slc11a1/Slamf9/Lcn2/Il1b/Pld1/Tlr2/Fgr/Emilin1/Anxa3/Tnfrsf1a/Pglyrp1/Pycard/Casp4/Grn/Ssc5d/Nfkbiz/Nod1/Fau/Tlr4/Stab1/Fpr2/Adam17/Bcl3/Hmgb2/Fcer1g/Lyz2/Wfdc17/Irgm2/Naip5	40
GO:0002504	antigen processing and presentation of peptide or polysaccharide antigen via MHC class II	12/713	28/28905	0.428571	17.3743	13.7856	9.82E-13	9.82E-13	3.26E-11					Ctse/Trem2/Cd74/Fcgr2b/Pycard/Ifi30/Unc93b1/Ctss/H2-Ob/Fcer1g/H2-Eb1/H2-Ab1	12
GO:0032651	regulation of interleukin-1 beta production	20/713	107/28905	0.186916	7.57756	10.8402	1.72E-12	1.72E-12	5.64E-11					Ccl3/Acp5/Hspb1/Lpl/Gsdmd/Trem2/Aqp4/Rela/Casp1/Tlr2/Tyrobp/Pycard/Casp4/Tmem106a/Nod1/Tlr4/Zc3h12a/Cx3cr1/Naip5/Clec7a	20
GO:0002367	cytokine production involved in immune response	25/713	176/28905	0.142045	5.75852	10.07	1.88E-12	1.88E-12	6.10E-11					Acp5/Tgfb1/Hmox1/Psen2/Vsir/Cd74/Casp1/Il1r1/Slc11a1/Slamf9/Xcl1/Il1b/Tlr2/Laptm5/Tnfrsf1b/Pycard/Casp4/Cd81/Nod1/Tlr4/Lacc1/Tlr7/Ticam1/Fcer1g/Clec7a	25
GO:0002687	positive regulation of leukocyte migration	25/713	179/28905	0.139665	5.66201	9.94999	2.76E-12	2.76E-12	8.87E-11					Spi1/Tgfb1/Rhoa/Csf1/Aoc3/Cxcl13/Trem2/Myo1f/Aif1/Cd74/Il1r1/Xcl1/Il1b/Edn3/Tlr2/Pycard/Icam1/C3ar1/Cmklr1/Lgals3/Dock8/Fpr2/Cx3cr1/Adam17/Ccl21b	25
GO:1902105	regulation of leukocyte differentiation	36/713	369/28905	0.097561	3.95512	9.08558	2.92E-12	2.92E-12	9.30E-11					Ccl3/Spi1/Tgfb1/Ptpn6/Hspb1/Rhoa/Csf1/Ccl9/Vsir/Bmp4/Myc/Hcls1/Runx1/Tmem176a/Trem2/Tmem178/Cd74/Cd28/Inpp5d/Ptprc/Tmem176b/Lag3/Pglyrp1/Tyrobp/Itgam/Tgfbr2/Nfkbiz/Card11/C1qc/Itpkb/Tcta/Lyn/Zc3h12a/Ctla2a/Duxbl1/Pirb	36
GO:0030098	lymphocyte differentiation	42/713	490/28905	0.0857143	3.47485	8.78688	3.26E-12	3.26E-12	1.03E-10					Tcirg1/Spi1/Stat6/Tgfb1/Ptpn6/Ly9/Hspb1/Rhoa/Mertk/Mfng/Vsir/Gadd45g/Ctsl/Bmp4/Runx1/Cd74/Cd28/Inpp5d/Ptprc/Il1b/Ntrk1/Laptm5/Lag3/Pglyrp1/Cd3d/Cmtm7/Tgfbr2/Lyl1/Vav1/Nfkbiz/Card11/Itpkb/Fzd7/Zc3h12a/Ctla2a/Duxbl1/Adam17/Bcl3/Txk/Fcer1g/Lgals1/H2-Ab1	42
GO:0001667	ameboidal-type cell migration	41/713	470/28905	0.087234	3.53647	8.81682	3.40E-12	3.40E-12	1.06E-10					Itgb2/Pdgfb/Timp1/Rin2/Tgfb1/Apoe/Pax3/Hspb1/Hmox1/Rhoa/Nfe2l2/Stard13/Sdc4/Map2k3/Sgpl1/Bmp4/Myh9/Cxcl13/Smoc2/Lrp5/Itgb1/Fn1/Lcn2/Edn3/Anxa3/Arhgdib/Arhgap4/Ctsh/Tgfbr2/Kank1/Jcad/Grn/Fgf1/Nrtn/Daam2/Zc3h12a/Cxcr4/Rhoj/Adam17/Pdlim1/Cd248	41
GO:0051250	negative regulation of lymphocyte activation	26/713	197/28905	0.13198	5.35045	9.74377	3.80E-12	3.80E-12	1.17E-10					Tgfb1/Ptpn6/Hspb1/Tnfaip8l2/Mertk/Cd274/Sdc4/Vsir/Bmp4/Samsn1/Runx1/Cd74/Inpp5d/Fcgr2b/Laptm5/Pla2g2f/Fgr/Gpnmb/Lag3/Pglyrp1/Tyrobp/Zc3h12d/Lyn/Zc3h12a/Lgals3/Lax1	26
GO:0034612	response to tumor necrosis factor	27/713	213/28905	0.126761	5.13887	9.64166	3.85E-12	3.85E-12	1.18E-10					Ccl3/Endog/Nfe2l2/Nkiras2/Slc2a4/Cxcl16/Ccl6/Ccl4/Ccl9/Rack1/Ankrd1/Rela/Casp1/Xcl1/Traf5/Laptm5/Tnfrsf1a/Pycard/Birc3/Cebpa/Zc3h12a/Zfp36/Cd14/Cx3cr1/Adam17/Naip5/Ccl21b	27
GO:0030593	neutrophil chemotaxis	20/713	112/28905	0.178571	7.23928	10.5211	4.17E-12	4.17E-12	1.26E-10					Itgb2/Ccl3/Ccl6/Ccl4/Ccl9/Cxcl13/Cd74/Xcl1/Il1b/Edn3/Csf3r/Spp1/Cxcl1/Itgam/Vav1/C3ar1/Lgals3/Fcer1g/Fcgr3/Ccl21b	20
GO:0043254	regulation of protein-containing complex assembly	40/713	453/28905	0.0883002	3.57969	8.80077	4.29E-12	4.29E-12	1.28E-10					Esam/Rhoc/Tgfb1/Apoe/Hck/Cav1/Rhoa/Tppp3/Sirt2/Myo1c/Plek/Ncln/Rack1/Lcp1/Clu/Hcls1/Cxcl13/Trem2/Tlr2/Pycard/Msn/Cotl1/Kank1/Casp4/Arhgef5/Sh3glb1/Icam1/Plekhg2/Tlr4/Daam2/Kank3/Ikbke/Ticam1/Tmsb4x/Lgals3/Capg/Tmod3/Irgm2/Clec7a/Ccl21b	40
GO:0042113	B cell activation	33/713	319/28905	0.103448	4.19379	9.12191	4.86E-12	4.86E-12	1.44E-10					Icosl/Tcirg1/Spi1/Stat6/Tgfb1/Ptpn6/Mfng/Samsn1/Cd74/Cd28/Inpp5d/Ptprc/Fcgr2b/Ntrk1/Laptm5/Slc15a4/Cd22/Tyrobp/Cmtm7/Lyl1/Nfkbiz/Card11/Cd81/Tlr4/Lat2/Lyn/Ticam1/Lax1/Adam17/Bcl3/Blnk/Lgals1/H2-Ab1	33
GO:0071402	cellular response to lipoprotein particle stimulus	13/713	39/28905	0.333333	13.5133	12.4358	5.06E-12	5.06E-12	1.48E-10					Itgb2/Tgfb1/Apoe/Lpl/Cd68/Trem2/Itgb1/Cd9/Cd81/Tlr4/Ticam1/Adam17/Fcer1g	13
GO:0002700	regulation of production of molecular mediator of immune response	28/713	233/28905	0.120172	4.87176	9.43665	5.70E-12	5.70E-12	1.66E-10					Acp5/Stat6/Tgfb1/Hmox1/Vsir/Cd74/Casp1/Cd28/Il1r1/Ptprc/Xcl1/Fcgr2b/Il1b/Tlr2/Laptm5/Tnfrsf1b/Slc15a4/Cd22/Pycard/Casp4/Cd81/Nod1/Tlr4/Lacc1/Tlr7/Ticam1/Fcer1g/Clec7a	28
GO:0032652	regulation of interleukin-1 production	21/713	128/28905	0.164062	6.65109	10.19	6.66E-12	6.66E-12	1.92E-10					Ccl3/Acp5/Hspb1/Lpl/Gsdmd/Trem2/Aqp4/Rela/Casp1/Tlr2/Tyrobp/Pycard/Casp4/Tmem106a/Nod1/Tlr4/S100a13/Zc3h12a/Cx3cr1/Naip5/Clec7a	21
GO:0002444	myeloid leukocyte mediated immunity	23/713	157/28905	0.146497	5.93898	9.86833	7.54E-12	7.54E-12	2.14E-10					Itgb2/Spi1/Hmox1/Ncf1/Pomc/C3/Myo1f/Fcgr2b/Fgr/Cxcl1/Anxa3/Tyrobp/Itgam/Cd84/Milr1/Lat2/Lyn/Ticam1/Cx3cr1/Fcer1g/Fcgr3/Irak4/Cd300lb	23
GO:0002449	lymphocyte mediated immunity	41/713	482/28905	0.0850622	3.44842	8.62056	7.57E-12	7.57E-12	2.14E-10					Icosl/Tcirg1/Stat6/Tgfb1/Ptpn6/Vsir/Trem2/C3/Cd74/Cd28/Il1r1/Slc11a1/Inpp5d/Ptprc/Xcl1/Fcgr2b/Il1b/Tnfrsf1b/Csf3r/Slc15a4/Lag3/Ctsc/Ctsh/Vav1/Nfkbiz/C1qa/C1qc/C1qb/Unc93b1/Icam1/Cd81/Klrc2/Bcl3/Fcer1g/Pirb/Fcgr3/Csf2rb/Csf2rb2/Slfn2/C4b/H2-Ab1	41
GO:0061082	myeloid leukocyte cytokine production	16/713	69/28905	0.231884	9.40057	11.1103	9.03E-12	9.03E-12	2.51E-10					Acp5/Tgfb1/Hmox1/Psen2/Cd74/Casp1/Il1b/Tlr2/Laptm5/Pycard/Casp4/Nod1/Tlr4/Tlr7/Ticam1/Fcer1g	16
GO:1990868	response to chemokine	17/713	80/28905	0.2125	8.61474	10.8462	9.16E-12	9.16E-12	2.51E-10					Ccl3/Rhoa/Ccl6/Ccl4/Ccl9/Cxcl13/Trem2/Xcl1/Cxcl1/Lyn/Zc3h12a/Cxcr4/Cxcr6/Foxc1/Dock8/Cx3cr1/Ccl21b	17
GO:1990869	cellular response to chemokine	17/713	80/28905	0.2125	8.61474	10.8462	9.16E-12	9.16E-12	2.51E-10					Ccl3/Rhoa/Ccl6/Ccl4/Ccl9/Cxcl13/Trem2/Xcl1/Cxcl1/Lyn/Zc3h12a/Cxcr4/Cxcr6/Foxc1/Dock8/Cx3cr1/Ccl21b	17
GO:0001961	positive regulation of cytokine-mediated signaling pathway	15/713	59/28905	0.254237	10.3068	11.38	9.61E-12	9.61E-12	2.61E-10					Irf3/Csf1/Trem2/Cd74/Casp1/Il1r1/Laptm5/Casp4/Ikbke/Trim56/Cxcr4/Cd300lf/Adam17/Txk/Irgm2	15
GO:0070374	positive regulation of ERK1 and ERK2 cascade	28/713	240/28905	0.116667	4.72966	9.22699	1.17E-11	1.17E-11	3.15E-10					Pdgfb/Ccl3/Tgfb1/Apoe/Ccl6/Ccl4/Ccl9/Bmp4/Myh9/Trem2/C3/Cd74/Pdgfa/Ptprc/Xcl1/Il1b/Tlr2/Gpnmb/Pycard/Fgf1/Icam1/Nod1/Tlr4/Cxcr4/P2ry6/Fpr2/Adam17/Ccl21b	28
GO:0018212	peptidyl-tyrosine modification	32/713	311/28905	0.102894	4.17132	8.94217	1.18E-11	1.18E-11	3.16E-10					Itgb2/Pdgfb/Itga5/Tgfb1/Hck/Ptpn6/Cav1/Crlf1/Psen2/Lrrk1/Gh/Hcls1/Samsn1/Trem2/Cd74/Itgb1/Pdgfa/Ptprc/Srms/Ntrk1/Fgr/Tpst2/Tnfrsf1a/Mvp/Cspg4/Icam1/Tlr4/Lyn/Adam17/Socs3/Ctf2/Clec7a	32
GO:0006801	superoxide metabolic process	16/713	72/28905	0.222222	9.00888	10.8207	1.81E-11	1.81E-11	4.80E-10					Itgb2/Acp5/Naglu/Tgfb1/Cyba/Cybb/Nfe2l2/Ncf1/Ncf2/Cxcl1/Tyrobp/Itgam/Fpr2/Nrros/Hvcn1/Clec7a	16
GO:0034341	response to type II interferon	22/713	149/28905	0.147651	5.98577	9.70335	1.83E-11	1.83E-11	4.81E-10					Ccl3/Myo1c/Cxcl16/Ccl6/Ccl4/Ccl9/Aqp4/Cd74/Ifitm1/Casp1/Slc11a1/Xcl1/Vim/Tlr2/Tlr4/Txk/Capg/H2-Eb1/Ifitm2/Irgm2/H2-Ab1/Ccl21b	22
GO:1903039	positive regulation of leukocyte cell-cell adhesion	31/713	298/28905	0.104027	4.21725	8.87804	1.87E-11	1.87E-11	4.86E-10					Itgb2/Icosl/Tgfb1/Cav1/Rhoa/Cd274/Vsir/Runx1/Aif1/Cd74/Rela/Cd28/Ptprc/Xcl1/Il1b/Pycard/Itgal/Tgfbr2/Nfkbiz/Card11/Icam1/Cd81/Gcnt1/Itpkb/H2-Ob/Ccdc88b/Dock8/Rasal3/H2-Eb1/Lgals1/H2-Ab1	31
GO:0060759	regulation of response to cytokine stimulus	23/713	164/28905	0.140244	5.68548	9.56943	1.89E-11	1.89E-11	4.86E-10					Irf3/Cav1/Csf1/Nkiras2/Trem2/Cd74/Casp1/Il1r1/Ptprc/Tlr2/Laptm5/Tnfrsf1a/Pycard/Casp4/Tlr4/Ikbke/Trim56/Cxcr4/Cd300lf/Adam17/Txk/Irgm2/Naip5	23
GO:0019882	antigen processing and presentation	21/713	135/28905	0.155556	6.30622	9.82749	1.91E-11	1.91E-11	4.88E-10					Ctse/Cd68/Rab32/Ctsl/Trem2/Cd74/Slc11a1/Fcgr2b/Pycard/Ifi30/Unc93b1/Icam1/Nod1/Ctss/H2-Ob/Wdfy4/Fcer1g/Fcgr3/H2-Eb1/H2-Ab1/Psmb9	21
GO:0010934	macrophage cytokine production	14/713	52/28905	0.269231	10.9146	11.38	2.03E-11	2.03E-11	5.14E-10					Acp5/Tgfb1/Psen2/Cd74/Casp1/Il1b/Tlr2/Laptm5/Pycard/Casp4/Nod1/Tlr4/Tlr7/Ticam1	14
GO:0050817	coagulation	24/713	180/28905	0.133333	5.40533	9.42856	2.06E-11	2.06E-11	5.17E-10					Pdgfb/Apoe/Ptpn6/Cav1/Psen2/Mertk/Nfe2l2/Plek/Slc6a4/Plau/Pros1/Fermt3/Pdia4/Pdgfa/Cd9/Plat/Anxa2/Hpse/Tlr4/Lyn/Hps4/Entpd1/Txk/Fcer1g	24
GO:0002285	lymphocyte activation involved in immune response	27/713	230/28905	0.117391	4.75904	9.10228	2.36E-11	2.36E-11	5.88E-10					Icosl/Spi1/Stat6/Tgfb1/Ly9/Psen2/Mfng/Gadd45g/Lcp1/Cd74/Cd28/Slc11a1/Ptprc/Apbb1ip/Slc15a4/Pglyrp1/Itgal/Nfkbiz/Icam1/Cd81/Tlr4/Zc3h12a/Lgals3/Bcl3/Fcer1g/Lgals1/Slfn2	27
GO:0051251	positive regulation of lymphocyte activation	34/713	360/28905	0.0944444	3.82878	8.58906	2.89E-11	2.89E-11	7.14E-10					Icosl/Spi1/Stat6/Tgfb1/Cav1/Rhoa/Cd274/Vsir/Runx1/Aif1/Cd74/Cd28/Inpp5d/Ptprc/Xcl1/Il1b/Tyrobp/Pycard/Itgal/Tgfbr2/Nfkbiz/Card11/Cd81/Itpkb/Tlr4/H2-Ob/Ticam1/Ccdc88b/Dock8/Rasal3/H2-Eb1/Lgals1/H2-Ab1/Clec7a	34
GO:0002718	regulation of cytokine production involved in immune response	22/713	153/28905	0.143791	5.82928	9.52477	3.13E-11	3.13E-11	7.68E-10					Acp5/Tgfb1/Hmox1/Vsir/Cd74/Casp1/Il1r1/Xcl1/Il1b/Tlr2/Laptm5/Tnfrsf1b/Pycard/Casp4/Cd81/Nod1/Tlr4/Lacc1/Tlr7/Ticam1/Fcer1g/Clec7a	22
GO:0055094	response to lipoprotein particle	12/713	36/28905	0.333333	13.5133	11.9473	3.37E-11	3.37E-11	8.20E-10					Itgb2/Tgfb1/Apoe/Lpl/Cd68/Trem2/Itgb1/Cd9/Cd81/Tlr4/Ticam1/Fcer1g	12
GO:0070372	regulation of ERK1 and ERK2 cascade	33/713	343/28905	0.0962099	3.90035	8.59337	3.45E-11	3.45E-11	8.33E-10					Pdgfb/Ccl3/Tgfb1/Apoe/Ptpn6/Cav1/Ccl6/Ccl4/Ccl9/Bmp4/Myh9/Trem2/C3/Cd74/Pdgfa/Fn1/Ptprc/Xcl1/Il1b/Tlr2/Emilin1/Gpnmb/Pycard/Fgf1/Icam1/Nod1/Tlr4/Lyn/Cxcr4/P2ry6/Fpr2/Adam17/Ccl21b	33
GO:0002440	production of molecular mediator of immune response	37/713	423/28905	0.0874704	3.54605	8.38905	3.63E-11	3.63E-11	8.68E-10					Icosl/Acp5/Tcirg1/Stat6/Tgfb1/Hmox1/Psen2/Vsir/Cd74/Casp1/Cd28/Il1r1/Slc11a1/Ptprc/Slamf9/Xcl1/Fcgr2b/Il1b/Tlr2/Laptm5/Tnfrsf1b/Slc15a4/Cd22/Pycard/Casp4/Nfkbiz/Card11/Cd81/Nod1/Tlr4/Lacc1/Tlr7/Ticam1/Lax1/Fcer1g/H2-Ab1/Clec7a	37
GO:0019886	antigen processing and presentation of exogenous peptide antigen via MHC class II	10/713	22/28905	0.454545	18.4273	13.0041	3.88E-11	3.88E-11	9.21E-10					Ctse/Cd74/Fcgr2b/Ifi30/Unc93b1/Ctss/H2-Ob/Fcer1g/H2-Eb1/H2-Ab1	10
GO:0051345	positive regulation of hydrolase activity	40/713	488/28905	0.0819672	3.32295	8.2304	4.26E-11	4.26E-11	1.00E-09					Ccl3/Rhoc/Rhoa/Ctsd/Ccl6/Ccl4/Ccl9/Vsir/Plek/Rack1/Ctsl/Myc/Rapgef3/Cxcl13/Xdh/Itgb1/Casp1/Ptprc/Xcl1/Ntrk1/Laptm5/Arhgap25/Pycard/Ctsh/Arhgef5/Vav1/Grn/Arhgap45/Asap3/Nod1/Ctss/Rgl3/Tax1bp3/Lyn/Dock8/Hmgb2/Txk/Rhog/Clec7a/Ccl21b	40
GO:0030198	extracellular matrix organization	32/713	327/28905	0.0978593	3.96721	8.58159	4.41E-11	4.41E-11	1.03E-09					Ramp2/Tgfb1/Plod3/Sulf2/Cav1/Matn4/Gfap/Lcp1/Smoc2/Col11a2/Efemp2/Mmp19/Itgb1/Fn1/Eng/Cst3/B4galt1/Tnfrsf1b/Emilin1/Antxr2/Tnfrsf1a/Col4a1/Has3/Anxa2/Tie1/Ctss/Vwa1/Mfap4/Zfp469/Foxc1/Lgals3/Bcl3	32
GO:0018108	peptidyl-tyrosine phosphorylation	31/713	309/28905	0.100324	4.06712	8.62021	4.73E-11	4.73E-11	1.10E-09					Itgb2/Pdgfb/Itga5/Tgfb1/Hck/Ptpn6/Cav1/Crlf1/Psen2/Lrrk1/Gh/Hcls1/Samsn1/Trem2/Cd74/Itgb1/Pdgfa/Ptprc/Srms/Ntrk1/Fgr/Tnfrsf1a/Mvp/Cspg4/Icam1/Tlr4/Lyn/Adam17/Socs3/Ctf2/Clec7a	31
GO:0045229	external encapsulating structure organization	32/713	328/28905	0.097561	3.95512	8.55982	4.78E-11	4.78E-11	1.10E-09					Ramp2/Tgfb1/Plod3/Sulf2/Cav1/Matn4/Gfap/Lcp1/Smoc2/Col11a2/Efemp2/Mmp19/Itgb1/Fn1/Eng/Cst3/B4galt1/Tnfrsf1b/Emilin1/Antxr2/Tnfrsf1a/Col4a1/Has3/Anxa2/Tie1/Ctss/Vwa1/Mfap4/Zfp469/Foxc1/Lgals3/Bcl3	32
GO:0043062	extracellular structure organization	32/713	329/28905	0.0972644	3.9431	8.53813	5.17E-11	5.17E-11	1.18E-09					Ramp2/Tgfb1/Plod3/Sulf2/Cav1/Matn4/Gfap/Lcp1/Smoc2/Col11a2/Efemp2/Mmp19/Itgb1/Fn1/Eng/Cst3/B4galt1/Tnfrsf1b/Emilin1/Antxr2/Tnfrsf1a/Col4a1/Has3/Anxa2/Tie1/Ctss/Vwa1/Mfap4/Zfp469/Foxc1/Lgals3/Bcl3	32
GO:0042554	superoxide anion generation	13/713	47/28905	0.276596	11.2132	11.1439	7.31E-11	7.31E-11	1.66E-09					Itgb2/Acp5/Tgfb1/Cyba/Cybb/Ncf1/Ncf2/Cxcl1/Tyrobp/Itgam/Fpr2/Hvcn1/Clec7a	13
GO:0071356	cellular response to tumor necrosis factor	24/713	193/28905	0.124352	5.04124	8.95823	9.09E-11	9.09E-11	2.04E-09					Ccl3/Nfe2l2/Nkiras2/Slc2a4/Ccl6/Ccl4/Ccl9/Rack1/Ankrd1/Rela/Casp1/Xcl1/Traf5/Laptm5/Tnfrsf1a/Pycard/Birc3/Cebpa/Zc3h12a/Zfp36/Cx3cr1/Adam17/Naip5/Ccl21b	24
GO:0007596	blood coagulation	23/713	177/28905	0.129944	5.26791	9.05753	9.14E-11	9.14E-11	2.04E-09					Pdgfb/Apoe/Ptpn6/Cav1/Mertk/Nfe2l2/Plek/Slc6a4/Plau/Pros1/Fermt3/Pdia4/Pdgfa/Cd9/Plat/Anxa2/Hpse/Tlr4/Lyn/Hps4/Entpd1/Txk/Fcer1g	23
GO:0002275	myeloid cell activation involved in immune response	19/713	119/28905	0.159664	6.47277	9.51373	1.09E-10	1.09E-10	2.42E-09					Itgb2/Spi1/Ptpn6/Hmox1/Trem2/Myo1f/Fgr/Anxa3/Tyrobp/Itgam/Pycard/Grn/Sbno2/Cd84/Milr1/Lat2/Lyn/Ticam1/Fcer1g	19
GO:0032731	positive regulation of interleukin-1 beta production	15/713	70/28905	0.214286	8.68714	10.2403	1.35E-10	1.35E-10	2.97E-09					Ccl3/Hspb1/Lpl/Gsdmd/Rela/Casp1/Tlr2/Tyrobp/Pycard/Casp4/Tmem106a/Nod1/Tlr4/Naip5/Clec7a	15
GO:0007599	hemostasis	23/713	181/28905	0.127072	5.15149	8.91008	1.44E-10	1.44E-10	3.15E-09					Pdgfb/Apoe/Ptpn6/Cav1/Mertk/Nfe2l2/Plek/Slc6a4/Plau/Pros1/Fermt3/Pdia4/Pdgfa/Cd9/Plat/Anxa2/Hpse/Tlr4/Lyn/Hps4/Entpd1/Txk/Fcer1g	23
GO:0032732	positive regulation of interleukin-1 production	16/713	82/28905	0.195122	7.91024	9.96532	1.46E-10	1.46E-10	3.17E-09					Ccl3/Hspb1/Lpl/Gsdmd/Rela/Casp1/Tlr2/Tyrobp/Pycard/Casp4/Tmem106a/Nod1/Tlr4/S100a13/Naip5/Clec7a	16
GO:0002224	toll-like receptor signaling pathway	15/713	71/28905	0.211268	8.56478	10.1493	1.67E-10	1.67E-10	3.60E-09					Irf3/Cd274/Pik3ap1/Tlr2/Mapkapk3/Tlr13/Nfkbiz/Unc93b1/Tlr4/Tlr7/Tlr1/Ticam1/Cd300lf/Tifab/Tlr12	15
GO:0048872	homeostasis of number of cells	35/713	408/28905	0.0857843	3.47769	8.01565	2.10E-10	2.10E-10	4.48E-09					Tcirg1/Slc1a5/Spi1/Tgfb1/Dnase2a/Hmox1/Ampd3/Mertk/Csf1/Cdk5rap3/Bmp4/Hcls1/Cd74/Alas2/Crispld1/Inpp5d/Fcgr2b/Slc15a4/Itgam/Lmo2/Arhgef5/Nfkbiz/P2ry14/Card11/Itpkb/Lyn/Zfp36/Cx3cr1/Adam17/Hmgb2/Tmod3/Fcer1g/Pirb/Hba-a2/Hba-a1	35
GO:0045807	positive regulation of endocytosis	24/713	201/28905	0.119403	4.84059	8.68932	2.13E-10	2.13E-10	4.52E-09					Apoe/Cyba/Cav1/Mertk/Sfrp4/Clu/Myh9/Pros1/Trem2/C3/Cd151/Itgb1/Slc11a1/Ptprc/Fcgr2b/Pycard/Anxa2/Dnm2/Cd300lf/Cd14/Fpr2/Fcer1g/Fcgr3/Clec7a	24
GO:0022409	positive regulation of cell-cell adhesion	32/713	349/28905	0.0916905	3.71713	8.12149	2.36E-10	2.36E-10	4.97E-09					Itgb2/Icosl/Tgfb1/Cav1/Rhoa/Cd274/Vsir/Runx1/Cxcl13/Aif1/Cd74/Rela/Cd28/Ptprc/Xcl1/Il1b/Pycard/Itgal/Tgfbr2/Nfkbiz/Card11/Icam1/Cd81/Gcnt1/Itpkb/H2-Ob/Ccdc88b/Dock8/Rasal3/H2-Eb1/Lgals1/H2-Ab1	32
GO:0001959	regulation of cytokine-mediated signaling pathway	21/713	154/28905	0.136364	5.52818	8.96021	2.42E-10	2.42E-10	5.05E-09					Irf3/Cav1/Csf1/Nkiras2/Trem2/Cd74/Casp1/Il1r1/Ptprc/Laptm5/Tnfrsf1a/Pycard/Casp4/Ikbke/Trim56/Cxcr4/Cd300lf/Adam17/Txk/Irgm2/Naip5	21
GO:0050730	regulation of peptidyl-tyrosine phosphorylation	27/713	256/28905	0.105469	4.2757	8.37202	2.75E-10	2.75E-10	5.72E-09					Itgb2/Pdgfb/Itga5/Tgfb1/Ptpn6/Cav1/Crlf1/Psen2/Lrrk1/Gh/Hcls1/Samsn1/Trem2/Cd74/Itgb1/Pdgfa/Ptprc/Tnfrsf1a/Mvp/Cspg4/Icam1/Tlr4/Lyn/Adam17/Socs3/Ctf2/Clec7a	27
GO:0002262	myeloid cell homeostasis	25/713	221/28905	0.113122	4.58597	8.51028	2.87E-10	2.87E-10	5.88E-09					Slc1a5/Spi1/Dnase2a/Hmox1/Ampd3/Mertk/Csf1/Cdk5rap3/Bmp4/Hcls1/Alas2/Inpp5d/Fcgr2b/Slc15a4/Itgam/Lmo2/Itpkb/Lyn/Zfp36/Adam17/Hmgb2/Tmod3/Fcer1g/Hba-a2/Hba-a1	25
GO:0042129	regulation of T cell proliferation	25/713	221/28905	0.113122	4.58597	8.51028	2.87E-10	2.87E-10	5.88E-09					Icosl/Tgfb1/Ptpn6/Cd274/Sdc4/Vsir/Bmp4/Aif1/Cd28/Ptprc/Xcl1/Il1b/Laptm5/Tnfrsf1b/Pla2g2f/Gpnmb/Pycard/Itgal/Tgfbr2/Card11/Cd81/Zc3h12d/Ccdc88b/Lgals3/Rasal3	25
GO:0098883	synapse pruning	8/713	14/28905	0.571429	23.1657	13.1924	3.47E-10	3.47E-10	7.03E-09					Trem2/C3/Itgb1/Itgam/C1qa/C1qc/C1qb/Cx3cr1	8
GO:0046631	alpha-beta T cell activation	25/713	223/28905	0.112108	4.54484	8.45094	3.48E-10	3.48E-10	7.03E-09					Tcirg1/Stat6/Tgfb1/Ly9/Rhoa/Cd274/Vsir/Gadd45g/Ctsl/Myc/Runx1/Cd28/Ptprc/Xcl1/Tgfbr2/Nfkbiz/Card11/Cd81/Itpkb/Zc3h12a/Wdfy4/Rasal3/Bcl3/Txk/H2-Ab1	25
GO:0032677	regulation of interleukin-8 production	15/713	75/28905	0.2	8.10799	9.80203	3.81E-10	3.81E-10	7.65E-09					Cd74/Rela/Ptprc/Il1b/Tlr2/Anxa4/Pycard/Ssc5d/Nod1/Tlr4/Tlr7/Tlr1/Cd14/Bcl3/Clec7a	15
GO:0007229	integrin-mediated signaling pathway	17/713	101/28905	0.168317	6.82356	9.3236	4.46E-10	4.46E-10	8.89E-09					Itgb2/Itga5/Timp1/Rhoa/Plek/Itgb5/Fermt3/Itgb1/Fn1/Tln1/Fgr/Tyrobp/Itgam/Itgax/Itgal/Vav1/Fcer1g	17
GO:0032637	interleukin-8 production	15/713	76/28905	0.197368	8.00131	9.71924	4.64E-10	4.64E-10	9.13E-09					Cd74/Rela/Ptprc/Il1b/Tlr2/Anxa4/Pycard/Ssc5d/Nod1/Tlr4/Tlr7/Tlr1/Cd14/Bcl3/Clec7a	15
GO:0071404	cellular response to low-density lipoprotein particle stimulus	11/713	35/28905	0.314286	12.7411	11.053	4.64E-10	4.64E-10	9.13E-09					Itgb2/Tgfb1/Lpl/Cd68/Trem2/Itgb1/Cd9/Cd81/Tlr4/Ticam1/Fcer1g	11
GO:1903034	regulation of response to wounding	22/713	176/28905	0.125	5.0675	8.60764	4.98E-10	4.98E-10	9.74E-09					Pdgfb/Apoe/Ptpn6/Cav1/Nfe2l2/Plau/Pros1/Wfdc1/Smoc2/Itgb1/Pdgfa/Cd9/Plat/Anxa2/Kank1/Grn/Hpse/Scarf1/Cxcr4/Cd109/Adam17/Clec7a	22
GO:0050851	antigen receptor-mediated signaling pathway	23/713	194/28905	0.118557	4.80629	8.45939	5.83E-10	5.83E-10	1.13E-08					Icosl/Lcp2/Ptpn6/Psen2/Btnl10/Rela/Cd28/Ptprc/Rab29/Laptm5/Cd22/Nfkbiz/Card11/Cd81/Lat2/Lyn/Zc3h12a/Klhl6/Lgals3/Lax1/Kcnn4/Txk/Blnk	23
GO:0010935	regulation of macrophage cytokine production	12/713	45/28905	0.266667	10.8107	10.4741	6.32E-10	6.32E-10	1.22E-08					Acp5/Tgfb1/Cd74/Casp1/Tlr2/Laptm5/Pycard/Casp4/Nod1/Tlr4/Tlr7/Ticam1	12
GO:0030217	T cell differentiation	31/713	343/28905	0.090379	3.66396	7.89299	6.42E-10	6.42E-10	1.23E-08					Tcirg1/Spi1/Stat6/Tgfb1/Ly9/Hspb1/Rhoa/Vsir/Gadd45g/Ctsl/Bmp4/Runx1/Cd74/Cd28/Ptprc/Il1b/Lag3/Cd3d/Tgfbr2/Vav1/Nfkbiz/Card11/Itpkb/Fzd7/Zc3h12a/Ctla2a/Duxbl1/Adam17/Bcl3/Txk/Fcer1g	31
GO:0080164	regulation of nitric oxide metabolic process	15/713	78/28905	0.192308	7.79615	9.55809	6.82E-10	6.82E-10	1.30E-08					Itgb2/Acp5/Cav1/Clu/Aif1/Il1b/Tlr2/Dnm2/Tmem106a/Icam1/Tlr4/Zc3h12a/Ticam1/Cx3cr1/Clec7a	15
GO:0002705	positive regulation of leukocyte mediated immunity	23/713	196/28905	0.117347	4.75724	8.39361	7.15E-10	7.15E-10	1.35E-08					Itgb2/Spi1/Stat6/Tgfb1/Pomc/Trem2/C3/Cd28/Il1r1/Ptprc/Xcl1/Il1b/Cxcl1/Lag3/Tyrobp/Itgam/Vav1/Cd81/Ticam1/Klrc2/Fcer1g/Fcgr3/Clec7a	23
GO:0050766	positive regulation of phagocytosis	16/713	91/28905	0.175824	7.12791	9.3109	7.43E-10	7.43E-10	1.40E-08					Cyba/Mertk/Myh9/Pros1/Trem2/C3/Slc11a1/Ptprc/Fcgr2b/Pycard/Dnm2/Cd300lf/Fpr2/Fcer1g/Fcgr3/Clec7a	16
GO:0032613	interleukin-10 production	14/713	67/28905	0.208955	8.47104	9.73636	7.96E-10	7.96E-10	1.49E-08					Cd274/Vsir/Trem2/Cd28/Fcgr2b/Tlr2/Tyrobp/Pycard/Nfkbiz/Cd84/Tlr4/Bcl3/Fcer1g/Clec7a	14
GO:0043542	endothelial cell migration	25/713	232/28905	0.107759	4.36853	8.19236	8.03E-10	8.03E-10	1.49E-08					Itgb2/Pdgfb/Rin2/Tgfb1/Apoe/Hspb1/Hmox1/Rhoa/Nfe2l2/Stard13/Map2k3/Bmp4/Myh9/Cxcl13/Smoc2/Itgb1/Lcn2/Anxa3/Jcad/Grn/Fgf1/Zc3h12a/Cxcr4/Rhoj/Adam17	25
GO:0032970	regulation of actin filament-based process	34/713	409/28905	0.0831296	3.37007	7.67701	8.66E-10	8.66E-10	1.60E-08					Esam/Rhoc/Tgfb1/Hck/Cnn2/Cav1/Rhoa/Sdc4/Myo1c/Plek/Sorbs3/Myh9/Rapgef3/Hcls1/Myo1f/Tlr2/Fgr/Rhpn2/Pycard/Cotl1/Kank1/Arhgef5/Fxyd1/Asap3/Icam1/Plekhg2/Daam2/Kcnj2/Kank3/Tmsb4x/Capg/Tmod3/Rhog/Ccl21b	34
GO:0033627	cell adhesion mediated by integrin	16/713	92/28905	0.173913	7.05043	9.24372	8.79E-10	8.79E-10	1.61E-08					Itgb2/Itga5/Ptpn6/Plau/Itgb5/Cxcl13/Fermt3/Itgb1/Emilin1/Itgam/Itgax/Itgal/Icam1/Lyn/Adam17/Ccl21b	16
GO:0090322	regulation of superoxide metabolic process	11/713	37/28905	0.297297	12.0524	10.6982	9.09E-10	9.09E-10	1.66E-08					Itgb2/Acp5/Tgfb1/Cyba/Nfe2l2/Cxcl1/Tyrobp/Itgam/Fpr2/Hvcn1/Clec7a	11
GO:0031589	cell-substrate adhesion	32/713	369/28905	0.0867209	3.51566	7.73445	9.58E-10	9.58E-10	1.74E-08					Itgb2/Pdgfb/Itga5/Rin2/Rhoa/Mertk/Csf1/Cd34/Sdc4/Plau/Sorbs3/Myh9/Itgb5/St6gal1/Smoc2/Efemp2/Fermt3/Itgb1/Fn1/Emilin1/Spp1/Itgam/Itgax/Itgal/Anxa2/Kank1/Dnm2/Hpse/Fzd7/Zfp469/Lgals1/Ccl21b	32
GO:0002819	regulation of adaptive immune response	26/713	253/28905	0.102767	4.16616	8.04409	1.03E-09	1.03E-09	1.86E-08					Stat6/Tgfb1/Ptpn6/Cd274/Vsir/Samsn1/Trem2/C3/Cd74/Cd28/Il1r1/Slc11a1/Ptprc/Xcl1/Fcgr2b/Il1b/Tnfrsf1b/Slc15a4/Pycard/Nfkbiz/Cd81/Zc3h12a/Fcer1g/Fcgr3/H2-Ab1/Clec7a	26
GO:0046209	nitric oxide metabolic process	16/713	93/28905	0.172043	6.97462	9.17753	1.04E-09	1.04E-09	1.86E-08					Itgb2/Acp5/Cav1/Clu/Aif1/Il1b/Tlr2/Slc7a2/Dnm2/Tmem106a/Icam1/Tlr4/Zc3h12a/Ticam1/Cx3cr1/Clec7a	16
GO:0050878	regulation of body fluid levels	31/713	350/28905	0.0885714	3.59068	7.75475	1.05E-09	1.05E-09	1.87E-08					Pdgfb/Apoe/Ptpn6/Cyba/Cav1/Mertk/Nfe2l2/Plek/Slc6a4/Prl/Plau/Pros1/Xdh/Aqp4/Fermt3/Pdia4/Pdgfa/Cd9/Plat/Hsd11b2/Anxa2/Hpse/Tlr4/Lyn/Hps4/Entpd1/Tifab/Kcnn4/Txk/Usf2/Fcer1g	31
GO:0050870	positive regulation of T cell activation	27/713	272/28905	0.0992647	4.02419	7.96931	1.07E-09	1.07E-09	1.89E-08					Icosl/Tgfb1/Cav1/Rhoa/Cd274/Vsir/Runx1/Aif1/Cd74/Cd28/Ptprc/Xcl1/Il1b/Pycard/Itgal/Tgfbr2/Nfkbiz/Card11/Cd81/Itpkb/H2-Ob/Ccdc88b/Dock8/Rasal3/H2-Eb1/Lgals1/H2-Ab1	27
GO:0050921	positive regulation of chemotaxis	21/713	168/28905	0.125	5.0675	8.40857	1.23E-09	1.23E-09	2.17E-08					Pdgfb/Spi1/Tgfb1/Hspb1/Csf1/Cxcl13/Smoc2/Trem2/Aif1/Cd74/Fn1/Xcl1/Il1b/Edn3/C3ar1/Cmklr1/Cxcr4/Fpr2/Cx3cr1/Adam17/Ccl21b	21
GO:0002702	positive regulation of production of molecular mediator of immune response	21/713	169/28905	0.12426	5.03751	8.37153	1.37E-09	1.37E-09	2.40E-08					Stat6/Tgfb1/Cd74/Casp1/Cd28/Il1r1/Ptprc/Xcl1/Il1b/Tlr2/Laptm5/Pycard/Casp4/Cd81/Nod1/Tlr4/Lacc1/Tlr7/Ticam1/Fcer1g/Clec7a	21
GO:2001057	reactive nitrogen species metabolic process	16/713	95/28905	0.168421	6.82778	9.04804	1.44E-09	1.44E-09	2.50E-08					Itgb2/Acp5/Cav1/Clu/Aif1/Il1b/Tlr2/Slc7a2/Dnm2/Tmem106a/Icam1/Tlr4/Zc3h12a/Ticam1/Cx3cr1/Clec7a	16
GO:0070098	chemokine-mediated signaling pathway	14/713	70/28905	0.2	8.10799	9.46884	1.47E-09	1.47E-09	2.54E-08					Ccl3/Ccl6/Ccl4/Ccl9/Cxcl13/Trem2/Xcl1/Cxcl1/Lyn/Cxcr4/Cxcr6/Foxc1/Cx3cr1/Ccl21b	14
GO:0045637	regulation of myeloid cell differentiation	25/713	239/28905	0.104603	4.24058	8.00017	1.50E-09	1.50E-09	2.57E-08					Ccl3/Spi1/Tgfb1/Csf1/Ccl9/Meis1/Myc/Hcls1/Runx1/Trem2/Tmem178/Cd74/Inpp5d/Csf3r/Tyrobp/Itgam/Lmo2/C1qc/Itpkb/Tcta/Lyn/Zfp36/Hmgb2/Pirb/Ccl21b	25
GO:0060907	positive regulation of macrophage cytokine production	10/713	30/28905	0.333333	13.5133	10.9052	1.51E-09	1.51E-09	2.58E-08					Cd74/Casp1/Tlr2/Laptm5/Pycard/Casp4/Nod1/Tlr4/Tlr7/Ticam1	10
GO:0042063	gliogenesis	33/713	397/28905	0.0831234	3.36982	7.56116	1.54E-09	1.54E-09	2.61E-08					Pdgfb/Ccl3/Naglu/Tgfb1/Rhoa/Csf1/Sirt2/Gfap/Bmp4/Clu/Myc/Trem2/Rela/Fn1/Vim/Il1b/Tlr2/Tnfrsf1b/Hdac1/Cd9/Itgam/Cspg4/Grn/Nkx6-1/C1qa/Tlr4/Daam2/Lyn/Cxcr4/Cx3cr1/Nrros/Apcdd1/Pou3f1	33
GO:1902903	regulation of supramolecular fiber organization	33/713	398/28905	0.0829146	3.36135	7.54376	1.64E-09	1.64E-09	2.77E-08					Esam/Rhoc/Apoe/Cav1/Rhoa/Sdc4/Myo1c/Plek/Gas2l2/Clu/Sorbs3/Myh9/Rapgef3/Hcls1/Trem2/Efemp2/Tlr2/Emilin1/Rhpn2/Pycard/Cotl1/Kank1/Arhgef5/Asap3/Icam1/Plekhg2/Ckap2/Daam2/Kank3/Tmsb4x/Capg/Tmod3/Ccl21b	33
GO:0032963	collagen metabolic process	18/713	124/28905	0.145161	5.88483	8.66899	1.66E-09	1.66E-09	2.79E-08					Pdgfb/Naglu/Tgfb1/Plod3/Vsir/Ctsl/Bmp4/Rapgef3/Mmp19/Itgb1/Fn1/Vim/Eng/Cst3/Emilin1/Tns2/Ctss/Mfap4	18
GO:0003158	endothelium development	19/713	140/28905	0.135714	5.50185	8.49149	1.87E-09	1.87E-09	3.13E-08					Pdgfb/Naglu/Plod3/Rhoa/Stard13/Bmp4/Cnmd/Rapgef3/Xdh/Lcn2/Il1b/Tnfrsf1a/Itgax/Msn/Tie1/Hpse/Fgf1/Icam1/Cxcr4	19
GO:0010595	positive regulation of endothelial cell migration	17/713	111/28905	0.153153	6.20882	8.74402	2.02E-09	2.02E-09	3.34E-08					Pdgfb/Rin2/Tgfb1/Hspb1/Hmox1/Nfe2l2/Map2k3/Bmp4/Smoc2/Lcn2/Anxa3/Jcad/Grn/Fgf1/Zc3h12a/Rhoj/Adam17	17
GO:0048002	antigen processing and presentation of peptide antigen	15/713	84/28905	0.178571	7.23928	9.10711	2.02E-09	2.02E-09	3.34E-08					Ctse/Ctsl/Trem2/Cd74/Slc11a1/Fcgr2b/Pycard/Ifi30/Unc93b1/Ctss/H2-Ob/Fcer1g/Fcgr3/H2-Eb1/H2-Ab1	15
GO:0032928	regulation of superoxide anion generation	10/713	31/28905	0.322581	13.0774	10.6995	2.18E-09	2.18E-09	3.58E-08					Itgb2/Acp5/Tgfb1/Cyba/Cxcl1/Tyrobp/Itgam/Fpr2/Hvcn1/Clec7a	10
GO:0002720	positive regulation of cytokine production involved in immune response	17/713	112/28905	0.151786	6.15339	8.68999	2.33E-09	2.33E-09	3.79E-08					Cd74/Casp1/Il1r1/Xcl1/Il1b/Tlr2/Laptm5/Pycard/Casp4/Cd81/Nod1/Tlr4/Lacc1/Tlr7/Ticam1/Fcer1g/Clec7a	17
GO:0072676	lymphocyte migration	17/713	112/28905	0.151786	6.15339	8.68999	2.33E-09	2.33E-09	3.79E-08					Ccl3/Rhoa/Cxcl16/Ccl6/Ccl4/Ccl9/Cxcl13/Aif1/Xcl1/Pycard/Itgal/Msn/Icam1/Ch25h/Dock8/Adam17/Ccl21b	17
GO:0032602	chemokine production	18/713	127/28905	0.141732	5.74582	8.52401	2.46E-09	2.46E-09	3.97E-08					Tgfb1/Il17ra/Lpl/Trem2/Aif1/Cd74/Slamf9/Il1b/Tlr2/Pycard/Nfkbiz/Cd84/Tlr4/Tlr7/Ticam1/Adam17/Kcnn4/Clec7a	18
GO:0050920	regulation of chemotaxis	25/713	246/28905	0.101626	4.11992	7.81521	2.72E-09	2.72E-09	4.36E-08					Pdgfb/Spi1/Tgfb1/Hspb1/Csf1/St6gal1/Cxcl13/Smoc2/Trem2/Aif1/Cd74/Fn1/Xcl1/Il1b/Edn3/Fgf1/C3ar1/Cmklr1/Lyn/Rin3/Cxcr4/Fpr2/Cx3cr1/Adam17/Ccl21b	25
GO:0071887	leukocyte apoptotic process	20/713	159/28905	0.125786	5.09937	8.24304	2.73E-09	2.73E-09	4.36E-08					Mertk/Cd274/Bmp4/Myc/Hcls1/St6gal1/Cd74/Casp7/Pdcd1/Fcgr2b/Itgam/Nfkbiz/Itpkb/Lyn/Lgals3/Dock8/Adam17/Bcl3/Fcer1g/Ccl21b	20
GO:0001906	cell killing	27/713	285/28905	0.0947368	3.84063	7.66413	2.96E-09	2.96E-09	4.71E-08					Spi1/Tgfb1/Ptpn6/Cd5l/Ncf1/Pomc/Cxcl13/C3/Ptprc/Fcgr2b/Cxcl1/Lag3/Pglyrp1/Ctsc/Tyrobp/Itgam/Ctsh/Vav1/Lgals3/Cx3cr1/Klrc2/Fcgr3/Lyz2/Irgm2/Clec7a/Ccl21b/Ccl27b	27
GO:0019724	B cell mediated immunity	28/713	305/28905	0.0918033	3.7217	7.59921	3.06E-09	3.06E-09	4.84E-08					Icosl/Tcirg1/Stat6/Tgfb1/Ptpn6/Trem2/C3/Cd74/Cd28/Inpp5d/Ptprc/Xcl1/Fcgr2b/Csf3r/Slc15a4/Nfkbiz/C1qa/C1qc/C1qb/Cd81/Bcl3/Fcer1g/Pirb/Fcgr3/Csf2rb/Csf2rb2/C4b/H2-Ab1	28
GO:0030225	macrophage differentiation	13/713	62/28905	0.209677	8.50032	9.40191	3.07E-09	3.07E-09	4.84E-08					Naglu/Spi1/Tgfb1/Csf1/Bmp4/Hcls1/Tlr2/Itgam/Ucp2/Cebpa/C1qc/Tlr4/Nrros	13
GO:0099024	plasma membrane invagination	14/713	74/28905	0.189189	7.66972	9.13597	3.17E-09	3.17E-09	4.96E-08					Itgb2/Rhoa/Myh9/Trem2/C3/Aif1/Msr1/Fcgr2b/Arhgap25/Itgam/Fcer1g/Fcgr3/Clec7a/Bin2	14
GO:0070665	positive regulation of leukocyte proliferation	22/713	195/28905	0.112821	4.57374	7.96314	3.52E-09	3.52E-09	5.49E-08					Icosl/Csf1/Cd274/St6gal1/Aif1/Cd74/Cd28/Ptprc/Xcl1/Il1b/Pycard/Itgal/Tgfbr2/Card11/Cd81/Tlr4/Lyn/Ticam1/Ccdc88b/Rasal3/Csf2rb/Csf2rb2	22
GO:0010594	regulation of endothelial cell migration	21/713	178/28905	0.117978	4.78281	8.05081	3.56E-09	3.56E-09	5.51E-08					Pdgfb/Rin2/Tgfb1/Apoe/Hspb1/Hmox1/Rhoa/Nfe2l2/Stard13/Map2k3/Bmp4/Cxcl13/Smoc2/Lcn2/Anxa3/Jcad/Grn/Fgf1/Zc3h12a/Rhoj/Adam17	21
GO:0045428	regulation of nitric oxide biosynthetic process	14/713	75/28905	0.186667	7.56746	9.05663	3.80E-09	3.80E-09	5.87E-08					Itgb2/Acp5/Cav1/Clu/Aif1/Il1b/Tlr2/Dnm2/Icam1/Tlr4/Zc3h12a/Ticam1/Cx3cr1/Clec7a	14
GO:0006809	nitric oxide biosynthetic process	15/713	88/28905	0.170455	6.91022	8.83042	3.94E-09	3.94E-09	6.05E-08					Itgb2/Acp5/Cav1/Clu/Aif1/Il1b/Tlr2/Slc7a2/Dnm2/Icam1/Tlr4/Zc3h12a/Ticam1/Cx3cr1/Clec7a	15
GO:0010631	epithelial cell migration	29/713	329/28905	0.0881459	3.57343	7.4657	4.05E-09	4.05E-09	6.18E-08					Itgb2/Pdgfb/Rin2/Tgfb1/Apoe/Hspb1/Hmox1/Rhoa/Nfe2l2/Stard13/Map2k3/Bmp4/Myh9/Cxcl13/Smoc2/Itgb1/Lcn2/Anxa3/Ctsh/Tgfbr2/Kank1/Jcad/Grn/Fgf1/Daam2/Zc3h12a/Cxcr4/Rhoj/Adam17	29
GO:0061041	regulation of wound healing	18/713	131/28905	0.137405	5.57038	8.33774	4.08E-09	4.08E-09	6.19E-08					Pdgfb/Apoe/Cav1/Nfe2l2/Plau/Pros1/Wfdc1/Smoc2/Itgb1/Pdgfa/Cd9/Plat/Anxa2/Kank1/Hpse/Cxcr4/Cd109/Clec7a	18
GO:0050864	regulation of B cell activation	19/713	147/28905	0.129252	5.23986	8.19581	4.29E-09	4.29E-09	6.49E-08					Spi1/Stat6/Tgfb1/Ptpn6/Samsn1/Cd74/Cd28/Inpp5d/Ptprc/Fcgr2b/Laptm5/Slc15a4/Cd22/Tyrobp/Card11/Cd81/Tlr4/Lyn/Ticam1	19
GO:2001233	regulation of apoptotic signaling pathway	34/713	436/28905	0.0779817	3.16137	7.23182	4.45E-09	4.45E-09	6.69E-08					Hspb1/Hmox1/Cav1/Pttg1ip/Psen2/Nfe2l2/Serinc3/Rack1/Bdkrb2/Ctsl/Bmp4/Clu/Myc/Trem2/Cd74/Rela/Ptprc/Fcgr2b/Il1b/Hdac1/Wnt16/Ltbr/Ctsc/Pycard/Ctsh/Plscr1/Sh3glb1/Icam1/Ctss/Tlr4/Tifab/Lgals3/Cx3cr1/Hmgb2	34
GO:0002220	innate immune response activating cell surface receptor signaling pathway	15/713	89/28905	0.168539	6.83258	8.76394	4.63E-09	4.63E-09	6.88E-08					Naglu/Irf3/Cyba/Trem2/Rela/Pik3ap1/Tlr2/Tyrobp/Tlr4/Lyn/Tlr1/Ticam1/Cd14/Klrc2/Clec7a	15
GO:0032653	regulation of interleukin-10 production	13/713	64/28905	0.203125	8.23468	9.21436	4.64E-09	4.64E-09	6.88E-08					Cd274/Vsir/Trem2/Cd28/Fcgr2b/Tlr2/Tyrobp/Pycard/Cd84/Tlr4/Bcl3/Fcer1g/Clec7a	13
GO:0090132	epithelium migration	29/713	331/28905	0.0876133	3.55184	7.42579	4.65E-09	4.65E-09	6.88E-08					Itgb2/Pdgfb/Rin2/Tgfb1/Apoe/Hspb1/Hmox1/Rhoa/Nfe2l2/Stard13/Map2k3/Bmp4/Myh9/Cxcl13/Smoc2/Itgb1/Lcn2/Anxa3/Ctsh/Tgfbr2/Kank1/Jcad/Grn/Fgf1/Daam2/Zc3h12a/Cxcr4/Rhoj/Adam17	29
GO:0071675	regulation of mononuclear cell migration	18/713	133/28905	0.135338	5.48661	8.24746	5.22E-09	5.22E-09	7.69E-08					Spi1/Tgfb1/Rhoa/Csf1/Cxcl13/Aif1/Xcl1/Pycard/Msn/C3ar1/Cmklr1/Lyn/Lgals3/Dock8/Fpr2/Cx3cr1/Adam17/Ccl21b	18
GO:0090130	tissue migration	29/713	333/28905	0.0870871	3.53051	7.38619	5.33E-09	5.33E-09	7.80E-08					Itgb2/Pdgfb/Rin2/Tgfb1/Apoe/Hspb1/Hmox1/Rhoa/Nfe2l2/Stard13/Map2k3/Bmp4/Myh9/Cxcl13/Smoc2/Itgb1/Lcn2/Anxa3/Ctsh/Tgfbr2/Kank1/Jcad/Grn/Fgf1/Daam2/Zc3h12a/Cxcr4/Rhoj/Adam17	29
GO:0061081	positive regulation of myeloid leukocyte cytokine production involved in immune response	11/713	43/28905	0.255814	10.3707	9.7792	5.34E-09	5.34E-09	7.80E-08					Cd74/Casp1/Tlr2/Laptm5/Pycard/Casp4/Nod1/Tlr4/Tlr7/Ticam1/Fcer1g	11
GO:0006911	phagocytosis, engulfment	13/713	65/28905	0.2	8.10799	9.12361	5.67E-09	5.67E-09	8.24E-08					Itgb2/Myh9/Trem2/C3/Aif1/Msr1/Fcgr2b/Arhgap25/Itgam/Fcer1g/Fcgr3/Clec7a/Bin2	13
GO:0010563	negative regulation of phosphorus metabolic process	33/713	419/28905	0.0787589	3.19289	7.19065	5.89E-09	5.89E-09	8.43E-08					Pdgfb/Tgfb1/Apoe/Ptpn6/Hspb1/Cav1/Psen2/Lrrk1/Sirt2/Cdk5rap3/Plek/Rack1/Bdkrb2/Gadd45g/Pbk/Samsn1/Xdh/Pdgfa/Ptprc/Il1b/Aldob/Ppef2/Hnf1a/Mvp/Pycard/Birc3/Lyn/Zc3h12a/Cd109/Entpd1/Lax1/Socs3/Mas1	33
GO:0045936	negative regulation of phosphate metabolic process	33/713	419/28905	0.0787589	3.19289	7.19065	5.89E-09	5.89E-09	8.43E-08					Pdgfb/Tgfb1/Apoe/Ptpn6/Hspb1/Cav1/Psen2/Lrrk1/Sirt2/Cdk5rap3/Plek/Rack1/Bdkrb2/Gadd45g/Pbk/Samsn1/Xdh/Pdgfa/Ptprc/Il1b/Aldob/Ppef2/Hnf1a/Mvp/Pycard/Birc3/Lyn/Zc3h12a/Cd109/Entpd1/Lax1/Socs3/Mas1	33
GO:0002286	T cell activation involved in immune response	18/713	134/28905	0.134328	5.44567	8.203	5.89E-09	5.89E-09	8.43E-08					Stat6/Tgfb1/Ly9/Psen2/Gadd45g/Lcp1/Cd74/Slc11a1/Apbb1ip/Itgal/Nfkbiz/Icam1/Cd81/Zc3h12a/Lgals3/Bcl3/Fcer1g/Slfn2	18
GO:0032609	type II interferon production	19/713	150/28905	0.126667	5.13506	8.0748	6.04E-09	6.04E-09	8.60E-08					Tcirg1/Cd274/Vsir/Gadd45g/Runx1/Il1r1/Slc11a1/Il1b/Laptm5/Pglyrp1/Pycard/Nfkbiz/Tlr4/Zc3h12a/Tlr7/Cd14/Bcl3/Txk/Clec7a	19
GO:0045862	positive regulation of proteolysis	30/713	357/28905	0.0840336	3.40672	7.27667	6.64E-09	6.64E-09	9.42E-08					Apoe/Cdc20/Cav1/Ctsd/Psen2/Sirt2/Vsir/Rack1/Sumo2/Ctsl/Clu/Myc/Myh9/Trem2/Xdh/Casp1/Il1b/Laptm5/Tnfrsf1b/Ctsc/Pycard/Ctsh/Grn/Nod1/Ctss/Lyn/Ecscr/Clec7a/Hspa1b/Hspa1a	30
GO:0032956	regulation of actin cytoskeleton organization	30/713	359/28905	0.0835655	3.38774	7.23974	7.55E-09	7.55E-09	1.07E-07					Esam/Rhoc/Tgfb1/Hck/Rhoa/Sdc4/Myo1c/Plek/Sorbs3/Myh9/Rapgef3/Hcls1/Myo1f/Tlr2/Fgr/Rhpn2/Pycard/Cotl1/Kank1/Arhgef5/Asap3/Icam1/Plekhg2/Daam2/Kank3/Tmsb4x/Capg/Tmod3/Rhog/Ccl21b	30
GO:0007009	plasma membrane organization	20/713	169/28905	0.118343	4.79763	7.87415	7.92E-09	7.92E-09	1.11E-07					Cav1/Clu/Myh9/Casp7/Atp10a/Ptprc/Sypl2/Tpst2/Cd9/Abcd1/Anxa2/Plscr1/Plscr2/Tie1/Dnm2/Sh3glb1/Cxcr4/Ahnak/Plscr5/Bin2	20
GO:0000768	syncytium formation by plasma membrane fusion	13/713	68/28905	0.191176	7.75029	8.86263	1.01E-08	1.01E-08	1.40E-07					Plekho1/Myh9/Rapgef3/Trem2/Ehd1/Casp1/Cd9/Tyrobp/Sbno2/Cd81/Tcta/Cd53/Cd109	13
GO:0140253	cell-cell fusion	13/713	68/28905	0.191176	7.75029	8.86263	1.01E-08	1.01E-08	1.40E-07					Plekho1/Myh9/Rapgef3/Trem2/Ehd1/Casp1/Cd9/Tyrobp/Sbno2/Cd81/Tcta/Cd53/Cd109	13
GO:0032930	positive regulation of superoxide anion generation	9/713	27/28905	0.333333	13.5133	10.345	1.01E-08	1.01E-08	1.40E-07					Itgb2/Tgfb1/Cyba/Cxcl1/Tyrobp/Itgam/Fpr2/Hvcn1/Clec7a	9
GO:0016064	immunoglobulin mediated immune response	27/713	302/28905	0.089404	3.62443	7.29112	1.03E-08	1.03E-08	1.42E-07					Icosl/Tcirg1/Stat6/Tgfb1/Ptpn6/Trem2/C3/Cd74/Cd28/Inpp5d/Ptprc/Xcl1/Fcgr2b/Csf3r/Slc15a4/Nfkbiz/C1qa/C1qc/C1qb/Cd81/Bcl3/Fcer1g/Fcgr3/Csf2rb/Csf2rb2/C4b/H2-Ab1	27
GO:0010324	membrane invagination	14/713	82/28905	0.170732	6.92146	8.53939	1.27E-08	1.27E-08	1.74E-07					Itgb2/Rhoa/Myh9/Trem2/C3/Aif1/Msr1/Fcgr2b/Arhgap25/Itgam/Fcer1g/Fcgr3/Clec7a/Bin2	14
GO:0071347	cellular response to interleukin-1	14/713	82/28905	0.170732	6.92146	8.53939	1.27E-08	1.27E-08	1.74E-07					Ccl3/Ccl6/Ccl4/Ccl9/Ankrd1/Rela/Il1r1/Fn1/Xcl1/Il1b/Pycard/Zc3h12a/Irak4/Ccl21b	14
GO:2000106	regulation of leukocyte apoptotic process	17/713	126/28905	0.134921	5.46968	7.99622	1.45E-08	1.45E-08	1.98E-07					Mertk/Cd274/Bmp4/Myc/Hcls1/St6gal1/Cd74/Pdcd1/Fcgr2b/Itpkb/Lyn/Lgals3/Dock8/Adam17/Bcl3/Fcer1g/Ccl21b	17
GO:0006949	syncytium formation	13/713	70/28905	0.185714	7.52885	8.69734	1.46E-08	1.46E-08	1.98E-07					Plekho1/Myh9/Rapgef3/Trem2/Ehd1/Casp1/Cd9/Tyrobp/Sbno2/Cd81/Tcta/Cd53/Cd109	13
GO:0045576	mast cell activation	15/713	97/28905	0.154639	6.26907	8.26654	1.57E-08	1.57E-08	2.11E-07					Lcp2/Ptpn6/Hmox1/Fgr/Plscr1/Plscr2/Cd84/Tlr4/Milr1/Lat2/Lyn/Cd300lf/Fcer1g/Fcgr3/Cd300lb	15
GO:0071677	positive regulation of mononuclear cell migration	14/713	84/28905	0.166667	6.75666	8.40266	1.76E-08	1.76E-08	2.35E-07					Spi1/Tgfb1/Rhoa/Csf1/Cxcl13/Aif1/Xcl1/Pycard/Lgals3/Dock8/Fpr2/Cx3cr1/Adam17/Ccl21b	14
GO:0030168	platelet activation	15/713	98/28905	0.153061	6.2051	8.20831	1.81E-08	1.81E-08	2.41E-07					Pdgfb/Apoe/Ptpn6/Mertk/Plek/Slc6a4/Fermt3/Pdia4/Pdgfa/Cd9/Tlr4/Lyn/Entpd1/Txk/Fcer1g	15
GO:0098581	detection of external biotic stimulus	10/713	38/28905	0.263158	10.6684	9.48434	1.98E-08	1.98E-08	2.64E-07					Trem2/Tlr2/Pglyrp1/Casp4/Ssc5d/Nod1/Tlr4/Tlr1/Naip5/Clec7a	10
GO:0002577	regulation of antigen processing and presentation	8/713	21/28905	0.380952	15.4438	10.5299	2.02E-08	2.02E-08	2.67E-07					Cd68/Trem2/Cd74/Slc11a1/Pycard/Nod1/H2-Ob/H2-Ab1	8
GO:0002886	regulation of myeloid leukocyte mediated immunity	15/713	99/28905	0.151515	6.14242	8.15088	2.08E-08	2.08E-08	2.74E-07					Itgb2/Spi1/Hmox1/Pomc/C3/Fgr/Cxcl1/Tyrobp/Itgam/Cd84/Lyn/Ticam1/Cx3cr1/Fcer1g/Fcgr3	15
GO:0010634	positive regulation of epithelial cell migration	19/713	163/28905	0.116564	4.72552	7.58548	2.40E-08	2.40E-08	3.13E-07					Pdgfb/Rin2/Tgfb1/Hspb1/Hmox1/Nfe2l2/Map2k3/Bmp4/Smoc2/Lcn2/Anxa3/Ctsh/Tgfbr2/Jcad/Grn/Fgf1/Zc3h12a/Rhoj/Adam17	19
GO:0032722	positive regulation of chemokine production	14/713	86/28905	0.162791	6.59953	8.27032	2.40E-08	2.40E-08	3.13E-07					Tgfb1/Il17ra/Lpl/Aif1/Cd74/Il1b/Tlr2/Pycard/Cd84/Tlr4/Tlr7/Ticam1/Adam17/Clec7a	14
GO:1903707	negative regulation of hemopoiesis	17/713	131/28905	0.129771	5.26091	7.77318	2.63E-08	2.63E-08	3.42E-07					Hspb1/Bmp4/Myc/Runx1/Tmem176a/Tmem178/Cd74/Inpp5d/Tmem176b/Lag3/Pglyrp1/Cebpa/C1qc/Tcta/Lyn/Zc3h12a/Pirb	17
GO:0035924	cellular response to vascular endothelial growth factor stimulus	12/713	61/28905	0.196721	7.97508	8.67255	2.67E-08	2.67E-08	3.46E-07					Pdgfb/Ramp2/Hspb1/Myo1c/Map2k3/Smoc2/Xdh/Rela/Itgb1/Emilin1/Jcad/Foxc1	12
GO:0002822	regulation of adaptive immune response based on somatic recombination of immune receptors built from immunoglobulin superfamily domains	23/713	237/28905	0.0970464	3.93426	7.21331	2.79E-08	2.79E-08	3.59E-07					Stat6/Tgfb1/Ptpn6/Cd274/Vsir/Trem2/C3/Cd28/Il1r1/Slc11a1/Ptprc/Xcl1/Fcgr2b/Il1b/Tnfrsf1b/Slc15a4/Nfkbiz/Cd81/Zc3h12a/Fcer1g/Fcgr3/H2-Ab1/Clec7a	23
GO:0019915	lipid storage	15/713	102/28905	0.147059	5.96176	7.98321	3.15E-08	3.15E-08	4.04E-07					Apoe/Cav1/Lpl/Npc2/Trem2/C3/Plin3/Ehd1/Msr1/Hexa/Pnpla2/Il1b/Plin2/Ikbke/Zc3h12a	15
GO:0032642	regulation of chemokine production	16/713	117/28905	0.136752	5.54393	7.83212	3.17E-08	3.17E-08	4.04E-07					Tgfb1/Il17ra/Lpl/Trem2/Aif1/Cd74/Il1b/Tlr2/Pycard/Cd84/Tlr4/Tlr7/Ticam1/Adam17/Kcnn4/Clec7a	16
GO:0048661	positive regulation of smooth muscle cell proliferation	16/713	117/28905	0.136752	5.54393	7.83212	3.17E-08	3.17E-08	4.04E-07					Pdgfb/Tgfb1/Hmox1/Cyba/Bmp4/Myc/Aif1/Hpgd/Tgfbr2/Tgm2/Notch3/Tlr4/C3ar1/P2ry6/Kcnn4/Irak4	16
GO:1904019	epithelial cell apoptotic process	19/713	166/28905	0.114458	4.64012	7.47988	3.23E-08	3.23E-08	4.09E-07					Ramp2/Angptl4/Tgfb1/Hmox1/Nfe2l2/Sfrp4/Bmp4/Myc/Casp6/Anxa2/Tgfbr2/Akr1c14/Nfkbiz/Icam1/Usp53/Zfp36/Kcnn4/Cd248/Ecscr	19
GO:0016485	protein processing	25/713	279/28905	0.0896057	3.63261	7.027	3.44E-08	3.44E-08	4.35E-07					Naglu/Ctse/Psen2/Cd5l/Ctsz/Vsir/Plau/Bmp1/Myc/Myh9/Fam111a/Casp7/Casp12/Casp1/Casp6/Pycard/Plat/Ctsh/Casp4/Ctss/Anpep/Rnpep/Ctla2a/Adam17/Cst7	25
GO:0007162	negative regulation of cell adhesion	28/713	342/28905	0.0818713	3.31906	6.86095	3.69E-08	3.69E-08	4.63E-07					Acp5/Spi1/Tgfb1/Ptpn6/Hspb1/Rhoa/Tnfaip8l2/Cd274/Sdc4/Vsir/Bmp4/Runx1/Myo1f/Cd74/Ptprc/Laptm5/Pla2g2f/Gpnmb/Lag3/Cd9/Kank1/Zc3h12d/Fzd7/Zc3h12a/Lgals3/Lax1/Lgals1/Ccl21b	28
GO:0014812	muscle cell migration	17/713	134/28905	0.126866	5.14313	7.64477	3.70E-08	3.70E-08	4.63E-07					Pdgfb/Pax3/Cav1/Rhoa/Plekho1/Nfe2l2/Plau/Myc/Myh9/Rapgef3/Aif1/Pdgfa/Plat/Tlr4/P2ry6/Tmsb4x/Kcnn4	17
GO:0010712	regulation of collagen metabolic process	12/713	63/28905	0.190476	7.7219	8.49396	3.91E-08	3.91E-08	4.87E-07					Pdgfb/Tgfb1/Vsir/Bmp4/Rapgef3/Itgb1/Fn1/Vim/Eng/Cst3/Emilin1/Mfap4	12
GO:0035710	CD4-positive, alpha-beta T cell activation	17/713	135/28905	0.125926	5.10503	7.60282	4.13E-08	4.13E-08	5.13E-07					Tcirg1/Stat6/Tgfb1/Ly9/Cd274/Vsir/Gadd45g/Ctsl/Runx1/Cd28/Xcl1/Tgfbr2/Nfkbiz/Card11/Cd81/Zc3h12a/Bcl3	17
GO:0002446	neutrophil mediated immunity	10/713	41/28905	0.243902	9.8878	9.05667	4.40E-08	4.40E-08	5.44E-07					Itgb2/Spi1/Ncf1/Pomc/Myo1f/Cxcl1/Anxa3/Itgam/Irak4/Cd300lb	10
GO:0110053	regulation of actin filament organization	25/713	283/28905	0.0883392	3.58127	6.93965	4.55E-08	4.55E-08	5.61E-07					Esam/Rhoc/Rhoa/Sdc4/Myo1c/Plek/Sorbs3/Myh9/Rapgef3/Hcls1/Tlr2/Rhpn2/Pycard/Cotl1/Kank1/Arhgef5/Asap3/Icam1/Plekhg2/Daam2/Kank3/Tmsb4x/Capg/Tmod3/Ccl21b	25
GO:0002752	cell surface pattern recognition receptor signaling pathway	13/713	77/28905	0.168831	6.84441	8.16657	4.84E-08	4.84E-08	5.93E-07					Naglu/Irf3/Cyba/Trem2/Rela/Pik3ap1/Tlr2/Tlr4/Lyn/Tlr1/Ticam1/Cd14/Clec7a	13
GO:0001933	negative regulation of protein phosphorylation	27/713	326/28905	0.0828221	3.35761	6.80796	5.09E-08	5.09E-08	6.22E-07					Tgfb1/Apoe/Ptpn6/Hspb1/Cav1/Psen2/Lrrk1/Sirt2/Cdk5rap3/Rack1/Bdkrb2/Gadd45g/Pbk/Samsn1/Xdh/Ptprc/Il1b/Ppef2/Hnf1a/Mvp/Pycard/Lyn/Zc3h12a/Cd109/Lax1/Socs3/Mas1	27
GO:0002548	monocyte chemotaxis	12/713	65/28905	0.184615	7.4843	8.32306	5.64E-08	5.64E-08	6.81E-07					Pdgfb/Ccl3/Ccl6/Ccl4/Ccl9/Aif1/Xcl1/Lyn/Lgals3/Fpr2/Cx3cr1/Ccl21b	12
GO:0002478	antigen processing and presentation of exogenous peptide antigen	11/713	53/28905	0.207547	8.41396	8.59134	5.66E-08	5.66E-08	6.81E-07					Ctse/Cd74/Fcgr2b/Ifi30/Unc93b1/Ctss/H2-Ob/Fcer1g/Fcgr3/H2-Eb1/H2-Ab1	11
GO:1904407	positive regulation of nitric oxide metabolic process	11/713	53/28905	0.207547	8.41396	8.59134	5.66E-08	5.66E-08	6.81E-07					Itgb2/Clu/Aif1/Il1b/Tlr2/Dnm2/Tmem106a/Icam1/Tlr4/Ticam1/Clec7a	11
GO:0042326	negative regulation of phosphorylation	28/713	349/28905	0.0802292	3.25249	6.73268	5.67E-08	5.67E-08	6.81E-07					Tgfb1/Apoe/Ptpn6/Hspb1/Cav1/Psen2/Lrrk1/Sirt2/Cdk5rap3/Rack1/Bdkrb2/Gadd45g/Pbk/Samsn1/Xdh/Ptprc/Il1b/Ppef2/Hnf1a/Mvp/Pycard/Birc3/Lyn/Zc3h12a/Cd109/Lax1/Socs3/Mas1	28
GO:0050728	negative regulation of inflammatory response	19/713	172/28905	0.110465	4.47825	7.27605	5.74E-08	5.74E-08	6.87E-07					Acp5/Apoe/Ptpn6/Tnfaip8l2/Pbk/Wfdc1/Trem2/Fcgr2b/Tnfrsf1b/Tnfrsf1a/Pglyrp1/Grn/Ctla2a/Zfp36/Fpr2/Cx3cr1/Socs3/Cst7/Irgm2	19
GO:0071346	cellular response to type II interferon	16/713	122/28905	0.131148	5.31672	7.59847	5.79E-08	5.79E-08	6.90E-07					Ccl3/Myo1c/Ccl6/Ccl4/Ccl9/Aqp4/Casp1/Xcl1/Vim/Tlr2/Tlr4/Txk/Capg/Irgm2/H2-Ab1/Ccl21b	16
GO:0007264	small GTPase-mediated signal transduction	32/713	439/28905	0.0728929	2.95508	6.56438	6.15E-08	6.15E-08	7.30E-07					Rhoc/Apoe/Hmox1/Rhoa/Bnip2/Csf1/Stard13/Nkiras2/Cyth4/Rapgef3/Arhgap31/Aif1/Itgb1/Psd4/Iqgap3/Ntrk1/Arhgap25/Arhgdib/Kank1/Dnm2/Dennd3/Itpkb/Rgl3/Tax1bp3/Git2/Cdc42se1/Rhoj/Dock8/Rasal3/Sipa1/Dok1/Rhog	32
GO:0030316	osteoclast differentiation	17/713	139/28905	0.122302	4.95813	7.43906	6.40E-08	6.40E-08	7.56E-07					Ccl3/Tcirg1/Tgfb1/Csf1/Lrrk1/Ccl9/Trem2/Tmem178/Inpp5d/Tyrobp/Sbno2/Cd81/Tcta/Cd109/Cd300lf/Fcer1g/Pirb	17
GO:0097028	dendritic cell differentiation	10/713	43/28905	0.232558	9.4279	8.79531	7.20E-08	7.20E-08	8.48E-07					Spi1/Tgfb1/Tmem176a/Trem2/Slamf9/Tmem176b/Ltbr/Tgfbr2/Lyn/Pirb	10
GO:0010632	regulation of epithelial cell migration	23/713	250/28905	0.092	3.72968	6.89353	7.48E-08	7.48E-08	8.78E-07					Pdgfb/Rin2/Tgfb1/Apoe/Hspb1/Hmox1/Rhoa/Nfe2l2/Stard13/Map2k3/Bmp4/Cxcl13/Smoc2/Lcn2/Anxa3/Ctsh/Tgfbr2/Jcad/Grn/Fgf1/Zc3h12a/Rhoj/Adam17	23
GO:0002821	positive regulation of adaptive immune response	19/713	175/28905	0.108571	4.40148	7.17762	7.58E-08	7.58E-08	8.86E-07					Stat6/Tgfb1/Cd274/Trem2/C3/Cd74/Cd28/Il1r1/Slc11a1/Ptprc/Xcl1/Il1b/Pycard/Nfkbiz/Cd81/Fcer1g/Fcgr3/H2-Ab1/Clec7a	19
GO:1905517	macrophage migration	12/713	67/28905	0.179104	7.26089	8.15928	8.03E-08	8.03E-08	9.34E-07					Ccl3/Cnn2/Csf1/Trem2/B4galt1/Emilin1/Cd9/Cd81/C3ar1/Cmklr1/Lgals3/Cx3cr1	12
GO:1902106	negative regulation of leukocyte differentiation	16/713	125/28905	0.128	5.18912	7.46436	8.18E-08	8.18E-08	9.48E-07					Hspb1/Bmp4/Myc/Runx1/Tmem176a/Tmem178/Cd74/Inpp5d/Tmem176b/Lag3/Pglyrp1/C1qc/Tcta/Lyn/Zc3h12a/Pirb	16
GO:0048660	regulation of smooth muscle cell proliferation	20/713	194/28905	0.103093	4.17938	7.0661	8.23E-08	8.23E-08	9.51E-07					Pdgfb/Tgfb1/Apoe/Hmox1/Cyba/Cav1/Rhoa/Bmp4/Myc/Aif1/Efemp2/Hpgd/Tgfbr2/Tgm2/Notch3/Tlr4/C3ar1/P2ry6/Kcnn4/Irak4	20
GO:0038084	vascular endothelial growth factor signaling pathway	10/713	44/28905	0.227273	9.21363	8.67095	9.11E-08	9.11E-08	1.05E-06					Pdgfb/Hspb1/Myo1c/Smoc2/Xdh/Rela/Itgb1/Emilin1/Jcad/Foxc1	10
GO:1905954	positive regulation of lipid localization	16/713	126/28905	0.126984	5.14793	7.42062	9.16E-08	9.16E-08	1.05E-06					Apoe/Cav1/Lpl/Runx1/Trem2/C3/Plin3/Ehd1/Msr1/Il1b/Plin2/Spp1/Anxa2/Ikbke/Zc3h12a/Ptges	16
GO:0032102	negative regulation of response to external stimulus	33/713	470/28905	0.0702128	2.84642	6.41822	9.23E-08	9.23E-08	1.05E-06					Pdgfb/Acp5/Tgfb1/Apoe/Ptpn6/Tnfaip8l2/Plau/Pbk/St6gal1/Pros1/Cxcl13/Wfdc1/Trem2/Aif1/Pdgfa/Fcgr2b/Tnfrsf1b/A2m/Tnfrsf1a/Cd9/Pglyrp1/Plat/Anxa2/Grn/Ctla2a/Rin3/Zfp36/Cd109/Fpr2/Cx3cr1/Socs3/Cst7/Irgm2	33
GO:0006898	receptor-mediated endocytosis	24/713	273/28905	0.0879121	3.56395	6.76903	9.24E-08	9.24E-08	1.05E-06					Itgb2/Ramp2/Apoe/Cav1/Sirt2/Cxcl16/Sfrp4/Clu/C3/Msr1/Itgb1/Fcgr2b/Cd9/Itgam/Anxa2/Tgfbr2/Dnm2/Hpse/Cd81/Ankrd13a/Rin3/Cd14/Grk4/Fcer1g	24
GO:0010884	positive regulation of lipid storage	8/713	25/28905	0.32	12.9728	9.52418	9.83E-08	9.83E-08	1.11E-06					Lpl/C3/Plin3/Ehd1/Msr1/Plin2/Ikbke/Zc3h12a	8
GO:0031334	positive regulation of protein-containing complex assembly	21/713	215/28905	0.0976744	3.95972	6.92732	9.96E-08	9.96E-08	1.12E-06					Rhoc/Tgfb1/Cav1/Rhoa/Tppp3/Myo1c/Plek/Rack1/Lcp1/Clu/Cxcl13/Pycard/Msn/Casp4/Arhgef5/Sh3glb1/Icam1/Tlr4/Lgals3/Clec7a/Ccl21b	21
GO:0070555	response to interleukin-1	14/713	96/28905	0.145833	5.91208	7.66651	1.01E-07	1.01E-07	1.13E-06					Ccl3/Ccl6/Ccl4/Ccl9/Ankrd1/Rela/Il1r1/Fn1/Xcl1/Il1b/Pycard/Zc3h12a/Irak4/Ccl21b	14
GO:0048771	tissue remodeling	21/713	216/28905	0.0972222	3.94139	6.90052	1.08E-07	1.08E-07	1.21E-06					Timp1/Acp5/Tcirg1/Cav1/Lrrk1/Pdk4/Lrp5/Inpp5d/Cst3/Spp1/Hnf1a/Wnt16/Gpnmb/Tpp1/Cspg4/Tie1/Tgm2/Ctss/Foxc1/Tmem119/Chaer1	21
GO:0032946	positive regulation of mononuclear cell proliferation	19/713	179/28905	0.106145	4.30313	7.04977	1.09E-07	1.09E-07	1.21E-06					Icosl/Csf1/Cd274/St6gal1/Aif1/Cd74/Cd28/Ptprc/Xcl1/Il1b/Pycard/Itgal/Tgfbr2/Card11/Cd81/Tlr4/Ticam1/Ccdc88b/Rasal3	19
GO:1903038	negative regulation of leukocyte cell-cell adhesion	19/713	179/28905	0.106145	4.30313	7.04977	1.09E-07	1.09E-07	1.21E-06					Tgfb1/Ptpn6/Hspb1/Tnfaip8l2/Cd274/Sdc4/Vsir/Bmp4/Runx1/Cd74/Laptm5/Pla2g2f/Gpnmb/Lag3/Zc3h12d/Zc3h12a/Lgals3/Lax1/Ccl21b	19
GO:0050868	negative regulation of T cell activation	18/713	162/28905	0.111111	4.50444	7.1133	1.17E-07	1.17E-07	1.30E-06					Tgfb1/Ptpn6/Hspb1/Tnfaip8l2/Cd274/Sdc4/Vsir/Bmp4/Runx1/Cd74/Laptm5/Pla2g2f/Gpnmb/Lag3/Zc3h12d/Zc3h12a/Lgals3/Lax1	18
GO:0007160	cell-matrix adhesion	22/713	238/28905	0.092437	3.74739	6.76829	1.32E-07	1.32E-07	1.45E-06					Itgb2/Itga5/Rin2/Rhoa/Csf1/Cd34/Sdc4/Plau/Myh9/Itgb5/Efemp2/Fermt3/Itgb1/Fn1/Emilin1/Itgam/Itgax/Itgal/Anxa2/Hpse/Zfp469/Ccl21b	22
GO:1903729	regulation of plasma membrane organization	7/713	18/28905	0.388889	15.7655	9.96541	1.36E-07	1.36E-07	1.49E-06					Myh9/Casp7/Atp10a/Anxa2/Dnm2/Sh3glb1/Ahnak	7
GO:0150146	cell junction disassembly	8/713	26/28905	0.307692	12.4738	9.30819	1.39E-07	1.39E-07	1.52E-06					Trem2/C3/Itgb1/Itgam/C1qa/C1qc/C1qb/Cx3cr1	8
GO:0050731	positive regulation of peptidyl-tyrosine phosphorylation	19/713	182/28905	0.104396	4.23219	6.95631	1.42E-07	1.42E-07	1.55E-06					Pdgfb/Itga5/Tgfb1/Crlf1/Lrrk1/Gh/Hcls1/Trem2/Cd74/Itgb1/Ptprc/Tnfrsf1a/Cspg4/Icam1/Tlr4/Lyn/Adam17/Ctf2/Clec7a	19
GO:0032757	positive regulation of interleukin-8 production	11/713	58/28905	0.189655	7.68862	8.10888	1.51E-07	1.51E-07	1.64E-06					Cd74/Rela/Il1b/Tlr2/Pycard/Nod1/Tlr4/Tlr7/Tlr1/Cd14/Clec7a	11
GO:0051235	maintenance of location	28/713	366/28905	0.0765027	3.10142	6.4342	1.53E-07	1.53E-07	1.66E-06					Naglu/Tgfb1/Apoe/Ptpn6/Cyba/Cav1/Lpl/Npc2/Igsf11/Trem2/C3/Plin3/Ehd1/Msr1/Hexa/Pnpla2/Ptprc/Xcl1/Il1b/Plin2/Itpr2/Lyn/Ikbke/Zc3h12a/Tmsb4x/Ftl1/Nrros/Ccl21b	28
GO:0048659	smooth muscle cell proliferation	20/713	203/28905	0.0985222	3.99409	6.80796	1.74E-07	1.74E-07	1.88E-06					Pdgfb/Tgfb1/Apoe/Hmox1/Cyba/Cav1/Rhoa/Bmp4/Myc/Aif1/Efemp2/Hpgd/Tgfbr2/Tgm2/Notch3/Tlr4/C3ar1/P2ry6/Kcnn4/Irak4	20
GO:0051090	regulation of DNA-binding transcription factor activity	29/713	391/28905	0.0741688	3.0068	6.35367	1.77E-07	1.77E-07	1.91E-06					Spi1/Hck/Id3/Cdk5rap3/Sfrp4/Clu/Lrp5/Rela/Traf5/Fcgr2b/Il1b/Tlr2/Ntrk1/Anxa3/Anxa4/Pycard/Arhgef5/Foxh1/Card11/Nod1/Cd84/Neurod2/Tlr4/Cmklr1/Ikbke/Zc3h12a/Ticam1/Bcl3/Clec7a	29
GO:0002579	positive regulation of antigen processing and presentation	6/713	12/28905	0.5	20.27	10.6178	1.80E-07	1.80E-07	1.93E-06					Trem2/Cd74/Slc11a1/Pycard/Nod1/H2-Ab1	6
GO:0050818	regulation of coagulation	12/713	72/28905	0.166667	6.75666	7.77773	1.84E-07	1.84E-07	1.96E-06					Pdgfb/Apoe/Cav1/Psen2/Nfe2l2/Plau/Pros1/Pdgfa/Cd9/Plat/Anxa2/Hpse	12
GO:0019884	antigen processing and presentation of exogenous antigen	11/713	60/28905	0.183333	7.43233	7.93176	2.18E-07	2.18E-07	2.32E-06					Ctse/Cd74/Fcgr2b/Ifi30/Unc93b1/Ctss/H2-Ob/Fcer1g/Fcgr3/H2-Eb1/H2-Ab1	11
GO:0050852	T cell receptor signaling pathway	17/713	152/28905	0.111842	4.53408	6.94731	2.38E-07	2.38E-07	2.52E-06					Icosl/Lcp2/Ptpn6/Psen2/Btnl10/Rela/Cd28/Ptprc/Rab29/Laptm5/Nfkbiz/Card11/Cd81/Zc3h12a/Lgals3/Kcnn4/Txk	17
GO:0045619	regulation of lymphocyte differentiation	21/713	227/28905	0.092511	3.75039	6.61598	2.50E-07	2.50E-07	2.64E-06					Spi1/Tgfb1/Ptpn6/Hspb1/Rhoa/Vsir/Bmp4/Runx1/Cd74/Cd28/Inpp5d/Ptprc/Lag3/Pglyrp1/Tgfbr2/Nfkbiz/Card11/Itpkb/Zc3h12a/Ctla2a/Duxbl1	21
GO:0140895	cell surface toll-like receptor signaling pathway	12/713	74/28905	0.162162	6.57405	7.63515	2.51E-07	2.51E-07	2.64E-06					Naglu/Irf3/Cyba/Trem2/Rela/Pik3ap1/Tlr2/Tlr4/Lyn/Tlr1/Ticam1/Cd14	12
GO:0014909	smooth muscle cell migration	15/713	119/28905	0.12605	5.11008	7.14486	2.54E-07	2.54E-07	2.67E-06					Pdgfb/Cav1/Rhoa/Nfe2l2/Plau/Myc/Myh9/Rapgef3/Aif1/Pdgfa/Plat/Tlr4/P2ry6/Tmsb4x/Kcnn4	15
GO:0045058	T cell selection	11/713	61/28905	0.180328	7.31049	7.84623	2.60E-07	2.60E-07	2.72E-06					Stat6/Tgfb1/Ly9/Rhoa/Ctsl/Cd74/Cd28/Ptprc/Cd3d/Card11/Itpkb	11
GO:0015849	organic acid transport	28/713	376/28905	0.0744681	3.01893	6.26662	2.65E-07	2.65E-07	2.76E-06					Slc1a5/Apoe/Lrrc8a/Slc17a8/Slc6a4/Gfap/Bdkrb2/Myc/Lrp5/Itgb1/Slc11a1/Il1b/Slc16a4/Plin2/Slc2a1/Pla2g2f/Slc15a4/Hnf1a/Slco1a4/Abcd1/Slc7a2/Aqp9/Ucp2/Fxyd1/Abcb1a/Ptges/Slc38a11/Cpt1b	28
GO:0033003	regulation of mast cell activation	8/713	28/28905	0.285714	11.5828	8.90977	2.65E-07	2.65E-07	2.76E-06					Ptpn6/Plscr1/Plscr2/Cd84/Milr1/Lyn/Cd300lf/Cd300lb	8
GO:0032649	regulation of type II interferon production	16/713	136/28905	0.117647	4.76941	7.00714	2.67E-07	2.67E-07	2.76E-06					Cd274/Vsir/Runx1/Il1r1/Slc11a1/Il1b/Laptm5/Pglyrp1/Pycard/Tlr4/Zc3h12a/Tlr7/Cd14/Bcl3/Txk/Clec7a	16
GO:0009595	detection of biotic stimulus	10/713	49/28905	0.204082	8.27346	8.10368	2.70E-07	2.70E-07	2.79E-06					Trem2/Tlr2/Pglyrp1/Casp4/Ssc5d/Nod1/Tlr4/Tlr1/Naip5/Clec7a	10
GO:0032623	interleukin-2 production	12/713	76/28905	0.157895	6.40105	7.49775	3.39E-07	3.39E-07	3.49E-06					Cd34/Runx1/Cd28/Slc11a1/Ptprc/Il1b/Laptm5/Lag3/Card11/Zfp36/Fcer1g/Clec7a	12
GO:0010001	glial cell differentiation	24/713	293/28905	0.0819113	3.32068	6.34945	3.42E-07	3.42E-07	3.50E-06					Pdgfb/Naglu/Tgfb1/Rhoa/Sirt2/Gfap/Bmp4/Clu/Trem2/Rela/Vim/Il1b/Tlr2/Tnfrsf1b/Hdac1/Itgam/Grn/Nkx6-1/C1qa/Tlr4/Daam2/Cxcr4/Nrros/Pou3f1	24
GO:0002761	regulation of myeloid leukocyte differentiation	17/713	157/28905	0.10828	4.38968	6.77275	3.79E-07	3.79E-07	3.87E-06					Ccl3/Tgfb1/Csf1/Ccl9/Myc/Hcls1/Runx1/Trem2/Tmem178/Cd74/Inpp5d/Tyrobp/Itgam/C1qc/Tcta/Lyn/Pirb	17
GO:0002688	regulation of leukocyte chemotaxis	16/713	140/28905	0.114286	4.63314	6.85291	3.98E-07	3.98E-07	4.04E-06					Spi1/Csf1/Cxcl13/Aif1/Cd74/Xcl1/Il1b/Edn3/C3ar1/Cmklr1/Lyn/Rin3/Fpr2/Cx3cr1/Adam17/Ccl21b	16
GO:0021782	glial cell development	16/713	140/28905	0.114286	4.63314	6.85291	3.98E-07	3.98E-07	4.04E-06					Pdgfb/Naglu/Tgfb1/Sirt2/Gfap/Clu/Trem2/Vim/Il1b/Tlr2/Itgam/Grn/C1qa/Tlr4/Nrros/Pou3f1	16
GO:0045429	positive regulation of nitric oxide biosynthetic process	10/713	51/28905	0.196078	7.94901	7.89889	4.02E-07	4.02E-07	4.06E-06					Itgb2/Clu/Aif1/Il1b/Tlr2/Dnm2/Icam1/Tlr4/Ticam1/Clec7a	10
GO:0051897	positive regulation of phosphatidylinositol 3-kinase/protein kinase B signal transduction	19/713	195/28905	0.0974359	3.95005	6.57341	4.17E-07	4.17E-07	4.20E-06					Pdgfb/Tgfb1/Ptpn6/Mertk/Hcls1/Trem2/Pik3ap1/Itgb1/Pdgfa/Cd28/Fn1/Eng/Fgr/Hnf1a/Wnt16/Akr1c14/Hpse/Cx3cr1/Ccl21b	19
GO:0022408	negative regulation of cell-cell adhesion	21/713	236/28905	0.0889831	3.60737	6.39607	4.77E-07	4.77E-07	4.79E-06					Spi1/Tgfb1/Ptpn6/Hspb1/Tnfaip8l2/Cd274/Sdc4/Vsir/Bmp4/Runx1/Cd74/Laptm5/Pla2g2f/Gpnmb/Lag3/Cd9/Zc3h12d/Zc3h12a/Lgals3/Lax1/Ccl21b	21
GO:0043534	blood vessel endothelial cell migration	15/713	125/28905	0.12	4.8648	6.88648	4.85E-07	4.85E-07	4.85E-06					Pdgfb/Tgfb1/Apoe/Hspb1/Hmox1/Rhoa/Nfe2l2/Stard13/Map2k3/Myh9/Itgb1/Jcad/Cxcr4/Rhoj/Adam17	15
GO:0051896	regulation of phosphatidylinositol 3-kinase/protein kinase B signal transduction	23/713	278/28905	0.0827338	3.35403	6.27201	5.02E-07	5.02E-07	5.00E-06					Pdgfb/Tgfb1/Ptpn6/Mertk/Rack1/Rapgef3/Hcls1/Trem2/Xdh/Pik3ap1/Itgb1/Pdgfa/Cd28/Fn1/Eng/Ntrk1/Fgr/Hnf1a/Wnt16/Akr1c14/Hpse/Cx3cr1/Ccl21b	23
GO:0002532	production of molecular mediator involved in inflammatory response	14/713	109/28905	0.12844	5.20697	6.99805	5.03E-07	5.03E-07	5.00E-06					Il17ra/Ncf1/Trem2/Pycard/Abcd1/Slc7a2/Grn/Tlr4/Lyn/Zc3h12a/Ticam1/Adam17/Fcer1g/Clec7a	14
GO:0002753	cytoplasmic pattern recognition receptor signaling pathway	18/713	179/28905	0.100559	4.07665	6.5664	5.26E-07	5.26E-07	5.21E-06					Irf3/Cav1/Sirt2/Trem2/Slc15a3/Rela/Pik3ap1/Slc15a4/Pycard/Casp4/Tlr13/Unc93b1/Nod1/Tlr4/Lacc1/Tlr7/Ticam1/Irgm2	18
GO:0014013	regulation of gliogenesis	16/713	143/28905	0.111888	4.53594	6.741	5.32E-07	5.32E-07	5.26E-06					Tgfb1/Sirt2/Gfap/Bmp4/Myc/Trem2/Rela/Vim/Il1b/Tlr2/Tnfrsf1b/Hdac1/Nkx6-1/Daam2/Lyn/Cxcr4	16
GO:0032490	detection of molecule of bacterial origin	6/713	14/28905	0.428571	17.3743	9.74553	5.59E-07	5.59E-07	5.51E-06					Trem2/Tlr2/Casp4/Ssc5d/Tlr4/Tlr1	6
GO:0050854	regulation of antigen receptor-mediated signaling pathway	11/713	66/28905	0.166667	6.75666	7.44583	5.96E-07	5.96E-07	5.85E-06					Ptpn6/Rela/Ptprc/Rab29/Laptm5/Cd22/Card11/Cd81/Lyn/Lgals3/Kcnn4	11
GO:0033002	muscle cell proliferation	23/713	281/28905	0.0818505	3.31822	6.21016	6.06E-07	6.06E-07	5.93E-06					Pdgfb/Tgfb1/Apoe/Hmox1/Cyba/Cav1/Rhoa/Bmp4/Myc/Ndc80/Aif1/Efemp2/Hpgd/Tgfbr2/Fgf1/Tgm2/Notch3/Tlr4/C3ar1/P2ry6/Foxc1/Kcnn4/Irak4	23
GO:0045730	respiratory burst	8/713	31/28905	0.258065	10.4619	8.38239	6.29E-07	6.29E-07	6.13E-06					Cyba/Cybb/Ncf1/Trem2/Slc11a1/Ncf2/Grn/Clec7a	8
GO:0050830	defense response to Gram-positive bacterium	19/713	201/28905	0.0945274	3.83214	6.40769	6.65E-07	6.65E-07	6.45E-06					Acp5/Hck/Ncf1/Rnase4/Gsdmd/Myo1f/Il1b/Pld1/Tlr2/Fgr/Pglyrp1/Pycard/Casp4/Ssc5d/Nod1/Fau/Adam17/Hmgb2/Lyz2	19
GO:0002283	neutrophil activation involved in immune response	7/713	22/28905	0.318182	12.8991	8.87901	6.66E-07	6.66E-07	6.45E-06					Itgb2/Spi1/Myo1f/Anxa3/Tyrobp/Itgam/Fcer1g	7
GO:0010721	negative regulation of cell development	25/713	326/28905	0.0766871	3.10889	6.08977	6.72E-07	6.72E-07	6.48E-06					Tgfb1/Hspb1/Sirt2/Vsx2/Bmp4/Myc/Runx1/Tmem176a/Trem2/Tmem178/Cd74/Inpp5d/Il1b/Tmem176b/Lag3/Pglyrp1/Arhgap4/Cebpa/Nkx6-1/C1qc/Tcta/Daam2/Lyn/Zc3h12a/Pirb	25
GO:0097194	execution phase of apoptosis	12/713	81/28905	0.148148	6.00592	7.17481	6.91E-07	6.91E-07	6.65E-06					Dnase2a/Sirt2/Endog/Cdk5rap3/Top2a/Casp7/Hnf1a/Tnfrsf1a/Plscr1/Plscr2/Nfkbiz/Zc3h12a	12
GO:0030193	regulation of blood coagulation	11/713	67/28905	0.164179	6.65582	7.37074	6.98E-07	6.98E-07	6.69E-06					Pdgfb/Apoe/Cav1/Nfe2l2/Plau/Pros1/Pdgfa/Cd9/Plat/Anxa2/Hpse	11
GO:0048247	lymphocyte chemotaxis	10/713	54/28905	0.185185	7.5074	7.61176	7.04E-07	7.04E-07	6.73E-06					Ccl3/Cxcl16/Ccl6/Ccl4/Ccl9/Cxcl13/Xcl1/Ch25h/Adam17/Ccl21b	10
GO:0048732	gland development	32/713	491/28905	0.0651731	2.64212	5.83632	7.51E-07	7.51E-07	7.16E-06					Pdgfb/Lsr/Naglu/Stat6/Tgfb1/Pax3/Hmox1/Sulf2/Cav1/Psen2/Csf1/Cdk5rap3/Prl/Plau/Bmp4/Runx1/Xdh/Lrp5/Rela/Pdgfa/Iqgap3/Hnf1a/Mki67/Msn/Tgfbr2/Cebpa/Fgf1/Tgm2/Pck2/Foxc1/Usf2/Ugt1a7c	32
GO:0046634	regulation of alpha-beta T cell activation	16/713	147/28905	0.108844	4.41251	6.59652	7.74E-07	7.74E-07	7.35E-06					Tgfb1/Rhoa/Cd274/Vsir/Runx1/Cd28/Ptprc/Xcl1/Tgfbr2/Nfkbiz/Card11/Cd81/Itpkb/Zc3h12a/Rasal3/H2-Ab1	16
GO:0046942	carboxylic acid transport	27/713	374/28905	0.0721925	2.92668	5.96415	7.92E-07	7.92E-07	7.50E-06					Slc1a5/Apoe/Lrrc8a/Slc17a8/Slc6a4/Gfap/Bdkrb2/Myc/Lrp5/Itgb1/Slc11a1/Il1b/Slc16a4/Plin2/Slc2a1/Pla2g2f/Slc15a4/Hnf1a/Slco1a4/Abcd1/Slc7a2/Aqp9/Ucp2/Abcb1a/Ptges/Slc38a11/Cpt1b	27
GO:0002888	positive regulation of myeloid leukocyte mediated immunity	10/713	55/28905	0.181818	7.3709	7.52091	8.41E-07	8.41E-07	7.94E-06					Itgb2/Spi1/Pomc/C3/Cxcl1/Tyrobp/Itgam/Ticam1/Fcer1g/Fcgr3	10
GO:0030833	regulation of actin filament polymerization	16/713	148/28905	0.108108	4.3827	6.5612	8.49E-07	8.49E-07	7.98E-06					Esam/Rhoa/Myo1c/Hcls1/Tlr2/Pycard/Cotl1/Kank1/Icam1/Plekhg2/Daam2/Kank3/Tmsb4x/Capg/Tmod3/Ccl21b	16
GO:0032733	positive regulation of interleukin-10 production	9/713	43/28905	0.209302	8.48511	7.81142	8.56E-07	8.56E-07	8.03E-06					Cd274/Trem2/Cd28/Tlr2/Pycard/Tlr4/Bcl3/Fcer1g/Clec7a	9
GO:0002690	positive regulation of leukocyte chemotaxis	14/713	114/28905	0.122807	4.97859	6.76884	8.76E-07	8.76E-07	8.19E-06					Spi1/Csf1/Cxcl13/Aif1/Cd74/Xcl1/Il1b/Edn3/C3ar1/Cmklr1/Fpr2/Cx3cr1/Adam17/Ccl21b	14
GO:0002824	positive regulation of adaptive immune response based on somatic recombination of immune receptors built from immunoglobulin superfamily domains	17/713	167/28905	0.101796	4.12682	6.44457	9.12E-07	9.12E-07	8.50E-06					Stat6/Tgfb1/Cd274/Trem2/C3/Cd28/Il1r1/Slc11a1/Ptprc/Xcl1/Il1b/Nfkbiz/Cd81/Fcer1g/Fcgr3/H2-Ab1/Clec7a	17
GO:0035872	nucleotide-binding domain, leucine rich repeat containing receptor signaling pathway	7/713	23/28905	0.304348	12.3383	8.65082	9.37E-07	9.37E-07	8.71E-06					Slc15a3/Rela/Slc15a4/Nod1/Tlr4/Lacc1/Irgm2	7
GO:0072678	T cell migration	11/713	69/28905	0.15942	6.46289	7.22505	9.47E-07	9.47E-07	8.74E-06					Rhoa/Cxcl16/Cxcl13/Aif1/Xcl1/Pycard/Itgal/Msn/Icam1/Dock8/Adam17	11
GO:1900046	regulation of hemostasis	11/713	69/28905	0.15942	6.46289	7.22505	9.47E-07	9.47E-07	8.74E-06					Pdgfb/Apoe/Cav1/Nfe2l2/Plau/Pros1/Pdgfa/Cd9/Plat/Anxa2/Hpse	11
GO:0043547	positive regulation of GTPase activity	20/713	226/28905	0.0884956	3.58761	6.21057	9.70E-07	9.70E-07	8.93E-06					Ccl3/Ccl6/Ccl4/Ccl9/Rack1/Rapgef3/Cxcl13/Itgb1/Xcl1/Ntrk1/Arhgap25/Arhgef5/Vav1/Arhgap45/Asap3/Rgl3/Tax1bp3/Dock8/Rhog/Ccl21b	20
GO:0008064	regulation of actin polymerization or depolymerization	17/713	168/28905	0.10119	4.10226	6.41317	9.91E-07	9.91E-07	9.10E-06					Esam/Rhoa/Myo1c/Plek/Hcls1/Tlr2/Pycard/Cotl1/Kank1/Icam1/Plekhg2/Daam2/Kank3/Tmsb4x/Capg/Tmod3/Ccl21b	17
GO:0045638	negative regulation of myeloid cell differentiation	13/713	100/28905	0.13	5.2702	6.8026	1.11E-06	1.11E-06	1.02E-05					Meis1/Myc/Runx1/Tmem178/Inpp5d/Lmo2/C1qc/Itpkb/Tcta/Lyn/Zfp36/Pirb/Ccl21b	13
GO:1901222	regulation of non-canonical NF-kappaB signal transduction	13/713	101/28905	0.128713	5.21802	6.7531	1.25E-06	1.25E-06	1.14E-05					Spi1/Trem2/Rela/Il1b/Tlr2/Laptm5/Pycard/Birc3/Nod1/Tlr4/Zc3h12a/Trim56/Tlr7	13
GO:0030832	regulation of actin filament length	17/713	171/28905	0.0994152	4.03029	6.32041	1.27E-06	1.27E-06	1.15E-05					Esam/Rhoa/Myo1c/Plek/Hcls1/Tlr2/Pycard/Cotl1/Kank1/Icam1/Plekhg2/Daam2/Kank3/Tmsb4x/Capg/Tmod3/Ccl21b	17
GO:0010810	regulation of cell-substrate adhesion	20/713	230/28905	0.0869565	3.52521	6.11465	1.28E-06	1.28E-06	1.16E-05					Pdgfb/Itga5/Rin2/Rhoa/Csf1/Sdc4/Plau/Myh9/St6gal1/Smoc2/Efemp2/Itgb1/Fn1/Emilin1/Spp1/Kank1/Dnm2/Fzd7/Lgals1/Ccl21b	20
GO:0097193	intrinsic apoptotic signaling pathway	25/713	338/28905	0.0739645	2.99852	5.87753	1.30E-06	1.30E-06	1.17E-05					Hspb1/Hmox1/Cav1/Pttg1ip/Nfe2l2/Serinc3/Rack1/Bdkrb2/Clu/Myc/Trem2/Cd74/Casp12/Fcgr2b/Casp6/Tnfrsf1b/Hdac1/Tnfrsf1a/Pycard/Plscr1/Sh3glb1/Ikbke/Hic1/Tifab/Bcl3	25
GO:0097398	cellular response to interleukin-17	7/713	24/28905	0.291667	11.8242	8.43635	1.30E-06	1.30E-06	1.17E-05					Il17ra/Traf5/Il1b/Cxcl1/Nfkbiz/Ikbke/Socs3	7
GO:0003176	aortic valve development	8/713	34/28905	0.235294	9.53882	7.92259	1.36E-06	1.36E-06	1.22E-05					Tgfb1/Rhoa/Bmp4/Tnfrsf1b/Emilin1/Tnfrsf1a/Tgfbr2/Tie1	8
GO:0010883	regulation of lipid storage	10/713	58/28905	0.172414	6.98965	7.26149	1.40E-06	1.40E-06	1.25E-05					Lpl/Trem2/C3/Plin3/Ehd1/Msr1/Pnpla2/Plin2/Ikbke/Zc3h12a	10
GO:0031529	ruffle organization	10/713	58/28905	0.172414	6.98965	7.26149	1.40E-06	1.40E-06	1.25E-05					Tcirg1/Cav1/Plek/Aif1/Kank1/Inppl1/Cspg4/Icam1/Rhog/Ccl21b	10
GO:0014004	microglia differentiation	6/713	16/28905	0.375	15.2025	9.03689	1.43E-06	1.43E-06	1.27E-05					Naglu/Tgfb1/Tlr2/Itgam/Tlr4/Nrros	6
GO:1905952	regulation of lipid localization	18/713	192/28905	0.09375	3.80062	6.19194	1.47E-06	1.47E-06	1.30E-05					Apoe/Cav1/Lpl/Pomc/Runx1/Trem2/C3/Plin3/Ehd1/Msr1/Pnpla2/Il1b/Plin2/Spp1/Anxa2/Ikbke/Zc3h12a/Ptges	18
GO:0030336	negative regulation of cell migration	24/713	319/28905	0.0752351	3.05003	5.85517	1.57E-06	1.57E-06	1.39E-05					Pdgfb/Timp1/Tgfb1/Apoe/Cnn2/Cav1/Rhoa/Nfe2l2/Stard13/Myh9/Cxcl13/Aif1/Cd74/Ifitm1/Eng/Hdac1/Emilin1/Arhgdib/Arhgap4/Kank1/Tie1/Rin3/Cx3cr1/Ccl21b	24
GO:0030041	actin filament polymerization	17/713	174/28905	0.0977011	3.9608	6.22973	1.62E-06	1.62E-06	1.42E-05					Esam/Rhoa/Myo1c/Hcls1/Aif1/Tlr2/Pycard/Cotl1/Kank1/Icam1/Plekhg2/Daam2/Kank3/Tmsb4x/Capg/Tmod3/Ccl21b	17
GO:0034101	erythrocyte homeostasis	17/713	174/28905	0.0977011	3.9608	6.22973	1.62E-06	1.62E-06	1.42E-05					Slc1a5/Spi1/Dnase2a/Hmox1/Ampd3/Cdk5rap3/Bmp4/Hcls1/Alas2/Inpp5d/Lmo2/Lyn/Zfp36/Hmgb2/Tmod3/Hba-a2/Hba-a1	17
GO:0050672	negative regulation of lymphocyte proliferation	14/713	120/28905	0.116667	4.72966	6.51085	1.64E-06	1.64E-06	1.44E-05					Tgfb1/Ptpn6/Cd274/Sdc4/Vsir/Bmp4/Inpp5d/Fcgr2b/Laptm5/Pla2g2f/Gpnmb/Tyrobp/Zc3h12d/Lyn	14
GO:0002455	humoral immune response mediated by circulating immunoglobulin	10/713	59/28905	0.169492	6.87118	7.17909	1.65E-06	1.65E-06	1.44E-05					Ptpn6/Trem2/C3/Ptprc/Fcgr2b/C1qa/C1qc/C1qb/Cd81/Bcl3	10
GO:0031663	lipopolysaccharide-mediated signaling pathway	10/713	59/28905	0.169492	6.87118	7.17909	1.65E-06	1.65E-06	1.44E-05					Spi1/Irf3/Ly86/Trem2/Cd84/Tlr4/Lyn/Ticam1/Tifab/Cd14	10
GO:0038066	p38MAPK cascade	10/713	59/28905	0.169492	6.87118	7.17909	1.65E-06	1.65E-06	1.44E-05					Spi1/Map2k3/Gadd45g/Bmp4/Trem2/Xdh/Il1b/Zc3h12a/Zfp36/Kcnn4	10
GO:0030888	regulation of B cell proliferation	11/713	73/28905	0.150685	6.10876	6.95025	1.69E-06	1.69E-06	1.47E-05					Cd74/Inpp5d/Ptprc/Fcgr2b/Cd22/Tyrobp/Card11/Cd81/Tlr4/Lyn/Ticam1	11
GO:2000107	negative regulation of leukocyte apoptotic process	12/713	88/28905	0.136364	5.52818	6.76552	1.71E-06	1.71E-06	1.48E-05					Mertk/Bmp4/Hcls1/St6gal1/Cd74/Pdcd1/Fcgr2b/Itpkb/Dock8/Bcl3/Fcer1g/Ccl21b	12
GO:0043491	phosphatidylinositol 3-kinase/protein kinase B signal transduction	24/713	321/28905	0.0747664	3.03103	5.81925	1.75E-06	1.75E-06	1.51E-05					Pdgfb/Tgfb1/Ptpn6/Mertk/Rack1/Rapgef3/Hcls1/Trem2/Xdh/Pik3ap1/Itgb1/Pdgfa/Cd28/Fn1/Eng/Ntrk1/Fgr/Hnf1a/Wnt16/Inppl1/Akr1c14/Hpse/Cx3cr1/Ccl21b	24
GO:0016042	lipid catabolic process	25/713	344/28905	0.0726744	2.94622	5.77491	1.79E-06	1.79E-06	1.54E-05					Naglu/Pla1a/Apoe/Sirt2/Lpl/Sgpl1/Eci2/Hexa/Pnpla2/Prdx6/Il1b/Pld1/Pla2g2f/Spp1/Plbd1/Abcd1/Hpgd/Pla2g15/Akr1c14/Neu4/Pnpla7/Aspg/Pck2/Hcar2/Ugt1a7c	25
GO:0032535	regulation of cellular component size	28/713	415/28905	0.0674699	2.73523	5.66233	1.89E-06	1.89E-06	1.61E-05					Esam/Apoe/Lrrc8a/Rhoa/Myo1c/Plek/Rapgef3/Hcls1/Aqp4/Fn1/Tlr2/Iqgap3/Pycard/Arhgap4/Cotl1/Kank1/Dnm2/Nkx6-1/Icam1/Plekhg2/Daam2/Kank3/Rin3/Tmsb4x/Kcnn4/Capg/Tmod3/Ccl21b	28
GO:0050671	positive regulation of lymphocyte proliferation	17/713	176/28905	0.0965909	3.91579	6.1704	1.89E-06	1.89E-06	1.61E-05					Icosl/Cd274/Aif1/Cd74/Cd28/Ptprc/Xcl1/Il1b/Pycard/Itgal/Tgfbr2/Card11/Cd81/Tlr4/Ticam1/Ccdc88b/Rasal3	17
GO:0010543	regulation of platelet activation	9/713	47/28905	0.191489	7.76297	7.37929	1.89E-06	1.89E-06	1.61E-05					Pdgfb/Apoe/Plek/Pdgfa/Cd9/Tlr4/Lyn/Txk/Fcer1g	9
GO:0032945	negative regulation of mononuclear cell proliferation	14/713	122/28905	0.114754	4.65213	6.42863	2.00E-06	2.00E-06	1.70E-05					Tgfb1/Ptpn6/Cd274/Sdc4/Vsir/Bmp4/Inpp5d/Fcgr2b/Laptm5/Pla2g2f/Gpnmb/Tyrobp/Zc3h12d/Lyn	14
GO:0022612	gland morphogenesis	16/713	158/28905	0.101266	4.10531	6.22442	2.03E-06	2.03E-06	1.72E-05					Pdgfb/Stat6/Tgfb1/Pax3/Sulf2/Cav1/Csf1/Plau/Bmp4/Lrp5/Pdgfa/Mki67/Msn/Tgfbr2/Fgf1/Tgm2	16
GO:0070391	response to lipoteichoic acid	5/713	10/28905	0.5	20.27	9.69239	2.05E-06	2.05E-06	1.73E-05					Trem2/Rela/Tlr2/Tlr4/Cd14	5
GO:0071223	cellular response to lipoteichoic acid	5/713	10/28905	0.5	20.27	9.69239	2.05E-06	2.05E-06	1.73E-05					Trem2/Rela/Tlr2/Tlr4/Cd14	5
GO:0034134	toll-like receptor 2 signaling pathway	6/713	17/28905	0.352941	14.3082	8.72864	2.16E-06	2.16E-06	1.82E-05					Cyba/Trem2/Pik3ap1/Tlr2/Lyn/Tlr1	6
GO:0001889	liver development	15/713	141/28905	0.106383	4.31276	6.27099	2.28E-06	2.28E-06	1.91E-05					Lsr/Naglu/Hmox1/Sulf2/Cdk5rap3/Plau/Bmp4/Runx1/Rela/Hnf1a/Mki67/Cebpa/Fgf1/Pck2/Ugt1a7c	15
GO:0070542	response to fatty acid	9/713	48/28905	0.1875	7.60124	7.27917	2.28E-06	2.28E-06	1.91E-05					Hmox1/Ranbp1/Id3/Lpl/Pdk4/Tlr2/Akr1c14/Tlr4/Zc3h12a	9
GO:0002706	regulation of lymphocyte mediated immunity	20/713	239/28905	0.083682	3.39247	5.90639	2.31E-06	2.31E-06	1.93E-05					Stat6/Tgfb1/Ptpn6/Vsir/Trem2/C3/Cd28/Il1r1/Ptprc/Xcl1/Fcgr2b/Il1b/Tnfrsf1b/Slc15a4/Lag3/Vav1/Cd81/Klrc2/Fcer1g/Fcgr3	20
GO:2000561	regulation of CD4-positive, alpha-beta T cell proliferation	7/713	26/28905	0.269231	10.9146	8.04326	2.36E-06	2.36E-06	1.96E-05					Cd274/Vsir/Cd28/Xcl1/Tgfbr2/Card11/Cd81	7
GO:0001909	leukocyte mediated cytotoxicity	17/713	179/28905	0.0949721	3.85016	6.08303	2.39E-06	2.39E-06	1.98E-05					Spi1/Tgfb1/Ptpn6/Ncf1/Pomc/Ptprc/Fcgr2b/Cxcl1/Lag3/Ctsc/Tyrobp/Itgam/Ctsh/Vav1/Cx3cr1/Klrc2/Fcgr3	17
GO:0090287	regulation of cellular response to growth factor stimulus	24/713	327/28905	0.0733945	2.97541	5.71316	2.41E-06	2.41E-06	2.00E-05					Pdgfb/Tgfb1/Sulf2/Cav1/Myo1c/Vsir/Sfrp4/Bmp4/Cnmd/Cxcl13/Smoc2/Xdh/Itgb1/Eng/Hdac1/Htra3/Emilin1/Dnm2/Jcad/Fgf1/Sh3glb1/Cd109/Nrros/Adam17	24
GO:0014910	regulation of smooth muscle cell migration	13/713	107/28905	0.121495	4.92542	6.4693	2.42E-06	2.42E-06	2.00E-05					Pdgfb/Cav1/Rhoa/Nfe2l2/Plau/Myc/Myh9/Rapgef3/Aif1/Pdgfa/Tlr4/P2ry6/Tmsb4x	13
GO:0038061	non-canonical NF-kappaB signal transduction	14/713	125/28905	0.112	4.54048	6.30859	2.67E-06	2.67E-06	2.20E-05					Spi1/Trem2/Rela/Il1b/Tlr2/Laptm5/Pycard/Birc3/Nod1/Tlr4/Zc3h12a/Trim56/Tlr7/Tlr1	14
GO:0006869	lipid transport	29/713	447/28905	0.064877	2.63011	5.52369	2.70E-06	2.70E-06	2.21E-05					Apoe/Cav1/Gltp/Pomc/Bdkrb2/Npc2/Runx1/Trem2/Msr1/Atp10a/Slc43a3/Il1b/Plin2/Osbpl9/Slc2a1/Pla2g2f/Spp1/Hnf1a/Slco1a4/Abcd1/Aqp9/Anxa2/Plscr1/Plscr2/Abcb1a/Ptges/Kcnn4/Cpt1b/Plscr5	29
GO:1905521	regulation of macrophage migration	9/713	49/28905	0.183673	7.44612	7.18189	2.73E-06	2.73E-06	2.23E-05					Cnn2/Csf1/Trem2/Emilin1/Cd9/Cd81/C3ar1/Cmklr1/Cx3cr1	9
GO:0008154	actin polymerization or depolymerization	18/713	201/28905	0.0895522	3.63045	5.95137	2.83E-06	2.83E-06	2.31E-05					Esam/Rhoa/Myo1c/Plek/Hcls1/Aif1/Tlr2/Pycard/Cotl1/Kank1/Icam1/Plekhg2/Daam2/Kank3/Tmsb4x/Capg/Tmod3/Ccl21b	18
GO:0009615	response to virus	26/713	377/28905	0.0689655	2.79586	5.58172	2.93E-06	2.93E-06	2.38E-05					Tgfb1/Il17ra/Irf3/Serinc3/Ifitm1/Casp1/Ptprc/Lcn2/Il1b/Itgax/Pycard/Plscr1/Tlr13/Slfn8/Unc93b1/Apobec1/Ikbke/Zc3h12a/Trim56/Tlr7/Ticam1/Wdfy4/Bcl3/Ifitm2/Irgm2/Klra8	26
GO:0001894	tissue homeostasis	22/713	286/28905	0.0769231	3.11846	5.72581	2.95E-06	2.95E-06	2.39E-05					Lsr/Acp5/Tcirg1/Naglu/Csf1/Lrrk1/Cd34/Pdk4/Bdkrb2/Col11a2/Pde6a/Itgb1/Inpp5d/Prom1/Spp1/Hnf1a/Tpp1/Nfkbiz/Ctss/Tlr4/Foxc1/Tmem119	22
GO:0060249	anatomical structure homeostasis	22/713	286/28905	0.0769231	3.11846	5.72581	2.95E-06	2.95E-06	2.39E-05					Lsr/Acp5/Tcirg1/Naglu/Csf1/Lrrk1/Cd34/Pdk4/Bdkrb2/Col11a2/Pde6a/Itgb1/Inpp5d/Prom1/Spp1/Hnf1a/Tpp1/Nfkbiz/Ctss/Tlr4/Foxc1/Tmem119	22
GO:0061008	hepaticobiliary system development	15/713	144/28905	0.104167	4.22291	6.16579	2.97E-06	2.97E-06	2.39E-05					Lsr/Naglu/Hmox1/Sulf2/Cdk5rap3/Plau/Bmp4/Runx1/Rela/Hnf1a/Mki67/Cebpa/Fgf1/Pck2/Ugt1a7c	15
GO:0043087	regulation of GTPase activity	23/713	309/28905	0.0744337	3.01754	5.67034	3.08E-06	3.08E-06	2.48E-05					Ccl3/Ccl6/Ccl4/Ccl9/Rack1/Rapgef3/Cxcl13/Itgb1/Xcl1/Ntrk1/Arhgap25/Pycard/Arhgef5/Vav1/Arhgap45/Asap3/Rgl3/Tax1bp3/Arhgap9/Dock8/Rasal3/Rhog/Ccl21b	23
GO:0014015	positive regulation of gliogenesis	12/713	93/28905	0.129032	5.23096	6.49913	3.11E-06	3.11E-06	2.48E-05					Tgfb1/Gfap/Myc/Rela/Vim/Il1b/Tlr2/Tnfrsf1b/Hdac1/Nkx6-1/Lyn/Cxcr4	12
GO:0050678	regulation of epithelial cell proliferation	28/713	426/28905	0.0657277	2.6646	5.50444	3.12E-06	3.12E-06	2.48E-05					Pdgfb/Tgfb1/Apoe/Hmox1/Cyba/Sulf2/Cav1/Prl/Ctsl/Plau/Bmp4/Cnmd/Tgm1/Myc/Wfdc1/Xdh/Eng/Iqgap3/B4galt1/Tie1/Jcad/Grn/Fgf1/Fzd7/Zfp36/Cd109/Adam17/Hmgb2	28
GO:0035739	CD4-positive, alpha-beta T cell proliferation	7/713	27/28905	0.259259	10.5104	7.86242	3.12E-06	3.12E-06	2.48E-05					Cd274/Vsir/Cd28/Xcl1/Tgfbr2/Card11/Cd81	7
GO:0097396	response to interleukin-17	7/713	27/28905	0.259259	10.5104	7.86242	3.12E-06	3.12E-06	2.48E-05					Il17ra/Traf5/Il1b/Cxcl1/Nfkbiz/Ikbke/Socs3	7
GO:2000146	negative regulation of cell motility	24/713	332/28905	0.0722892	2.9306	5.62658	3.14E-06	3.14E-06	2.49E-05					Pdgfb/Timp1/Tgfb1/Apoe/Cnn2/Cav1/Rhoa/Nfe2l2/Stard13/Myh9/Cxcl13/Aif1/Cd74/Ifitm1/Eng/Hdac1/Emilin1/Arhgdib/Arhgap4/Kank1/Tie1/Rin3/Cx3cr1/Ccl21b	24
GO:0030730	sequestering of triglyceride	6/713	18/28905	0.333333	13.5133	8.44537	3.18E-06	3.18E-06	2.52E-05					Lpl/Trem2/Plin3/Pnpla2/Il1b/Plin2	6
GO:0015711	organic anion transport	29/713	451/28905	0.0643016	2.60678	5.46934	3.21E-06	3.21E-06	2.53E-05					Slc1a5/Apoe/Lrrc8a/Slc2a4/Slc17a8/Slc6a4/Gfap/Bdkrb2/Myc/Lrp5/Itgb1/Slc11a1/Slc2a8/Il1b/Slc16a4/Plin2/Slc2a1/Pla2g2f/Slc15a4/Hnf1a/Slco1a4/Abcd1/Slc7a2/Aqp9/Ucp2/Abcb1a/Ptges/Slc38a11/Cpt1b	29
GO:0030522	intracellular receptor signaling pathway	25/713	356/28905	0.0702247	2.84691	5.57617	3.29E-06	3.29E-06	2.59E-05					Irf3/Cav1/Rhoa/Sirt2/Gh/Trem2/Slc15a3/Rela/Pik3ap1/Hdac1/Slc15a4/Pycard/Casp4/Akr1c14/Tlr13/Foxh1/Unc93b1/Nod1/Tlr4/Lacc1/Tlr7/Ticam1/Tgif1/Dhrs3/Irgm2	25
GO:0070664	negative regulation of leukocyte proliferation	14/713	128/28905	0.109375	4.43406	6.19228	3.55E-06	3.55E-06	2.79E-05					Tgfb1/Ptpn6/Cd274/Sdc4/Vsir/Bmp4/Inpp5d/Fcgr2b/Laptm5/Pla2g2f/Gpnmb/Tyrobp/Zc3h12d/Lyn	14
GO:0014002	astrocyte development	8/713	39/28905	0.205128	8.31589	7.27055	4.12E-06	4.12E-06	3.23E-05					Naglu/Gfap/Trem2/Vim/Il1b/Grn/C1qa/Tlr4	8
GO:0002698	negative regulation of immune effector process	16/713	167/28905	0.0958084	3.88407	5.94424	4.20E-06	4.20E-06	3.28E-05					Acp5/Spi1/Tgfb1/Ptpn6/Hmox1/Vsir/Ptprc/Fcgr2b/A2m/Pglyrp1/Cd22/Grn/Cd84/Zc3h12a/Lgals3/Cx3cr1	16
GO:0043299	leukocyte degranulation	12/713	96/28905	0.125	5.0675	6.34833	4.36E-06	4.36E-06	3.40E-05					Itgb2/Spi1/Hmox1/Myo1f/Fgr/Anxa3/Itgam/Cd84/Milr1/Lat2/Lyn/Fcer1g	12
GO:0006959	humoral immune response	24/713	339/28905	0.0707965	2.87009	5.50805	4.49E-06	4.49E-06	3.49E-05					Ptpn6/Cd5l/Pomc/Rnase4/Cxcl13/Trem2/C3/Ptprc/Fcgr2b/Il1b/Cxcl1/A2m/Pglyrp1/C1qa/C1qc/C1qb/Cd81/Fau/Lgals3/Bcl3/Wfdc17/C4b/Ccl21b/Ccl27b	24
GO:0043405	regulation of MAP kinase activity	16/713	168/28905	0.0952381	3.86095	5.91432	4.54E-06	4.54E-06	3.50E-05					Pdgfb/Apoe/Ptpn6/Cav1/Cdk5rap3/Pik3r5/Fgd2/Pdgfa/Ptprc/Il1b/Edn3/Arhgef5/Fgf1/Tlr4/Lyn/Lax1	16
GO:0003159	morphogenesis of an endothelium	6/713	19/28905	0.315789	12.8021	8.18376	4.55E-06	4.55E-06	3.50E-05					Rhoa/Stard13/Lcn2/Itgax/Fgf1/Cxcr4	6
GO:0061154	endothelial tube morphogenesis	6/713	19/28905	0.315789	12.8021	8.18376	4.55E-06	4.55E-06	3.50E-05					Rhoa/Stard13/Lcn2/Itgax/Fgf1/Cxcr4	6
GO:0070431	nucleotide-binding oligomerization domain containing 2 signaling pathway	6/713	19/28905	0.315789	12.8021	8.18376	4.55E-06	4.55E-06	3.50E-05					Slc15a3/Rela/Slc15a4/Tlr4/Lacc1/Irgm2	6
GO:0032271	regulation of protein polymerization	18/713	208/28905	0.0865385	3.50827	5.77362	4.59E-06	4.59E-06	3.52E-05					Esam/Cav1/Rhoa/Tppp3/Myo1c/Hcls1/Tlr2/Pycard/Cotl1/Kank1/Icam1/Plekhg2/Daam2/Kank3/Tmsb4x/Capg/Tmod3/Ccl21b	18
GO:0042176	regulation of protein catabolic process	25/713	363/28905	0.0688705	2.79201	5.46402	4.64E-06	4.64E-06	3.55E-05					Timp1/Apoe/Cdc20/Cav1/Pttg1ip/Psen2/Sirt2/Ctsa/Cdk5rap3/Rack1/Sumo2/Gfap/Pbk/Clu/Trem2/Rela/Il1b/Cst3/Tnfrsf1b/Msn/Anxa2/Cd81/Ecscr/Hspa1b/Hspa1a	25
GO:1903036	positive regulation of response to wounding	11/713	81/28905	0.135802	5.50543	6.45747	4.82E-06	4.82E-06	3.68E-05					Nfe2l2/Plau/Smoc2/Itgb1/Plat/Kank1/Grn/Hpse/Scarf1/Cxcr4/Clec7a	11
GO:0002312	B cell activation involved in immune response	12/713	97/28905	0.123711	5.01525	6.29946	4.86E-06	4.86E-06	3.69E-05					Icosl/Spi1/Stat6/Tgfb1/Mfng/Cd28/Ptprc/Slc15a4/Nfkbiz/Tlr4/Bcl3/Lgals1	12
GO:0043535	regulation of blood vessel endothelial cell migration	12/713	97/28905	0.123711	5.01525	6.29946	4.86E-06	4.86E-06	3.69E-05					Pdgfb/Tgfb1/Apoe/Hspb1/Hmox1/Rhoa/Nfe2l2/Stard13/Map2k3/Jcad/Rhoj/Adam17	12
GO:0040013	negative regulation of locomotion	25/713	364/28905	0.0686813	2.78434	5.44821	4.87E-06	4.87E-06	3.69E-05					Pdgfb/Timp1/Tgfb1/Apoe/Cnn2/Cav1/Rhoa/Nfe2l2/Stard13/Myh9/St6gal1/Cxcl13/Aif1/Cd74/Ifitm1/Eng/Hdac1/Emilin1/Arhgdib/Arhgap4/Kank1/Tie1/Rin3/Cx3cr1/Ccl21b	25
GO:1905314	semi-lunar valve development	8/713	40/28905	0.2	8.10799	7.15405	5.04E-06	5.04E-06	3.81E-05					Tgfb1/Rhoa/Bmp4/Tnfrsf1b/Emilin1/Tnfrsf1a/Tgfbr2/Tie1	8
GO:0098543	detection of other organism	7/713	29/28905	0.241379	9.78551	7.52763	5.25E-06	5.25E-06	3.95E-05					Tlr2/Pglyrp1/Ssc5d/Nod1/Tlr1/Naip5/Clec7a	7
GO:0042088	T-helper 1 type immune response	9/713	53/28905	0.169811	6.88415	6.81858	5.40E-06	5.40E-06	4.06E-05					Stat6/Gadd45g/Il1r1/Slc11a1/Xcl1/Il1b/Nfkbiz/Bcl3/H2-Ab1	9
GO:0045685	regulation of glial cell differentiation	12/713	98/28905	0.122449	4.96408	6.25125	5.42E-06	5.42E-06	4.06E-05					Tgfb1/Sirt2/Bmp4/Trem2/Rela/Il1b/Tlr2/Tnfrsf1b/Hdac1/Nkx6-1/Daam2/Cxcr4	12
GO:0042102	positive regulation of T cell proliferation	14/713	133/28905	0.105263	4.26737	6.00619	5.58E-06	5.58E-06	4.17E-05					Icosl/Cd274/Aif1/Cd28/Ptprc/Xcl1/Il1b/Pycard/Itgal/Tgfbr2/Card11/Cd81/Ccdc88b/Rasal3	14
GO:0001666	response to hypoxia	19/713	232/28905	0.0818966	3.32008	5.6425	5.63E-06	5.63E-06	4.20E-05					Tgfb1/Hif3a/Hmox1/Cav1/Sirt2/Cybb/Nfe2l2/Slc2a4/Plau/Myc/Trem2/Alas2/Casp1/Slc2a8/Eng/Itpr2/Plat/Ucp2/Adam17	19
GO:0002712	regulation of B cell mediated immunity	12/713	99/28905	0.121212	4.91394	6.2037	6.03E-06	6.03E-06	4.48E-05					Stat6/Tgfb1/Ptpn6/Trem2/C3/Cd28/Ptprc/Xcl1/Fcgr2b/Slc15a4/Fcer1g/Fcgr3	12
GO:0002889	regulation of immunoglobulin mediated immune response	12/713	99/28905	0.121212	4.91394	6.2037	6.03E-06	6.03E-06	4.48E-05					Stat6/Tgfb1/Ptpn6/Trem2/C3/Cd28/Ptprc/Xcl1/Fcgr2b/Slc15a4/Fcer1g/Fcgr3	12
GO:2000514	regulation of CD4-positive, alpha-beta T cell activation	11/713	83/28905	0.13253	5.37277	6.34445	6.13E-06	6.13E-06	4.54E-05					Tgfb1/Cd274/Vsir/Runx1/Cd28/Xcl1/Tgfbr2/Nfkbiz/Card11/Cd81/Zc3h12a	11
GO:0036005	response to macrophage colony-stimulating factor	5/713	12/28905	0.416667	16.8917	8.75637	6.18E-06	6.18E-06	4.54E-05					Csf1/Trem2/Tlr2/Tlr4/Dok1	5
GO:0036006	cellular response to macrophage colony-stimulating factor stimulus	5/713	12/28905	0.416667	16.8917	8.75637	6.18E-06	6.18E-06	4.54E-05					Csf1/Trem2/Tlr2/Tlr4/Dok1	5
GO:2000563	positive regulation of CD4-positive, alpha-beta T cell proliferation	5/713	12/28905	0.416667	16.8917	8.75637	6.18E-06	6.18E-06	4.54E-05					Cd28/Xcl1/Tgfbr2/Card11/Cd81	5
GO:0032663	regulation of interleukin-2 production	10/713	68/28905	0.147059	5.96176	6.51442	6.27E-06	6.27E-06	4.60E-05					Cd34/Runx1/Cd28/Ptprc/Il1b/Laptm5/Lag3/Card11/Zfp36/Clec7a	10
GO:1901652	response to peptide	29/713	467/28905	0.0620985	2.51747	5.25763	6.29E-06	6.29E-06	4.60E-05					Stat6/Cav1/Ctsd/Lpl/Nfe2l2/Myo1c/Slc2a4/Pdk4/Pomc/Gh/Serpina3n/Trem2/Rela/Fcgr2b/Vim/Slc2a8/Il1b/Pld1/Aldob/Slc2a1/Kank1/Inppl1/Tns2/Icam1/Nod1/Tlr4/Pck2/Fpr2/Socs3	29
GO:1901653	cellular response to peptide	24/713	346/28905	0.0693642	2.81202	5.39251	6.35E-06	6.35E-06	4.63E-05					Stat6/Cav1/Ctsd/Lpl/Nfe2l2/Myo1c/Slc2a4/Pdk4/Gh/Trem2/Rela/Fcgr2b/Vim/Slc2a8/Il1b/Kank1/Inppl1/Tns2/Icam1/Nod1/Tlr4/Pck2/Fpr2/Socs3	24
GO:0002520	immune system development	20/713	256/28905	0.078125	3.16719	5.53888	6.54E-06	6.54E-06	4.76E-05					Icosl/Stat6/Tgfb1/Psen2/Cd274/Runx1/Cxcl13/Lrp5/Cd28/Pdcd1/Ptprc/Slc15a4/Ltbr/Tgfbr2/Nfkbiz/C3ar1/Lyn/Adam17/Bcl3/Cd248	20
GO:0045580	regulation of T cell differentiation	17/713	193/28905	0.0880829	3.57088	5.69888	6.63E-06	6.63E-06	4.81E-05					Tgfb1/Hspb1/Rhoa/Vsir/Bmp4/Runx1/Cd74/Cd28/Ptprc/Lag3/Tgfbr2/Nfkbiz/Card11/Itpkb/Zc3h12a/Ctla2a/Duxbl1	17
GO:1900745	positive regulation of p38MAPK cascade	7/713	30/28905	0.233333	9.45933	7.37219	6.70E-06	6.70E-06	4.85E-05					Spi1/Gadd45g/Bmp4/Xdh/Il1b/Zc3h12a/Kcnn4	7
GO:2001242	regulation of intrinsic apoptotic signaling pathway	17/713	194/28905	0.0876289	3.55247	5.67281	7.10E-06	7.10E-06	5.13E-05					Hspb1/Cav1/Pttg1ip/Nfe2l2/Serinc3/Rack1/Bdkrb2/Clu/Myc/Trem2/Cd74/Fcgr2b/Hdac1/Pycard/Plscr1/Sh3glb1/Tifab	17
GO:1903556	negative regulation of tumor necrosis factor superfamily cytokine production	10/713	69/28905	0.144928	5.87536	6.44799	7.17E-06	7.17E-06	5.17E-05					Acp5/Ptpn6/Cd274/Vsir/Pomc/Trem2/Gpnmb/Tlr4/Zc3h12a/Bcl3	10
GO:0042119	neutrophil activation	8/713	42/28905	0.190476	7.7219	6.93277	7.41E-06	7.41E-06	5.33E-05					Itgb2/Spi1/Myo1f/Anxa3/Tyrobp/Itgam/Grn/Fcer1g	8
GO:0051091	positive regulation of DNA-binding transcription factor activity	19/713	238/28905	0.0798319	3.23638	5.5094	8.13E-06	8.13E-06	5.83E-05					Clu/Lrp5/Rela/Traf5/Fcgr2b/Il1b/Tlr2/Ntrk1/Anxa3/Pycard/Arhgef5/Card11/Nod1/Cd84/Neurod2/Tlr4/Ikbke/Ticam1/Clec7a	19
GO:0061045	negative regulation of wound healing	10/713	70/28905	0.142857	5.79142	6.38285	8.18E-06	8.18E-06	5.86E-05					Pdgfb/Apoe/Plau/Pros1/Wfdc1/Pdgfa/Cd9/Plat/Anxa2/Cd109	10
GO:2001235	positive regulation of apoptotic signaling pathway	16/713	176/28905	0.0909091	3.68545	5.68296	8.24E-06	8.24E-06	5.88E-05					Cav1/Psen2/Serinc3/Rack1/Ctsl/Clu/Myc/Ptprc/Ltbr/Ctsc/Pycard/Ctsh/Plscr1/Sh3glb1/Ctss/Tlr4	16
GO:1902107	positive regulation of leukocyte differentiation	18/713	217/28905	0.0829493	3.36276	5.55598	8.27E-06	8.27E-06	5.88E-05					Ccl3/Spi1/Tgfb1/Rhoa/Csf1/Ccl9/Vsir/Hcls1/Runx1/Trem2/Cd74/Inpp5d/Ptprc/Tyrobp/Itgam/Tgfbr2/Nfkbiz/Itpkb	18
GO:1903708	positive regulation of hemopoiesis	18/713	217/28905	0.0829493	3.36276	5.55598	8.27E-06	8.27E-06	5.88E-05					Ccl3/Spi1/Tgfb1/Rhoa/Csf1/Ccl9/Vsir/Hcls1/Runx1/Trem2/Cd74/Inpp5d/Ptprc/Tyrobp/Itgam/Tgfbr2/Nfkbiz/Itpkb	18
GO:0002526	acute inflammatory response	14/713	138/28905	0.101449	4.11275	5.82904	8.58E-06	8.58E-06	6.08E-05					Aoc3/Bdkrb2/Serpina3n/C3/Fn1/Fcgr2b/Il1b/Casp6/B4galt1/Plscr1/Icam1/Ptges/Fcer1g/Fcgr3	14
GO:0050853	B cell receptor signaling pathway	9/713	56/28905	0.160714	6.51535	6.56996	8.64E-06	8.64E-06	6.10E-05					Ptpn6/Ptprc/Cd22/Nfkbiz/Cd81/Lat2/Lyn/Klhl6/Blnk	9
GO:0061756	leukocyte adhesion to vascular endothelial cell	9/713	56/28905	0.160714	6.51535	6.56996	8.64E-06	8.64E-06	6.10E-05					Itgb2/Rhoa/Rela/Itgb1/Itgam/Icam1/Gcnt1/Cx3cr1/Ccl21b	9
GO:1900744	regulation of p38MAPK cascade	8/713	43/28905	0.186047	7.54232	6.82753	8.91E-06	8.91E-06	6.27E-05					Spi1/Gadd45g/Bmp4/Trem2/Xdh/Il1b/Zc3h12a/Kcnn4	8
GO:0019216	regulation of lipid metabolic process	25/713	377/28905	0.066313	2.68833	5.2475	8.94E-06	8.94E-06	6.27E-05					Pdgfb/Lsr/Angptl4/Apoe/Cav1/Sirt2/Pdk4/Rack1/Gh/Trem2/C3/Cd74/Pnpla2/Pdgfa/Il1b/Tnfrsf1a/Abcd1/Hpgd/Akr1c14/Igfbp7/Fgf1/Fmo2/Apobec1/Hcar2/Ch25h	25
GO:0046635	positive regulation of alpha-beta T cell activation	12/713	103/28905	0.116505	4.7231	6.01968	9.12E-06	9.12E-06	6.39E-05					Rhoa/Runx1/Cd28/Ptprc/Xcl1/Tgfbr2/Nfkbiz/Card11/Cd81/Itpkb/Rasal3/H2-Ab1	12
GO:0045806	negative regulation of endocytosis	10/713	71/28905	0.140845	5.70986	6.31895	9.32E-06	9.32E-06	6.51E-05					Tgfb1/Cnn2/Cav1/Rack1/Fcgr2b/Tlr2/Ankrd13a/Rin3/Cd300lf/Lgals3	10
GO:0002756	MyD88-independent toll-like receptor signaling pathway	5/713	13/28905	0.384615	15.5923	8.36888	9.83E-06	9.83E-06	6.86E-05					Irf3/Cd274/Tlr4/Ticam1/Cd300lf	5
GO:0031400	negative regulation of protein modification process	28/713	453/28905	0.0618102	2.50578	5.13707	9.87E-06	9.87E-06	6.86E-05					Tgfb1/Apoe/Ptpn6/Hspb1/Cav1/Psen2/Lrrk1/Sirt2/Cdk5rap3/Rack1/Bdkrb2/Gadd45g/Pbk/Samsn1/Xdh/Rela/Ptprc/Il1b/Ppef2/Hnf1a/Mvp/Pycard/Lyn/Zc3h12a/Cd109/Lax1/Socs3/Mas1	28
GO:0045732	positive regulation of protein catabolic process	17/713	199/28905	0.0854271	3.46321	5.54502	9.95E-06	9.95E-06	6.91E-05					Apoe/Cdc20/Cav1/Pttg1ip/Psen2/Sirt2/Rack1/Sumo2/Clu/Trem2/Il1b/Tnfrsf1b/Msn/Cd81/Ecscr/Hspa1b/Hspa1a	17
GO:0051258	protein polymerization	21/713	287/28905	0.0731707	2.96634	5.32403	1.06E-05	1.06E-05	7.34E-05					Esam/Cav1/Rhoa/Tppp3/Myo1c/Hcls1/Aif1/Cep192/Tlr2/Pycard/Cotl1/Kank1/Dnm2/Icam1/Plekhg2/Daam2/Kank3/Tmsb4x/Capg/Tmod3/Ccl21b	21
GO:1901224	positive regulation of non-canonical NF-kappaB signal transduction	10/713	72/28905	0.138889	5.63055	6.25626	1.06E-05	1.06E-05	7.33E-05					Trem2/Rela/Il1b/Tlr2/Laptm5/Pycard/Nod1/Tlr4/Trim56/Tlr7	10
GO:0043368	positive T cell selection	8/713	44/28905	0.181818	7.3709	6.72562	1.07E-05	1.07E-05	7.34E-05					Stat6/Tgfb1/Ly9/Ctsl/Cd74/Ptprc/Cd3d/Itpkb	8
GO:0002064	epithelial cell development	19/713	243/28905	0.0781893	3.16979	5.40168	1.09E-05	1.09E-05	7.48E-05					Pdgfb/Tgfb1/Plod3/Bmp4/Cnmd/Rapgef3/Spdef/Vim/Il1b/Ntrk1/B4galt1/Tnfrsf1a/Msn/Bfsp2/Cebpa/Hpse/Icam1/Cxcr4/Sipa1	19
GO:0097191	extrinsic apoptotic signaling pathway	19/713	243/28905	0.0781893	3.16979	5.40168	1.09E-05	1.09E-05	7.48E-05					Spi1/Tgfb1/Hmox1/Cav1/Psen2/Bmp4/Rela/Ptprc/Lcn2/Il1b/Tnfrsf1b/Ltbr/Tnfrsf1a/Pycard/Nfkbiz/Icam1/Tlr4/Lgals3/Hmgb2	19
GO:0043409	negative regulation of MAPK cascade	16/713	180/28905	0.0888889	3.60355	5.57229	1.10E-05	1.10E-05	7.48E-05					Apoe/Ptpn6/Cav1/Cdk5rap3/Sfrp4/Pbk/Trem2/Ptprc/Il1b/Emilin1/Ppef2/Tlr4/Lyn/Cdc42se1/Lax1/Dok1	16
GO:0061572	actin filament bundle organization	16/713	180/28905	0.0888889	3.60355	5.57229	1.10E-05	1.10E-05	7.48E-05					Rhoc/Rhoa/Sdc4/Plek/Lcp1/Sorbs3/Myh9/Rapgef3/Itgb5/Aif1/Rhpn2/Dnm2/Arhgef5/Asap3/Kank3/Pdlim1	16
GO:0051347	positive regulation of transferase activity	27/713	431/28905	0.062645	2.53963	5.12142	1.11E-05	1.11E-05	7.59E-05					Pdgfb/Apoe/Cdc20/Rhoa/Mertk/Csf1/Map2k3/Pik3r5/Myc/Trem2/Fgd2/Prrc1/Cd74/Pdgfa/Slc11a1/Ptprc/Il1b/Edn3/Ntrk1/Tie1/Arhgef5/Fgf1/Tlr4/Tlr1/Adam17/Irgm2/Chaer1	27
GO:0060840	artery development	13/713	123/28905	0.105691	4.28471	5.80564	1.15E-05	1.15E-05	7.79E-05					Naglu/Apoe/Bmp4/Efemp2/Eng/Hpgd/Tgfbr2/Dnm2/Foxh1/Notch3/Cxcr4/Foxc1/Kif7	13
GO:0048245	eosinophil chemotaxis	6/713	22/28905	0.272727	11.0564	7.50398	1.17E-05	1.17E-05	7.97E-05					Ccl3/Ccl6/Ccl4/Ccl9/Xcl1/Lgals3	6
GO:0008360	regulation of cell shape	14/713	142/28905	0.0985915	3.9969	5.69325	1.19E-05	1.19E-05	8.05E-05					Ccl3/Hck/Plekho1/Myh9/Fn1/Fgr/Msn/S100b/Icam1/Pakap/S100a13/Cdc42se1/Rhoj/Rhog	14
GO:0010811	positive regulation of cell-substrate adhesion	14/713	142/28905	0.0985915	3.9969	5.69325	1.19E-05	1.19E-05	8.05E-05					Pdgfb/Itga5/Rin2/Csf1/Sdc4/Myh9/Smoc2/Efemp2/Itgb1/Fn1/Emilin1/Spp1/Dnm2/Ccl21b	14
GO:0031032	actomyosin structure organization	18/713	223/28905	0.0807175	3.27228	5.41715	1.20E-05	1.20E-05	8.10E-05					Rhoc/Cnn2/Rhoa/Sdc4/Sorbs3/Myh9/Rapgef3/Itgb5/Itgb1/Iqgap3/Rhpn2/Arhgef5/Asap3/Kank3/Cnn3/Pdlim1/Tmod3/Flnc	18
GO:1903052	positive regulation of proteolysis involved in protein catabolic process	13/713	124/28905	0.104839	4.25016	5.76797	1.25E-05	1.25E-05	8.40E-05					Cdc20/Cav1/Psen2/Sirt2/Rack1/Sumo2/Clu/Trem2/Laptm5/Ctsc/Ecscr/Hspa1b/Hspa1a	13
GO:0052547	regulation of peptidase activity	27/713	434/28905	0.062212	2.52207	5.08089	1.26E-05	1.26E-05	8.40E-05					Timp1/Cav1/Ctsd/Vsir/Rack1/Serpina3n/Ctsl/Myc/Wfdc1/Xdh/Casp1/Cst3/Laptm5/Hdac1/A2m/Pycard/Ctsh/Grn/Nod1/Ctss/Lyn/Cd109/Cst7/Naip5/Clec7a/Hspa1b/Psmb9	27
GO:0150063	visual system development	27/713	434/28905	0.062212	2.52207	5.08089	1.26E-05	1.26E-05	8.40E-05					Pdgfb/Tcirg1/Naglu/Tgfb1/Rdh13/Mertk/Meis1/Vsx2/Bmp4/C3/Pde6a/Lrp5/Vim/Casp6/Hdac1/Prom1/Itgam/Col4a1/Tgfbr2/Bfsp2/Grn/C1qa/Frem2/Rhoj/Tgif1/Foxc1/Maf	27
GO:0030183	B cell differentiation	16/713	182/28905	0.0879121	3.56395	5.51813	1.26E-05	1.26E-05	8.40E-05					Tcirg1/Spi1/Ptpn6/Mfng/Inpp5d/Ptprc/Ntrk1/Laptm5/Cmtm7/Lyl1/Nfkbiz/Card11/Adam17/Bcl3/Lgals1/H2-Ab1	16
GO:0030218	erythrocyte differentiation	15/713	162/28905	0.0925926	3.7537	5.58945	1.26E-05	1.26E-05	8.40E-05					Slc1a5/Spi1/Dnase2a/Cdk5rap3/Bmp4/Hcls1/Alas2/Inpp5d/Lmo2/Lyn/Zfp36/Hmgb2/Tmod3/Hba-a2/Hba-a1	15
GO:0044403	biological process involved in symbiotic interaction	19/713	246/28905	0.0772358	3.13114	5.33837	1.30E-05	1.30E-05	8.64E-05					Apoe/Cav1/Ncf1/Pomc/Cd74/Ifitm1/Fn1/Rab29/Hdac1/Cxcl1/Pglyrp1/Icam1/Zc3h12a/Trim56/Ch25h/Cx3cr1/Ifitm2/Lgals1/Naip5	19
GO:0043536	positive regulation of blood vessel endothelial cell migration	9/713	59/28905	0.152542	6.18406	6.33891	1.34E-05	1.34E-05	8.88E-05					Pdgfb/Tgfb1/Hspb1/Hmox1/Nfe2l2/Map2k3/Jcad/Rhoj/Adam17	9
GO:2000351	regulation of endothelial cell apoptotic process	9/713	59/28905	0.152542	6.18406	6.33891	1.34E-05	1.34E-05	8.88E-05					Ramp2/Angptl4/Tgfb1/Nfe2l2/Bmp4/Akr1c14/Icam1/Cd248/Ecscr	9
GO:0048880	sensory system development	27/713	438/28905	0.0616438	2.49904	5.02736	1.48E-05	1.48E-05	9.80E-05					Pdgfb/Tcirg1/Naglu/Tgfb1/Rdh13/Mertk/Meis1/Vsx2/Bmp4/C3/Pde6a/Lrp5/Vim/Casp6/Hdac1/Prom1/Itgam/Col4a1/Tgfbr2/Bfsp2/Grn/C1qa/Frem2/Rhoj/Tgif1/Foxc1/Maf	27
GO:0046849	bone remodeling	12/713	108/28905	0.111111	4.50444	5.80254	1.49E-05	1.49E-05	9.80E-05					Acp5/Tcirg1/Lrrk1/Pdk4/Lrp5/Inpp5d/Spp1/Hnf1a/Wnt16/Tpp1/Ctss/Tmem119	12
GO:1903532	positive regulation of secretion by cell	25/713	389/28905	0.0642674	2.6054	5.0696	1.52E-05	1.52E-05	0.000100068					Itgb2/Tgfb1/Sdc4/Slc6a4/Myh9/Runx1/Trem2/Ankrd1/Il1b/Edn3/Serp1/Tlr2/Fgr/Spp1/Itgam/Anxa2/Nkx6-1/Tlr4/Pck2/Hcar2/Lgals3/Ptges/Kcnn4/Fcer1g/Slc18a3	25
GO:0043030	regulation of macrophage activation	9/713	60/28905	0.15	6.081	6.26542	1.54E-05	1.54E-05	0.000101192					Trem2/Ctsc/Slc7a2/Grn/Cebpa/Cd84/Tlr4/Kcnn4/Cst7	9
GO:0051047	positive regulation of secretion	27/713	439/28905	0.0615034	2.49335	5.01407	1.55E-05	1.55E-05	0.000101192					Itgb2/Tgfb1/Cyba/Sdc4/Slc6a4/Prl/Myh9/Runx1/Trem2/Ankrd1/Il1b/Edn3/Serp1/Tlr2/Fgr/Spp1/Itgam/Anxa2/Nkx6-1/Tlr4/Pck2/Hcar2/Lgals3/Ptges/Kcnn4/Fcer1g/Slc18a3	27
GO:0048145	regulation of fibroblast proliferation	13/713	127/28905	0.102362	4.14976	5.65731	1.62E-05	1.62E-05	0.000105925					Pdgfb/Tgfb1/Cav1/Myc/Cd74/Pdgfa/Fn1/Ifi30/Anxa2/Lzts2/Tgif1/Kcnn4/Cd248	13
GO:0071560	cellular response to transforming growth factor beta stimulus	19/713	250/28905	0.076	3.08104	5.25546	1.63E-05	1.63E-05	0.000106316					Spi1/Tgfb1/Cav1/Itgb5/Runx1/Ankrd1/Xcl1/Eng/Hdac1/Htra3/Emilin1/Hpgd/Tgfbr2/Dnm2/Foxh1/Nfkbiz/Cd109/Nrros/Adam17	19
GO:0009620	response to fungus	10/713	76/28905	0.131579	5.33421	6.01676	1.72E-05	1.72E-05	0.000112139					Spi1/Tgfb1/Il17ra/Ncf1/Pomc/Tlr2/Cxcl1/Cotl1/Cx3cr1/Clec7a	10
GO:0030195	negative regulation of blood coagulation	8/713	47/28905	0.170213	6.90042	6.43813	1.77E-05	1.77E-05	0.000114947					Pdgfb/Apoe/Plau/Pros1/Pdgfa/Cd9/Plat/Anxa2	8
GO:2001234	negative regulation of apoptotic signaling pathway	19/713	253/28905	0.0750988	3.0445	5.19435	1.93E-05	1.93E-05	0.000124776					Hspb1/Hmox1/Pttg1ip/Psen2/Nfe2l2/Rack1/Bdkrb2/Bmp4/Clu/Cd74/Rela/Il1b/Hdac1/Wnt16/Sh3glb1/Icam1/Lgals3/Cx3cr1/Hmgb2	19
GO:0002763	positive regulation of myeloid leukocyte differentiation	10/713	77/28905	0.12987	5.26493	5.95952	1.94E-05	1.94E-05	0.000124972					Ccl3/Tgfb1/Csf1/Ccl9/Hcls1/Runx1/Trem2/Cd74/Tyrobp/Itgam	10
GO:0046633	alpha-beta T cell proliferation	10/713	77/28905	0.12987	5.26493	5.95952	1.94E-05	1.94E-05	0.000124972					Cd274/Vsir/Myc/Cd28/Ptprc/Xcl1/Tgfbr2/Card11/Cd81/Rasal3	10
GO:0022411	cellular component disassembly	29/713	496/28905	0.0584677	2.37028	4.89534	1.95E-05	1.95E-05	0.000125325					Dnase2a/Rhoa/Endog/Cdk5rap3/Plek/Rack1/Gas2l2/Top2a/Lcp1/Myc/Trem2/C3/Plin3/Pnpla2/Itgb1/Eng/Cst3/Plin2/Hnf1a/Itgam/C1qa/C1qc/C1qb/Ckap2/Ctss/Cx3cr1/Capg/Tmod3/Irgm2	29
GO:0033619	membrane protein proteolysis	9/713	62/28905	0.145161	5.88483	6.12331	2.03E-05	2.03E-05	0.000129834					Timp1/Tgfb1/Apoe/Psen2/Myh9/Il1b/Tnfrsf1b/Ctsh/Adam17	9
GO:0072577	endothelial cell apoptotic process	9/713	62/28905	0.145161	5.88483	6.12331	2.03E-05	2.03E-05	0.000129834					Ramp2/Angptl4/Tgfb1/Nfe2l2/Bmp4/Akr1c14/Icam1/Cd248/Ecscr	9
GO:1900746	regulation of vascular endothelial growth factor signaling pathway	6/713	24/28905	0.25	10.135	7.11981	2.03E-05	2.03E-05	0.000129834					Myo1c/Smoc2/Xdh/Itgb1/Emilin1/Jcad	6
GO:0050871	positive regulation of B cell activation	11/713	94/28905	0.117021	4.74404	5.7821	2.05E-05	2.05E-05	0.000130698					Spi1/Stat6/Tgfb1/Cd74/Cd28/Inpp5d/Ptprc/Card11/Cd81/Tlr4/Ticam1	11
GO:1903035	negative regulation of response to wounding	11/713	94/28905	0.117021	4.74404	5.7821	2.05E-05	2.05E-05	0.000130698					Pdgfb/Apoe/Ptpn6/Plau/Pros1/Wfdc1/Pdgfa/Cd9/Plat/Anxa2/Cd109	11
GO:0006690	icosanoid metabolic process	14/713	149/28905	0.0939597	3.80912	5.46715	2.06E-05	2.06E-05	0.000130982					Ggt5/Ncf1/Cd74/Il1b/Tlr2/Pla2g2f/Hpgds/Tnfrsf1a/Hpgd/Akr1c14/Ephx1/Tlr4/Ptges/Cyp2d22	14
GO:0002708	positive regulation of lymphocyte mediated immunity	15/713	169/28905	0.0887574	3.59822	5.38725	2.08E-05	2.08E-05	0.000131587					Stat6/Tgfb1/Trem2/C3/Cd28/Il1r1/Ptprc/Xcl1/Il1b/Lag3/Vav1/Cd81/Klrc2/Fcer1g/Fcgr3	15
GO:1904035	regulation of epithelial cell apoptotic process	13/713	130/28905	0.1	4.054	5.55001	2.08E-05	2.08E-05	0.000131587					Ramp2/Angptl4/Tgfb1/Hmox1/Nfe2l2/Sfrp4/Bmp4/Myc/Akr1c14/Icam1/Zfp36/Cd248/Ecscr	13
GO:1900047	negative regulation of hemostasis	8/713	48/28905	0.166667	6.75666	6.34785	2.08E-05	2.08E-05	0.000131587					Pdgfb/Apoe/Plau/Pros1/Pdgfa/Cd9/Plat/Anxa2	8
GO:0071559	response to transforming growth factor beta	19/713	255/28905	0.0745098	3.02063	5.15412	2.15E-05	2.15E-05	0.000135404					Spi1/Tgfb1/Cav1/Itgb5/Runx1/Ankrd1/Xcl1/Eng/Hdac1/Htra3/Emilin1/Hpgd/Tgfbr2/Dnm2/Foxh1/Nfkbiz/Cd109/Nrros/Adam17	19
GO:0002430	complement receptor mediated signaling pathway	5/713	15/28905	0.333333	13.5133	7.70913	2.20E-05	2.20E-05	0.000138108					C3/Itgam/C3ar1/Cmklr1/Fpr2	5
GO:0010889	regulation of sequestering of triglyceride	5/713	15/28905	0.333333	13.5133	7.70913	2.20E-05	2.20E-05	0.000138108					Lpl/Trem2/Plin3/Pnpla2/Plin2	5
GO:0032729	positive regulation of type II interferon production	11/713	95/28905	0.115789	4.6941	5.73535	2.27E-05	2.27E-05	0.000142143					Runx1/Il1r1/Slc11a1/Il1b/Pycard/Tlr4/Tlr7/Cd14/Bcl3/Txk/Clec7a	11
GO:0097696	receptor signaling pathway via STAT	17/713	213/28905	0.0798122	3.23558	5.20788	2.41E-05	2.41E-05	0.000150499					Naglu/Stat6/Tgfb1/Cav1/Crlf1/Crlf3/Gh/Prl/Hcls1/Ptprc/Tnfrsf1a/Lyn/Socs3/Bcl3/Ctf2/Csf2rb/Csf2rb2	17
GO:0010574	regulation of vascular endothelial growth factor production	7/713	36/28905	0.194444	7.88277	6.57143	2.42E-05	2.42E-05	0.000150536					Sulf2/C3/Aqp4/Rela/Il1b/Hpse/C3ar1	7
GO:0050856	regulation of T cell receptor signaling pathway	8/713	49/28905	0.163265	6.61877	6.26011	2.43E-05	2.43E-05	0.000150974					Ptpn6/Rela/Rab29/Laptm5/Card11/Cd81/Lgals3/Kcnn4	8
GO:0085029	extracellular matrix assembly	8/713	49/28905	0.163265	6.61877	6.26011	2.43E-05	2.43E-05	0.000150974					Ramp2/Tgfb1/Plod3/Efemp2/Emilin1/Has3/Tie1/Mfap4	8
GO:0048144	fibroblast proliferation	14/713	152/28905	0.0921053	3.73394	5.37441	2.58E-05	2.58E-05	0.000159838					Pdgfb/Tgfb1/Cav1/Myc/Cd74/Pdgfa/Fn1/Ifi30/Anxa2/Lzts2/Zfp469/Tgif1/Kcnn4/Cd248	14
GO:0016540	protein autoprocessing	6/713	25/28905	0.24	9.72959	6.94426	2.62E-05	2.62E-05	0.000161084					Ctse/Fam111a/Casp12/Casp1/Casp6/Casp4	6
GO:0050765	negative regulation of phagocytosis	6/713	25/28905	0.24	9.72959	6.94426	2.62E-05	2.62E-05	0.000161084					Tgfb1/Cnn2/Rack1/Fcgr2b/Tlr2/Cd300lf	6
GO:0071800	podosome assembly	6/713	25/28905	0.24	9.72959	6.94426	2.62E-05	2.62E-05	0.000161084					Hck/Rhoa/Lcp1/Msn/Arhgef5/Bin2	6
GO:0050832	defense response to fungus	9/713	64/28905	0.140625	5.70093	5.98728	2.64E-05	2.64E-05	0.000161615					Spi1/Tgfb1/Il17ra/Ncf1/Pomc/Cxcl1/Cotl1/Cx3cr1/Clec7a	9
GO:0090303	positive regulation of wound healing	9/713	64/28905	0.140625	5.70093	5.98728	2.64E-05	2.64E-05	0.000161615					Nfe2l2/Plau/Smoc2/Itgb1/Plat/Kank1/Hpse/Cxcr4/Clec7a	9
GO:0001936	regulation of endothelial cell proliferation	14/713	153/28905	0.0915033	3.70954	5.34402	2.78E-05	2.78E-05	0.000169904					Pdgfb/Apoe/Hmox1/Cyba/Cav1/Prl/Bmp4/Cnmd/Xdh/Eng/Tie1/Jcad/Adam17/Hmgb2	14
GO:0050819	negative regulation of coagulation	8/713	50/28905	0.16	6.4864	6.17479	2.83E-05	2.83E-05	0.000173005					Pdgfb/Apoe/Plau/Pros1/Pdgfa/Cd9/Plat/Anxa2	8
GO:0050829	defense response to Gram-negative bacterium	13/713	134/28905	0.0970149	3.93298	5.41184	2.88E-05	2.88E-05	0.000175509					Gsdmd/Trem2/Casp1/Slc11a1/Pycard/Ssc5d/Nfkbiz/Nod1/Tlr4/Hmgb2/Lyz2/Irgm2/Naip5	13
GO:0033674	positive regulation of kinase activity	23/713	355/28905	0.0647887	2.62653	4.90382	2.91E-05	2.91E-05	0.00017658					Pdgfb/Rhoa/Mertk/Csf1/Map2k3/Pik3r5/Trem2/Fgd2/Prrc1/Cd74/Pdgfa/Slc11a1/Ptprc/Il1b/Edn3/Ntrk1/Tie1/Arhgef5/Fgf1/Tlr4/Tlr1/Adam17/Irgm2	23
GO:0097242	amyloid-beta clearance	7/713	37/28905	0.189189	7.66972	6.45597	2.92E-05	2.92E-05	0.00017658					Itgb2/Apoe/Clu/Trem2/C3/Msr1/Itgam	7
GO:2000406	positive regulation of T cell migration	7/713	37/28905	0.189189	7.66972	6.45597	2.92E-05	2.92E-05	0.00017658					Rhoa/Cxcl13/Aif1/Xcl1/Pycard/Dock8/Adam17	7
GO:0003170	heart valve development	9/713	65/28905	0.138462	5.61323	5.9214	2.99E-05	2.99E-05	0.000180202					Naglu/Tgfb1/Rhoa/Bmp4/Tnfrsf1b/Emilin1/Tnfrsf1a/Tgfbr2/Tie1	9
GO:0034142	toll-like receptor 4 signaling pathway	9/713	65/28905	0.138462	5.61323	5.9214	2.99E-05	2.99E-05	0.000180202					Naglu/Irf3/Trem2/Rela/Pik3ap1/Tlr4/Lyn/Ticam1/Cd14	9
GO:2000630	positive regulation of miRNA metabolic process	9/713	65/28905	0.138462	5.61323	5.9214	2.99E-05	2.99E-05	0.000180202					Pdgfb/Spi1/Tgfb1/Prl/Bmp4/Myc/Rela/Notch3/Zc3h12a	9
GO:0045453	bone resorption	10/713	81/28905	0.123457	5.00493	5.74013	3.04E-05	3.04E-05	0.000182522					Acp5/Tcirg1/Lrrk1/Pdk4/Inpp5d/Spp1/Hnf1a/Tpp1/Ctss/Tmem119	10
GO:0009991	response to extracellular stimulus	27/713	457/28905	0.059081	2.39514	4.78091	3.12E-05	3.12E-05	0.000187118					Angptl4/Apoe/Sirt2/Lpl/Nfe2l2/Cd68/Pdk4/Castor1/Pomc/Gh/Prl/Rnase4/Gsdmd/Plin3/Ptprc/Pld1/Ntrk1/Plin2/Slc2a1/Spp1/Nfkbiz/Sh3glb1/Pck2/Zc3h12a/Zfp36/Sipa1/Usf2	27
GO:0001935	endothelial cell proliferation	15/713	175/28905	0.0857143	3.47485	5.2223	3.14E-05	3.14E-05	0.000187223					Pdgfb/Apoe/Hmox1/Cyba/Cav1/Cd34/Prl/Bmp4/Cnmd/Xdh/Eng/Tie1/Jcad/Adam17/Hmgb2	15
GO:0043312	neutrophil degranulation	5/713	16/28905	0.3125	12.6687	7.42469	3.14E-05	3.14E-05	0.000187223					Itgb2/Spi1/Myo1f/Anxa3/Itgam	5
GO:0071801	regulation of podosome assembly	5/713	16/28905	0.3125	12.6687	7.42469	3.14E-05	3.14E-05	0.000187223					Hck/Rhoa/Lcp1/Msn/Arhgef5	5
GO:0036230	granulocyte activation	8/713	51/28905	0.156863	6.35921	6.09177	3.29E-05	3.29E-05	0.000195214					Itgb2/Spi1/Myo1f/Anxa3/Tyrobp/Itgam/Grn/Fcer1g	8
GO:1902624	positive regulation of neutrophil migration	8/713	51/28905	0.156863	6.35921	6.09177	3.29E-05	3.29E-05	0.000195214					Myo1f/Cd74/Il1r1/Xcl1/Il1b/Tlr2/C3ar1/Ccl21b	8
GO:0016045	detection of bacterium	6/713	26/28905	0.230769	9.35538	6.77833	3.33E-05	3.33E-05	0.000196561					Tlr2/Pglyrp1/Ssc5d/Nod1/Tlr1/Naip5	6
GO:0072677	eosinophil migration	6/713	26/28905	0.230769	9.35538	6.77833	3.33E-05	3.33E-05	0.000196561					Ccl3/Ccl6/Ccl4/Ccl9/Xcl1/Lgals3	6
GO:1902547	regulation of cellular response to vascular endothelial growth factor stimulus	6/713	26/28905	0.230769	9.35538	6.77833	3.33E-05	3.33E-05	0.000196561					Myo1c/Smoc2/Xdh/Itgb1/Emilin1/Jcad	6
GO:0001570	vasculogenesis	11/713	99/28905	0.111111	4.50444	5.55464	3.35E-05	3.35E-05	0.000197338					Ramp2/Rin2/Tgfb1/Cav1/Cd34/Sgpl1/Xdh/Eng/Tgfbr2/Tie1/Fgf1	11
GO:0051017	actin filament bundle assembly	15/713	176/28905	0.0852273	3.45511	5.19551	3.36E-05	3.36E-05	0.000197338					Rhoc/Rhoa/Sdc4/Plek/Lcp1/Sorbs3/Myh9/Rapgef3/Itgb5/Aif1/Rhpn2/Arhgef5/Asap3/Kank3/Pdlim1	15
GO:0051092	positive regulation of NF-kappaB transcription factor activity	13/713	136/28905	0.0955882	3.87514	5.34475	3.37E-05	3.37E-05	0.00019766					Clu/Rela/Traf5/Il1b/Tlr2/Ntrk1/Pycard/Card11/Nod1/Cd84/Tlr4/Ticam1/Clec7a	13
GO:1903409	reactive oxygen species biosynthetic process	9/713	66/28905	0.136364	5.52818	5.85688	3.39E-05	3.39E-05	0.000198543					Cyba/Rhoa/Cybb/Ncf1/Ncf2/Lcn2/Abcd1/Tlr4/Hvcn1	9
GO:0051056	regulation of small GTPase mediated signal transduction	18/713	241/28905	0.0746888	3.02788	5.0274	3.40E-05	3.40E-05	0.000198889					Apoe/Bnip2/Csf1/Stard13/Cyth4/Itgb1/Psd4/Ntrk1/Arhgap25/Arhgdib/Kank1/Dnm2/Dennd3/Itpkb/Git2/Cdc42se1/Rasal3/Sipa1	18
GO:0072001	renal system development	23/713	359/28905	0.0640669	2.59727	4.84299	3.46E-05	3.46E-05	0.000201946					Pdgfb/Tgfb1/Sulf2/Rhoa/Id3/Crlf1/Sgpl1/Bmp4/Myc/Pdgfa/Prom1/Spp1/Anxa4/Col4a1/Lzts2/Fgf1/Tns2/Frem2/Notch3/Gcnt1/C3ar1/Cxcr4/Foxc1	23
GO:0044273	sulfur compound catabolic process	7/713	38/28905	0.184211	7.46789	6.34475	3.50E-05	3.50E-05	0.000203629					Naglu/Ggt5/Ggt1/Hexa/Gusb/Abcd1/Hpse	7
GO:0045446	endothelial cell differentiation	12/713	118/28905	0.101695	4.12271	5.40549	3.64E-05	3.64E-05	0.00021095					Plod3/Bmp4/Cnmd/Rapgef3/Xdh/Il1b/Tnfrsf1a/Msn/Tie1/Hpse/Icam1/Cxcr4	12
GO:0045639	positive regulation of myeloid cell differentiation	12/713	118/28905	0.101695	4.12271	5.40549	3.64E-05	3.64E-05	0.00021095					Ccl3/Tgfb1/Csf1/Ccl9/Hcls1/Runx1/Trem2/Cd74/Inpp5d/Tyrobp/Itgam/Hmgb2	12
GO:0031348	negative regulation of defense response	21/713	312/28905	0.0673077	2.72865	4.8822	3.68E-05	3.68E-05	0.000212889					Acp5/Tgfb1/Apoe/Ptpn6/Tnfaip8l2/Pbk/Wfdc1/Trem2/Fcgr2b/Tnfrsf1b/A2m/Tnfrsf1a/Pglyrp1/Grn/Ctla2a/Zfp36/Fpr2/Cx3cr1/Socs3/Cst7/Irgm2	21
GO:0030203	glycosaminoglycan metabolic process	11/713	100/28905	0.11	4.4594	5.51096	3.69E-05	3.69E-05	0.000212889					Pdgfb/Naglu/Tgfb1/Hexa/Gusb/Il1b/Ugdh/Pglyrp1/Has3/Hpse/Foxc1	11
GO:0006956	complement activation	9/713	67/28905	0.134328	5.44567	5.79366	3.83E-05	3.83E-05	0.000220926					Cd5l/Trem2/C3/Il1b/A2m/C1qa/C1qc/C1qb/C4b	9
GO:0036293	response to decreased oxygen levels	19/713	266/28905	0.0714286	2.89571	4.93964	3.84E-05	3.84E-05	0.000220987					Tgfb1/Hif3a/Hmox1/Cav1/Sirt2/Cybb/Nfe2l2/Slc2a4/Plau/Myc/Trem2/Alas2/Casp1/Slc2a8/Eng/Itpr2/Plat/Ucp2/Adam17	19
GO:0062197	cellular response to chemical stress	21/713	313/28905	0.0670927	2.71993	4.86544	3.86E-05	3.86E-05	0.000221573					Naglu/Stat6/Hspb1/Cav1/Sirt2/Endog/Nfe2l2/Slc2a4/Rack1/Bdkrb2/Bmp4/Aif1/Rela/Casp1/Lcn2/Cst3/Wnt16/Pycard/Abcd1/Zc3h12a/Tifab	21
GO:0046486	glycerolipid metabolic process	24/713	388/28905	0.0618557	2.50763	4.75465	4.13E-05	4.13E-05	0.000236826					Pdgfb/Apoe/Cav1/Lpl/Plek/Pik3r5/C3/Pnpla2/Pdgfa/Inpp5d/Prdx6/Agpat2/Pld1/Pla2g2f/Pla2g15/Plscr1/Inppl1/Lpcat2/Pnpla7/Sh3glb1/Itpkb/Apobec1/Pck2/Socs3	24
GO:0048844	artery morphogenesis	10/713	84/28905	0.119048	4.82619	5.58486	4.18E-05	4.18E-05	0.000239095					Naglu/Apoe/Bmp4/Efemp2/Eng/Hpgd/Tgfbr2/Foxh1/Notch3/Foxc1	10
GO:0050857	positive regulation of antigen receptor-mediated signaling pathway	6/713	27/28905	0.222222	9.00888	6.62111	4.19E-05	4.19E-05	0.000239439					Rela/Ptprc/Rab29/Card11/Cd81/Kcnn4	6
GO:0042303	molting cycle	13/713	139/28905	0.0935252	3.79151	5.24647	4.24E-05	4.24E-05	0.000241088					Naglu/Psen2/Ctsl/Runx1/Rela/Pdgfa/Hdac1/Gprc5d/Hpse/Krt25/Alx4/Cd109/Apcdd1	13
GO:0042633	hair cycle	13/713	139/28905	0.0935252	3.79151	5.24647	4.24E-05	4.24E-05	0.000241088					Naglu/Psen2/Ctsl/Runx1/Rela/Pdgfa/Hdac1/Gprc5d/Hpse/Krt25/Alx4/Cd109/Apcdd1	13
GO:1904951	positive regulation of establishment of protein localization	23/713	364/28905	0.0631868	2.56159	4.76809	4.29E-05	4.29E-05	0.000243347					Tgfb1/Myo1c/Rack1/Myh9/Rapgef3/Hcls1/Trem2/Rbm22/Ankrd1/Rab29/Serp1/Tlr2/Tnfrsf1a/Itgam/Arhgef5/Nkx6-1/Sh3glb1/Cd81/Tlr4/Pck2/Zc3h12a/Hcar2/Kcnn4	23
GO:0001942	hair follicle development	12/713	120/28905	0.1	4.054	5.33135	4.30E-05	4.30E-05	0.000243621					Naglu/Psen2/Ctsl/Runx1/Rela/Pdgfa/Hdac1/Hpse/Krt25/Alx4/Cd109/Apcdd1	12
GO:0032720	negative regulation of tumor necrosis factor production	9/713	68/28905	0.132353	5.36558	5.73169	4.32E-05	4.32E-05	0.000243944					Acp5/Ptpn6/Vsir/Pomc/Trem2/Gpnmb/Tlr4/Zc3h12a/Bcl3	9
GO:0043903	regulation of biological process involved in symbiotic interaction	9/713	68/28905	0.132353	5.36558	5.73169	4.32E-05	4.32E-05	0.000243944					Cav1/Pomc/Cd74/Ifitm1/Cxcl1/Trim56/Ch25h/Ifitm2/Lgals1	9
GO:0002431	Fc receptor mediated stimulatory signaling pathway	5/713	17/28905	0.294118	11.9235	7.16455	4.36E-05	4.36E-05	0.000244915					Ptprc/Plscr1/Plscr2/Lyn/Fcer1g	5
GO:1903978	regulation of microglial cell activation	5/713	17/28905	0.294118	11.9235	7.16455	4.36E-05	4.36E-05	0.000244915					Trem2/Ctsc/Grn/Kcnn4/Cst7	5
GO:0002920	regulation of humoral immune response	8/713	53/28905	0.150943	6.11924	5.93221	4.38E-05	4.38E-05	0.000246043					Ptpn6/Cd5l/Trem2/C3/Ptprc/Fcgr2b/Il1b/A2m	8
GO:0043525	positive regulation of neuron apoptotic process	11/713	102/28905	0.107843	4.37196	5.4253	4.44E-05	4.44E-05	0.000248476					Ccl3/Rhoa/Casp7/Casp12/Ncf2/Lcn2/Il1b/Casp6/Tnfrsf1a/Casp4/Grn	11
GO:0050767	regulation of neurogenesis	28/713	494/28905	0.0566802	2.29781	4.62693	4.66E-05	4.66E-05	0.000260392					Tgfb1/Apoe/Sirt2/Gh/Gfap/Vsx2/Bmp4/Myc/Trem2/Rela/Itgb1/Fn1/Vim/Il1b/Tlr2/Tnfrsf1b/Hdac1/Arhgap4/Anxa2/Nkx6-1/Sh3glb1/Tgm2/Daam2/Lyn/Cxcr4/Cx3cr1/Hmgb2/Ctf2	28
GO:0071900	regulation of protein serine/threonine kinase activity	20/713	294/28905	0.0680272	2.75782	4.81773	4.83E-05	4.83E-05	0.000269556					Pdgfb/Apoe/Ptpn6/Cav1/Rhoa/Cdk5rap3/Pik3r5/Fgd2/Pdgfa/Ptprc/Il1b/Edn3/Pycard/Arhgef5/Fgf1/Tlr4/Lyn/Lax1/Adam17/Irgm2	20
GO:0061515	myeloid cell development	11/713	103/28905	0.106796	4.32951	5.3833	4.86E-05	4.86E-05	0.000270383					Ptpn6/Lrrk1/Meis1/Alas2/Tlr2/Tyrobp/Itgam/Nrros/Tmod3/Hba-a2/Hba-a1	11
GO:0062208	positive regulation of pattern recognition receptor signaling pathway	9/713	69/28905	0.130435	5.28782	5.67093	4.86E-05	4.86E-05	0.000270383					Cyba/Cav1/Slc15a3/Pik3ap1/Slc15a4/Casp4/Tlr4/Tlr1/Cd14	9
GO:0001776	leukocyte homeostasis	13/713	141/28905	0.0921986	3.73773	5.18246	4.92E-05	4.92E-05	0.000273162					Tcirg1/Tgfb1/Mertk/Csf1/Cd74/Fcgr2b/Slc15a4/Itgam/Itpkb/Lyn/Adam17/Fcer1g/Pirb	13
GO:0010573	vascular endothelial growth factor production	7/713	40/28905	0.175	7.0945	6.13399	4.95E-05	4.95E-05	0.000274348					Sulf2/C3/Aqp4/Rela/Il1b/Hpse/C3ar1	7
GO:0001822	kidney development	22/713	343/28905	0.0641399	2.60023	4.74129	5.00E-05	5.00E-05	0.000276733					Pdgfb/Tgfb1/Sulf2/Rhoa/Id3/Crlf1/Sgpl1/Bmp4/Myc/Pdgfa/Prom1/Spp1/Anxa4/Lzts2/Fgf1/Tns2/Frem2/Notch3/Gcnt1/C3ar1/Cxcr4/Foxc1	22
GO:0050732	negative regulation of peptidyl-tyrosine phosphorylation	8/713	54/28905	0.148148	6.00592	5.85546	5.04E-05	5.04E-05	0.000277952					Ptpn6/Cav1/Psen2/Lrrk1/Samsn1/Ptprc/Mvp/Socs3	8
GO:0008217	regulation of blood pressure	17/713	226/28905	0.0752212	3.04947	4.91897	5.10E-05	5.10E-05	0.000281134					Scpep1/Pdgfb/Ramp2/Hmox1/Cyba/Rhoa/Aoc3/Pomc/Bdkrb2/Ncf2/Eng/Edn3/Emilin1/Hsd11b2/C3ar1/Rnpep/Kcnn4	17
GO:0001763	morphogenesis of a branching structure	18/713	249/28905	0.0722892	2.9306	4.8657	5.22E-05	5.22E-05	0.0002869					Pdgfb/Tgfb1/Csf1/Ctsz/Bmp4/Myc/Lrp5/Pdgfa/Eng/Il1b/Col4a1/Ctsh/Tgfbr2/Tie1/Fgf1/Tgm2/Cxcr4/Socs3	18
GO:0010575	positive regulation of vascular endothelial growth factor production	6/713	28/28905	0.214286	8.68714	6.47185	5.23E-05	5.23E-05	0.000286911					Sulf2/C3/Rela/Il1b/Hpse/C3ar1	6
GO:0046632	alpha-beta T cell differentiation	13/713	142/28905	0.0915493	3.71141	5.15089	5.30E-05	5.30E-05	0.000290251					Stat6/Tgfb1/Ly9/Rhoa/Gadd45g/Ctsl/Runx1/Tgfbr2/Nfkbiz/Itpkb/Zc3h12a/Bcl3/Txk	13
GO:0043523	regulation of neuron apoptotic process	21/713	320/28905	0.065625	2.66044	4.74995	5.31E-05	5.31E-05	0.000290497					Ccl3/Apoe/Hmox1/Rhoa/Crlf1/Clu/Trem2/Casp7/Casp12/Ncf2/Fcgr2b/Lcn2/Il1b/Casp6/Ntrk1/Tnfrsf1a/Mt1/Casp4/Ucp2/Grn/Cx3cr1	21
GO:0022404	molting cycle process	12/713	123/28905	0.097561	3.95512	5.22309	5.49E-05	5.49E-05	0.000298403					Naglu/Psen2/Ctsl/Runx1/Rela/Pdgfa/Hdac1/Hpse/Krt25/Alx4/Cd109/Apcdd1	12
GO:0022405	hair cycle process	12/713	123/28905	0.097561	3.95512	5.22309	5.49E-05	5.49E-05	0.000298403					Naglu/Psen2/Ctsl/Runx1/Rela/Pdgfa/Hdac1/Hpse/Krt25/Alx4/Cd109/Apcdd1	12
GO:0042100	B cell proliferation	12/713	123/28905	0.097561	3.95512	5.22309	5.49E-05	5.49E-05	0.000298403					Cd74/Inpp5d/Ptprc/Fcgr2b/Cd22/Tyrobp/Nfkbiz/Card11/Cd81/Tlr4/Lyn/Ticam1	12
GO:0032965	regulation of collagen biosynthetic process	8/713	55/28905	0.145455	5.89672	5.78062	5.77E-05	5.77E-05	0.000313098					Pdgfb/Tgfb1/Bmp4/Rapgef3/Fn1/Vim/Eng/Emilin1	8
GO:1901800	positive regulation of proteasomal protein catabolic process	11/713	105/28905	0.104762	4.24704	5.30087	5.80E-05	5.80E-05	0.0003145					Cdc20/Cav1/Psen2/Sirt2/Rack1/Sumo2/Clu/Trem2/Ecscr/Hspa1b/Hspa1a	11
GO:0008544	epidermis development	24/713	397/28905	0.0604534	2.45078	4.62886	5.92E-05	5.92E-05	0.000320522					Lsr/Naglu/Plod3/Psen2/Sfrp4/Ctsl/Bmp4/Tgm1/Runx1/Rela/Pdgfa/Ybx1/Hdac1/Wnt16/Gprc5d/Hpse/Nfkbiz/Krt25/Alx4/Zfp36/Cd109/Foxc1/Apcdd1/Pou3f1	24
GO:0002456	T cell mediated immunity	14/713	164/28905	0.0853659	3.46073	5.02569	5.98E-05	5.98E-05	0.000322192					Vsir/Il1r1/Slc11a1/Ptprc/Xcl1/Il1b/Tnfrsf1b/Ctsc/Ctsh/Nfkbiz/Unc93b1/Icam1/Cd81/Slfn2	14
GO:0098773	skin epidermis development	14/713	164/28905	0.0853659	3.46073	5.02569	5.98E-05	5.98E-05	0.000322192					Lsr/Naglu/Psen2/Ctsl/Runx1/Rela/Pdgfa/Hdac1/Hpse/Nfkbiz/Krt25/Alx4/Cd109/Apcdd1	14
GO:0061138	morphogenesis of a branching epithelium	17/713	229/28905	0.0742358	3.00952	4.85524	6.01E-05	6.01E-05	0.000323594					Pdgfb/Tgfb1/Csf1/Ctsz/Bmp4/Myc/Lrp5/Pdgfa/Eng/Col4a1/Ctsh/Tgfbr2/Tie1/Fgf1/Tgm2/Cxcr4/Socs3	17
GO:0008347	glial cell migration	9/713	71/28905	0.126761	5.13887	5.55289	6.12E-05	6.12E-05	0.000328506					Ccl3/Csf1/Trem2/Fn1/Vim/Cd9/Cspg4/Cx3cr1/Apcdd1	9
GO:0042692	muscle cell differentiation	27/713	476/28905	0.0567227	2.29954	4.54644	6.25E-05	6.25E-05	0.000334883					Pdgfb/Ramp2/Naglu/Tgfb1/Pax3/Bnip2/Plekho1/Meis1/Bmp4/Myc/Myh9/C3/Ehd1/Efemp2/Itgb1/Casp1/Eng/Sypl2/Ybx1/Cd9/Cd81/Cd53/Fzd7/Tmsb4x/Tmem119/Tmod3/Flnc	27
GO:0002437	inflammatory response to antigenic stimulus	11/713	106/28905	0.103774	4.20698	5.26043	6.33E-05	6.33E-05	0.000338915					Cd68/Bdkrb2/Trem2/C3/Cd28/Fcgr2b/Icam1/Cd81/Hmgb2/Fcer1g/Fcgr3	11
GO:0003018	vascular process in circulatory system	18/713	253/28905	0.0711462	2.88427	4.78725	6.41E-05	6.41E-05	0.000342451					Scpep1/Pdgfb/Ramp2/Slc1a5/Tgfb1/Apoe/Plod3/Cav1/Rhoa/Ccl4/Slc6a4/Bdkrb2/Itgb1/Edn3/Slc2a1/Icam1/Abcb1a/Foxc1	18
GO:0003180	aortic valve morphogenesis	6/713	29/28905	0.206897	8.38758	6.32985	6.45E-05	6.45E-05	0.000343528					Tgfb1/Rhoa/Bmp4/Emilin1/Tgfbr2/Tie1	6
GO:0045061	thymic T cell selection	6/713	29/28905	0.206897	8.38758	6.32985	6.45E-05	6.45E-05	0.000343528					Cd74/Cd28/Ptprc/Cd3d/Card11/Itpkb	6
GO:0043300	regulation of leukocyte degranulation	8/713	56/28905	0.142857	5.79142	5.70761	6.58E-05	6.58E-05	0.000349841					Itgb2/Spi1/Hmox1/Fgr/Itgam/Cd84/Lyn/Fcer1g	8
GO:0046640	regulation of alpha-beta T cell proliferation	9/713	72/28905	0.125	5.0675	5.49553	6.84E-05	6.84E-05	0.000360682					Cd274/Vsir/Cd28/Ptprc/Xcl1/Tgfbr2/Card11/Cd81/Rasal3	9
GO:0002604	regulation of dendritic cell antigen processing and presentation	4/713	10/28905	0.4	16.216	7.65332	6.85E-05	6.85E-05	0.000360682					Cd68/Cd74/Slc11a1/Nod1	4
GO:0032627	interleukin-23 production	4/713	10/28905	0.4	16.216	7.65332	6.85E-05	6.85E-05	0.000360682					Tgfb1/Il17ra/Tlr4/Clec7a	4
GO:0032667	regulation of interleukin-23 production	4/713	10/28905	0.4	16.216	7.65332	6.85E-05	6.85E-05	0.000360682					Tgfb1/Il17ra/Tlr4/Clec7a	4
GO:0072674	multinuclear osteoclast differentiation	4/713	10/28905	0.4	16.216	7.65332	6.85E-05	6.85E-05	0.000360682					Sbno2/Cd81/Tcta/Cd109	4
GO:0010952	positive regulation of peptidase activity	15/713	188/28905	0.0797872	3.23457	4.88838	7.17E-05	7.17E-05	0.000376884					Ctsd/Vsir/Rack1/Ctsl/Myc/Xdh/Casp1/Laptm5/Pycard/Ctsh/Grn/Nod1/Ctss/Lyn/Clec7a	15
GO:1905039	carboxylic acid transmembrane transport	13/713	147/28905	0.0884354	3.58517	4.99722	7.57E-05	7.57E-05	0.000397557					Slc1a5/Lrrc8a/Slc17a8/Gfap/Myc/Itgb1/Slc11a1/Slc2a1/Slc15a4/Abcd1/Slc7a2/Abcb1a/Slc38a11	13
GO:0002381	immunoglobulin production involved in immunoglobulin-mediated immune response	9/713	73/28905	0.123288	4.99808	5.43921	7.63E-05	7.63E-05	0.000399523					Icosl/Stat6/Tgfb1/Cd28/Ptprc/Xcl1/Slc15a4/Nfkbiz/H2-Ab1	9
GO:0009100	glycoprotein metabolic process	22/713	353/28905	0.0623229	2.52657	4.5893	7.64E-05	7.64E-05	0.000399523					Naglu/Plod3/Sulf2/Derl3/Phlda1/Gfpt2/Ctsl/Galnt15/B3gnt5/St6gal1/Hexa/Gusb/Poglut2/Cst3/B4galt1/Ugdh/Galnt7/Neu4/Tmem106a/Hpse/Gcnt1/St6galnac3	22
GO:0002371	dendritic cell cytokine production	5/713	19/28905	0.263158	10.6684	6.70423	7.86E-05	7.86E-05	0.000408014					Slamf9/Tlr2/Tlr4/Ticam1/Clec7a	5
GO:0002827	positive regulation of T-helper 1 type immune response	5/713	19/28905	0.263158	10.6684	6.70423	7.86E-05	7.86E-05	0.000408014					Il1r1/Slc11a1/Xcl1/Il1b/H2-Ab1	5
GO:0016322	neuron remodeling	5/713	19/28905	0.263158	10.6684	6.70423	7.86E-05	7.86E-05	0.000408014					Pdgfb/C3/Cspg4/C1qa/Scarf1	5
GO:0050862	positive regulation of T cell receptor signaling pathway	5/713	19/28905	0.263158	10.6684	6.70423	7.86E-05	7.86E-05	0.000408014					Rela/Rab29/Card11/Cd81/Kcnn4	5
GO:0070269	pyroptosis	7/713	43/28905	0.162791	6.59953	5.84364	8.03E-05	8.03E-05	0.000414805					Gsdmd/Trem2/Casp1/Casp6/Pycard/Casp4/Naip5	7
GO:0097178	ruffle assembly	7/713	43/28905	0.162791	6.59953	5.84364	8.03E-05	8.03E-05	0.000414805					Cav1/Aif1/Kank1/Inppl1/Cspg4/Icam1/Rhog	7
GO:2000403	positive regulation of lymphocyte migration	7/713	43/28905	0.162791	6.59953	5.84364	8.03E-05	8.03E-05	0.000414805					Rhoa/Cxcl13/Aif1/Xcl1/Pycard/Dock8/Adam17	7
GO:0060041	retina development in camera-type eye	15/713	190/28905	0.0789474	3.20052	4.8396	8.08E-05	8.08E-05	0.000416783					Pdgfb/Tcirg1/Naglu/Tgfb1/Rdh13/Mertk/Vsx2/C3/Pde6a/Lrp5/Prom1/Col4a1/Grn/Rhoj/Tgif1	15
GO:1903825	organic acid transmembrane transport	13/713	148/28905	0.0878378	3.56094	4.96729	8.12E-05	8.12E-05	0.000417671					Slc1a5/Lrrc8a/Slc17a8/Gfap/Myc/Itgb1/Slc11a1/Slc2a1/Slc15a4/Abcd1/Slc7a2/Abcb1a/Slc38a11	13
GO:0001654	eye development	25/713	431/28905	0.0580046	2.35151	4.49566	8.13E-05	8.13E-05	0.000417671					Pdgfb/Tcirg1/Naglu/Tgfb1/Rdh13/Mertk/Meis1/Vsx2/Bmp4/C3/Pde6a/Lrp5/Vim/Casp6/Hdac1/Prom1/Col4a1/Tgfbr2/Bfsp2/Grn/Frem2/Rhoj/Tgif1/Foxc1/Maf	25
GO:0050679	positive regulation of epithelial cell proliferation	17/713	235/28905	0.0723404	2.93268	4.73087	8.28E-05	8.28E-05	0.00042472					Pdgfb/Tgfb1/Hmox1/Cyba/Cav1/Prl/Bmp4/Tgm1/Myc/Iqgap3/B4galt1/Jcad/Grn/Fgf1/Fzd7/Adam17/Hmgb2	17
GO:0045687	positive regulation of glial cell differentiation	8/713	58/28905	0.137931	5.59172	5.56673	8.51E-05	8.51E-05	0.000435081					Tgfb1/Rela/Il1b/Tlr2/Tnfrsf1b/Hdac1/Nkx6-1/Cxcr4	8
GO:1902895	positive regulation of miRNA transcription	8/713	58/28905	0.137931	5.59172	5.56673	8.51E-05	8.51E-05	0.000435081					Pdgfb/Spi1/Tgfb1/Prl/Bmp4/Myc/Rela/Notch3	8
GO:0051402	neuron apoptotic process	23/713	381/28905	0.0603675	2.44729	4.52246	8.56E-05	8.56E-05	0.000437207					Ccl3/Tgfb1/Apoe/Hmox1/Rhoa/Crlf1/Clu/Trem2/Casp7/Casp12/Ncf2/Fcgr2b/Lcn2/Il1b/Casp6/Ntrk1/Tnfrsf1a/Mt1/Casp4/Ucp2/Grn/Usp53/Cx3cr1	23
GO:0031343	positive regulation of cell killing	11/713	110/28905	0.1	4.054	5.10349	8.89E-05	8.89E-05	0.000451412					Spi1/Cd5l/Pomc/Ptprc/Cxcl1/Lag3/Tyrobp/Itgam/Vav1/Klrc2/Clec7a	11
GO:0031640	killing of cells of another organism	11/713	110/28905	0.1	4.054	5.10349	8.89E-05	8.89E-05	0.000451412					Ncf1/Pomc/Cxcl13/Cxcl1/Pglyrp1/Lgals3/Lyz2/Irgm2/Clec7a/Ccl21b/Ccl27b	11
GO:0141061	disruption of cell in another organism	11/713	110/28905	0.1	4.054	5.10349	8.89E-05	8.89E-05	0.000451412					Ncf1/Pomc/Cxcl13/Cxcl1/Pglyrp1/Lgals3/Lyz2/Irgm2/Clec7a/Ccl21b/Ccl27b	11
GO:0043010	camera-type eye development	23/713	383/28905	0.0600522	2.43452	4.49444	9.26E-05	9.26E-05	0.000469542					Pdgfb/Tcirg1/Naglu/Tgfb1/Rdh13/Mertk/Meis1/Vsx2/Bmp4/C3/Pde6a/Lrp5/Vim/Hdac1/Prom1/Col4a1/Tgfbr2/Bfsp2/Grn/Rhoj/Tgif1/Foxc1/Maf	23
GO:0031623	receptor internalization	13/713	150/28905	0.0866667	3.51346	4.9082	9.31E-05	9.31E-05	0.000471455					Itgb2/Ramp2/Cav1/Sirt2/Sfrp4/Itgb1/Cd9/Dnm2/Cd81/Ankrd13a/Rin3/Grk4/Fcer1g	13
GO:0062207	regulation of pattern recognition receptor signaling pathway	14/713	171/28905	0.0818713	3.31906	4.83697	9.39E-05	9.39E-05	0.000474506					Cyba/Cav1/Sirt2/Trem2/Slc15a3/Pik3ap1/Slc15a4/Casp4/Tlr4/Lyn/Tlr1/Cd300lf/Cd14/Irgm2	14
GO:0006879	intracellular iron ion homeostasis	9/713	75/28905	0.12	4.8648	5.32961	9.45E-05	9.45E-05	0.000476813					Naglu/Hmox1/Steap4/Myc/Alas2/Slc11a1/Lcn2/Cybrd1/Ftl1	9
GO:0051222	positive regulation of protein transport	20/713	309/28905	0.0647249	2.62395	4.56414	9.58E-05	9.58E-05	0.000482278					Tgfb1/Rack1/Myh9/Rapgef3/Hcls1/Trem2/Rbm22/Ankrd1/Rab29/Serp1/Tlr2/Tnfrsf1a/Arhgef5/Nkx6-1/Cd81/Tlr4/Pck2/Zc3h12a/Hcar2/Kcnn4	20
GO:0090594	inflammatory response to wounding	6/713	31/28905	0.193548	7.84645	6.06532	9.59E-05	9.59E-05	0.000482278					Timp1/Ptpn6/Hmox1/Grn/Nfkbiz/Tlr4	6
GO:0048713	regulation of oligodendrocyte differentiation	8/713	59/28905	0.135593	5.49695	5.49872	9.63E-05	9.63E-05	0.000482662					Sirt2/Bmp4/Tlr2/Tnfrsf1b/Hdac1/Nkx6-1/Daam2/Cxcr4	8
GO:0070527	platelet aggregation	8/713	59/28905	0.135593	5.49695	5.49872	9.63E-05	9.63E-05	0.000482662					Ptpn6/Plek/Slc6a4/Fermt3/Pdia4/Cd9/Lyn/Entpd1	8
GO:0002887	negative regulation of myeloid leukocyte mediated immunity	4/713	11/28905	0.363636	14.7418	7.24932	0.000105512	0.000105512	0.000525203					Spi1/Hmox1/Cd84/Cx3cr1	4
GO:0008354	germ cell migration	4/713	11/28905	0.363636	14.7418	7.24932	0.000105512	0.000105512	0.000525203					Tgfb1/Itgb1/Cxcr4/Foxc1	4
GO:0032661	regulation of interleukin-18 production	4/713	11/28905	0.363636	14.7418	7.24932	0.000105512	0.000105512	0.000525203					Gsdmd/Casp1/Tlr2/Cd84	4
GO:0033004	negative regulation of mast cell activation	4/713	11/28905	0.363636	14.7418	7.24932	0.000105512	0.000105512	0.000525203					Ptpn6/Cd84/Milr1/Cd300lf	4
GO:0006631	fatty acid metabolic process	26/713	465/28905	0.055914	2.26675	4.37939	0.00010699	0.00010699	0.000531678					Ggt5/Cav1/Sirt2/Lpl/Pdk4/Sgpl1/Eci2/C3/Cd74/Il1b/Pla2g2f/Hnf1a/Hpgds/Tnfrsf1a/Acsm5/Abcd1/Hpgd/Pla2g15/Akr1c14/Ephx1/Fmo2/Pck2/Ptges/Ech1/Cyp2d22/Cpt1b	26
GO:0060443	mammary gland morphogenesis	8/713	60/28905	0.133333	5.40533	5.43225	0.000108762	0.000108762	0.000539368					Stat6/Tgfb1/Pax3/Cav1/Csf1/Bmp4/Lrp5/Tgfbr2	8
GO:0042476	odontogenesis	12/713	132/28905	0.0909091	3.68545	4.91782	0.000108898	0.000108898	0.000539368					Tcirg1/Tgfb1/Rhoa/Id3/Csf1/Cd34/Fam20a/Bmp4/Hdac1/Cnnm4/Foxc1/Apcdd1	12
GO:0033209	tumor necrosis factor-mediated signaling pathway	10/713	94/28905	0.106383	4.31276	5.11606	0.000109802	0.000109802	0.000542944					Nkiras2/Rack1/Rela/Casp1/Traf5/Laptm5/Tnfrsf1a/Pycard/Adam17/Naip5	10
GO:0008630	intrinsic apoptotic signaling pathway in response to DNA damage	11/713	113/28905	0.0973451	3.94637	4.99058	0.000113397	0.000113397	0.000558874					Hmox1/Clu/Myc/Cd74/Tnfrsf1b/Tnfrsf1a/Pycard/Plscr1/Ikbke/Hic1/Bcl3	11
GO:0070227	lymphocyte apoptotic process	11/713	113/28905	0.0973451	3.94637	4.99058	0.000113397	0.000113397	0.000558874					Cd274/Bmp4/Myc/Cd74/Casp7/Pdcd1/Nfkbiz/Lyn/Lgals3/Dock8/Bcl3	11
GO:0031341	regulation of cell killing	13/713	153/28905	0.0849673	3.44457	4.82143	0.000113877	0.000113877	0.000560317					Spi1/Tgfb1/Cd5l/Pomc/Ptprc/Cxcl1/Lag3/Tyrobp/Itgam/Vav1/Cx3cr1/Klrc2/Clec7a	13
GO:0006516	glycoprotein catabolic process	6/713	32/28905	0.1875	7.60124	5.94177	0.000115608	0.000115608	0.000566041					Naglu/Ctsl/Gusb/Cst3/Neu4/Hpse	6
GO:0006837	serotonin transport	6/713	32/28905	0.1875	7.60124	5.94177	0.000115608	0.000115608	0.000566041					Slc6a4/Lgals3/Fev/Fcer1g/Fcgr3/Slc18a3	6
GO:0031295	T cell costimulation	6/713	32/28905	0.1875	7.60124	5.94177	0.000115608	0.000115608	0.000566041					Cav1/Cd274/Cd28/Card11/Cd81/Lgals1	6
GO:0060348	bone development	17/713	242/28905	0.0702479	2.84785	4.59065	0.000118362	0.000118362	0.000578579					Acp5/Sulf2/Rhoa/Lrrk1/Epyc/Sfrp4/Bmp4/Lrp5/Pdgfa/Ptprc/Tyrobp/Tgfbr2/Inppl1/Tifab/Foxc1/Tmem119/Dhrs3	17
GO:0033028	myeloid cell apoptotic process	7/713	46/28905	0.152174	6.16913	5.57977	0.000125084	0.000125084	0.000610437					St6gal1/Fcgr2b/Clec5a/Itgam/Itpkb/Adam17/Fcer1g	7
GO:0051051	negative regulation of transport	27/713	497/28905	0.054326	2.20237	4.29989	0.000127604	0.000127604	0.000621721					Spi1/Tgfb1/Apoe/Cnn2/Hmox1/Cav1/Derl3/Rack1/Sfrp4/Myc/Cd74/Fcgr2b/Il1b/Edn3/Tlr2/Tnfrsf1b/Tnfrsf1a/Rab11fip1/Ucp2/Icam1/Cd84/Ankrd13a/Rin3/Cd300lf/Entpd1/Tifab/Lgals3	27
GO:0002714	positive regulation of B cell mediated immunity	9/713	78/28905	0.115385	4.67769	5.1723	0.000128535	0.000128535	0.000624223					Stat6/Tgfb1/Trem2/C3/Cd28/Ptprc/Xcl1/Fcer1g/Fcgr3	9
GO:0002891	positive regulation of immunoglobulin mediated immune response	9/713	78/28905	0.115385	4.67769	5.1723	0.000128535	0.000128535	0.000624223					Stat6/Tgfb1/Trem2/C3/Cd28/Ptprc/Xcl1/Fcer1g/Fcgr3	9
GO:0002281	macrophage activation involved in immune response	5/713	21/28905	0.238095	9.65237	6.30779	0.000131969	0.000131969	0.000638829					Trem2/Tyrobp/Grn/Sbno2/Ticam1	5
GO:0048143	astrocyte activation	5/713	21/28905	0.238095	9.65237	6.30779	0.000131969	0.000131969	0.000638829					Naglu/Trem2/Il1b/Grn/C1qa	5
GO:0050886	endocrine process	11/713	115/28905	0.0956522	3.87774	4.91745	0.000132766	0.000132766	0.000641648					Cyba/Rhoa/Pomc/Runx1/Il1b/Edn3/Spp1/Rab11fip1/Hsd11b2/Hcar2/Kcnn4	11
GO:0015850	organic hydroxy compound transport	20/713	317/28905	0.0630915	2.55773	4.43496	0.000135294	0.000135294	0.000652813					Apoe/Cav1/Pomc/Slc6a4/Npc2/Myc/Trem2/Msr1/Spp1/Hnf1a/Slco1a4/Aqp9/Anxa2/Tgm2/Entpd1/Lgals3/Fev/Fcer1g/Fcgr3/Slc18a3	20
GO:1902622	regulation of neutrophil migration	8/713	62/28905	0.129032	5.23096	5.30366	0.000137646	0.000137646	0.000663088					Myo1f/Cd74/Il1r1/Xcl1/Il1b/Tlr2/C3ar1/Ccl21b	8
GO:0071398	cellular response to fatty acid	6/713	33/28905	0.181818	7.3709	5.82345	0.00013837	0.00013837	0.000664437					Ranbp1/Id3/Lpl/Pdk4/Akr1c14/Zc3h12a	6
GO:0150077	regulation of neuroinflammatory response	6/713	33/28905	0.181818	7.3709	5.82345	0.00013837	0.00013837	0.000664437					Trem2/Tnfrsf1b/Ctsc/Grn/Kcnn4/Cst7	6
GO:0048146	positive regulation of fibroblast proliferation	9/713	79/28905	0.113924	4.61848	5.12163	0.000141929	0.000141929	0.000679346					Pdgfb/Tgfb1/Myc/Cd74/Pdgfa/Fn1/Anxa2/Tgif1/Cd248	9
GO:1903510	mucopolysaccharide metabolic process	9/713	79/28905	0.113924	4.61848	5.12163	0.000141929	0.000141929	0.000679346					Pdgfb/Naglu/Tgfb1/Hexa/Gusb/Il1b/Ugdh/Has3/Hpse	9
GO:0006022	aminoglycan metabolic process	11/713	116/28905	0.0948276	3.84431	4.8815	0.000143462	0.000143462	0.000685586					Pdgfb/Naglu/Tgfb1/Hexa/Gusb/Il1b/Ugdh/Pglyrp1/Has3/Hpse/Foxc1	11
GO:0032479	regulation of type I interferon production	12/713	136/28905	0.0882353	3.57706	4.79062	0.000144768	0.000144768	0.000690724					Irf3/Tlr2/Tyrobp/Pycard/Tlr4/Ikbke/Trim56/Tlr7/Ticam1/Cd14/Hmgb2/Irgm2	12
GO:0019722	calcium-mediated signaling	16/713	223/28905	0.0717489	2.9087	4.55036	0.00014583	0.00014583	0.000694684					Pomc/Trem2/Ptprc/Cd22/Itgal/Gna15/Neurod2/C3ar1/Lat2/Cmklr1/Cxcr4/Cxcr6/Fpr2/Cx3cr1/Irgm2/Clec7a	16
GO:0030199	collagen fibril organization	8/713	63/28905	0.126984	5.14793	5.24143	0.000154298	0.000154298	0.000727636					Plod3/Col11a2/Efemp2/Emilin1/Antxr2/Anxa2/Zfp469/Foxc1	8
GO:0032655	regulation of interleukin-12 production	8/713	63/28905	0.126984	5.14793	5.24143	0.000154298	0.000154298	0.000727636					Acp5/Rela/Tlr2/Laptm5/Unc93b1/Tlr4/Cmklr1/Clec7a	8
GO:0030038	contractile actin filament bundle assembly	11/713	117/28905	0.0940171	3.81145	4.84594	0.000154881	0.000154881	0.000727636					Rhoc/Rhoa/Sdc4/Sorbs3/Rapgef3/Itgb5/Rhpn2/Arhgef5/Asap3/Kank3/Pdlim1	11
GO:0043149	stress fiber assembly	11/713	117/28905	0.0940171	3.81145	4.84594	0.000154881	0.000154881	0.000727636					Rhoc/Rhoa/Sdc4/Sorbs3/Rapgef3/Itgb5/Rhpn2/Arhgef5/Asap3/Kank3/Pdlim1	11
GO:0043473	pigmentation	11/713	117/28905	0.0940171	3.81145	4.84594	0.000154881	0.000154881	0.000727636					Apoe/Pax3/Rab32/Rack1/Pomc/Myc/Mlph/Rab29/Edn3/a/Hps4	11
GO:0034135	regulation of toll-like receptor 2 signaling pathway	4/713	12/28905	0.333333	13.5133	6.8949	0.00015518	0.00015518	0.000727636					Cyba/Trem2/Lyn/Tlr1	4
GO:0034154	toll-like receptor 7 signaling pathway	4/713	12/28905	0.333333	13.5133	6.8949	0.00015518	0.00015518	0.000727636					Pik3ap1/Slc15a4/Unc93b1/Tlr7	4
GO:0071803	positive regulation of podosome assembly	4/713	12/28905	0.333333	13.5133	6.8949	0.00015518	0.00015518	0.000727636					Rhoa/Lcp1/Msn/Arhgef5	4
GO:0140052	cellular response to oxidised low-density lipoprotein particle stimulus	4/713	12/28905	0.333333	13.5133	6.8949	0.00015518	0.00015518	0.000727636					Cd68/Trem2/Tlr4/Ticam1	4
GO:1903054	negative regulation of extracellular matrix organization	4/713	12/28905	0.333333	13.5133	6.8949	0.00015518	0.00015518	0.000727636					Cst3/Tnfrsf1b/Emilin1/Tnfrsf1a	4
GO:0031667	response to nutrient levels	24/713	424/28905	0.0566038	2.29472	4.27111	0.0001619	0.0001619	0.00075796					Angptl4/Apoe/Sirt2/Lpl/Nfe2l2/Cd68/Pdk4/Castor1/Pomc/Gh/Prl/Rnase4/Plin3/Pld1/Ntrk1/Plin2/Slc2a1/Spp1/Nfkbiz/Sh3glb1/Pck2/Zc3h12a/Zfp36/Usf2	24
GO:0031294	lymphocyte costimulation	6/713	34/28905	0.176471	7.15411	5.70998	0.000164539	0.000164539	0.000769112					Cav1/Cd274/Cd28/Card11/Cd81/Lgals1	6
GO:0006509	membrane protein ectodomain proteolysis	7/713	48/28905	0.145833	5.91208	5.41653	0.000164886	0.000164886	0.000769532					Timp1/Apoe/Psen2/Myh9/Il1b/Tnfrsf1b/Adam17	7
GO:0032693	negative regulation of interleukin-10 production	5/713	22/28905	0.227273	9.21363	6.12895	0.00016733	0.00016733	0.000779719					Cd274/Vsir/Fcgr2b/Tyrobp/Cd84	5
GO:1900015	regulation of cytokine production involved in inflammatory response	8/713	64/28905	0.125	5.0675	5.18051	0.000172575	0.000172575	0.00080291					Il17ra/Trem2/Pycard/Abcd1/Tlr4/Zc3h12a/Ticam1/Clec7a	8
GO:0015718	monocarboxylic acid transport	14/713	182/28905	0.0769231	3.11846	4.55934	0.000181583	0.000181583	0.00084351					Apoe/Bdkrb2/Myc/Il1b/Slc16a4/Plin2/Slc2a1/Pla2g2f/Hnf1a/Slco1a4/Abcd1/Aqp9/Ptges/Cpt1b	14
GO:0007259	receptor signaling pathway via JAK-STAT	15/713	205/28905	0.0731707	2.96634	4.49319	0.000187923	0.000187923	0.000870717					Stat6/Cav1/Crlf1/Crlf3/Gh/Prl/Hcls1/Ptprc/Tnfrsf1a/Lyn/Socs3/Bcl3/Ctf2/Csf2rb/Csf2rb2	15
GO:0010803	regulation of tumor necrosis factor-mediated signaling pathway	7/713	49/28905	0.142857	5.79142	5.33833	0.000188313	0.000188313	0.000870717					Nkiras2/Casp1/Laptm5/Tnfrsf1a/Pycard/Adam17/Naip5	7
GO:1904037	positive regulation of epithelial cell apoptotic process	7/713	49/28905	0.142857	5.79142	5.33833	0.000188313	0.000188313	0.000870717					Tgfb1/Hmox1/Sfrp4/Bmp4/Akr1c14/Cd248/Ecscr	7
GO:0045123	cellular extravasation	9/713	82/28905	0.109756	4.44951	4.97457	0.00018929	0.00018929	0.000873882					Itgb2/Itgb1/Il1r1/Itgam/Itgal/Icam1/Gcnt1/Cx3cr1/Ccl21b	9
GO:0032615	interleukin-12 production	8/713	65/28905	0.123077	4.98954	5.12085	0.000192594	0.000192594	0.000886401					Acp5/Rela/Tlr2/Laptm5/Unc93b1/Tlr4/Cmklr1/Clec7a	8
GO:0032964	collagen biosynthetic process	8/713	65/28905	0.123077	4.98954	5.12085	0.000192594	0.000192594	0.000886401					Pdgfb/Tgfb1/Bmp4/Rapgef3/Fn1/Vim/Eng/Emilin1	8
GO:0060142	regulation of syncytium formation by plasma membrane fusion	6/713	35/28905	0.171429	6.94971	5.60102	0.000194469	0.000194469	0.000892284					Plekho1/Rapgef3/Trem2/Ehd1/Tyrobp/Cd53	6
GO:1902253	regulation of intrinsic apoptotic signaling pathway by p53 class mediator	6/713	35/28905	0.171429	6.94971	5.60102	0.000194469	0.000194469	0.000892284					Pttg1ip/Bdkrb2/Myc/Cd74/Sh3glb1/Tifab	6
GO:0071902	positive regulation of protein serine/threonine kinase activity	13/713	162/28905	0.0802469	3.25321	4.57355	0.000201685	0.000201685	0.000923979					Pdgfb/Rhoa/Pik3r5/Fgd2/Pdgfa/Ptprc/Il1b/Edn3/Arhgef5/Fgf1/Tlr4/Adam17/Irgm2	13
GO:0032606	type I interferon production	12/713	141/28905	0.0851064	3.45021	4.6382	0.000203425	0.000203425	0.000930521					Irf3/Tlr2/Tyrobp/Pycard/Tlr4/Ikbke/Trim56/Tlr7/Ticam1/Cd14/Hmgb2/Irgm2	12
GO:0010959	regulation of metal ion transport	24/713	431/28905	0.0556845	2.25745	4.18278	0.000206513	0.000206513	0.000943204					Pdgfb/Tgfb1/Ptpn6/Cyba/Cav1/Rhoa/Fxyd5/Psen2/Bmp4/Rapgef3/Trem2/Itgb1/Lcn2/Edn3/Cxcl1/Fxyd1/Icam1/Cd84/Kcnj2/Lyn/Cxcr4/Cracr2b/Lgals3/Ahnak	24
GO:0009895	negative regulation of catabolic process	21/713	353/28905	0.0594901	2.41173	4.24405	0.000209123	0.000209123	0.000952434					Timp1/Hmox1/Psen2/Sirt2/Ctsa/Cdk5rap3/Pbk/Trem2/Rela/Slc11a1/Traf5/Il1b/Cst3/Ybx1/Anxa2/Apobec1/Ikbke/Tent5c/Zfp36/Hcar2/Slfn2	21
GO:0042481	regulation of odontogenesis	5/713	23/28905	0.217391	8.81304	5.96116	0.000209489	0.000209489	0.000952434					Tgfb1/Csf1/Cd34/Bmp4/Apcdd1	5
GO:2001026	regulation of endothelial cell chemotaxis	5/713	23/28905	0.217391	8.81304	5.96116	0.000209489	0.000209489	0.000952434					Pdgfb/Hspb1/Cxcl13/Smoc2/Fgf1	5
GO:0030851	granulocyte differentiation	7/713	50/28905	0.14	5.6756	5.26226	0.000214356	0.000214356	0.000966321					Spi1/Hcls1/Runx1/Inpp5d/Cebpa/C1qc/Lyn	7
GO:1900077	negative regulation of cellular response to insulin stimulus	7/713	50/28905	0.14	5.6756	5.26226	0.000214356	0.000214356	0.000966321					Lpl/Rela/Il1b/Kank1/Inppl1/Tns2/Socs3	7
GO:0002762	negative regulation of myeloid leukocyte differentiation	8/713	66/28905	0.121212	4.91394	5.0624	0.000214481	0.000214481	0.000966321					Myc/Runx1/Tmem178/Inpp5d/C1qc/Tcta/Lyn/Pirb	8
GO:0061077	chaperone-mediated protein folding	8/713	66/28905	0.121212	4.91394	5.0624	0.000214481	0.000214481	0.000966321					Hspb1/Clu/Fkbp5/Cd74/Pdia4/Hspb6/Hspa1b/Hspa1a	8
GO:1903053	regulation of extracellular matrix organization	8/713	66/28905	0.121212	4.91394	5.0624	0.000214481	0.000214481	0.000966321					Tgfb1/Efemp2/Cst3/Tnfrsf1b/Emilin1/Tnfrsf1a/Tie1/Zfp469	8
GO:2000401	regulation of lymphocyte migration	8/713	66/28905	0.121212	4.91394	5.0624	0.000214481	0.000214481	0.000966321					Rhoa/Cxcl13/Aif1/Xcl1/Pycard/Msn/Dock8/Adam17	8
GO:0043487	regulation of RNA stability	14/713	185/28905	0.0756757	3.06789	4.48727	0.000215244	0.000215244	0.000968299					Pabpc1/Slc11a1/Traf5/Vim/Patl2/Tnfrsf1b/Ybx1/Zc3h12d/Apobec1/Ikbke/Zc3h12a/Tent5c/Zfp36/Slfn2	14
GO:0072089	stem cell proliferation	12/713	142/28905	0.084507	3.42591	4.60854	0.000217312	0.000217312	0.000976137					Tgfb1/Pax3/Cd34/Bmp4/Ptprc/Cxcl1/Mki67/Tgfbr2/Cebpa/Abcb1a/Cd109/Hmgb2	12
GO:0032621	interleukin-18 production	4/713	13/28905	0.307692	12.4738	6.5804	0.000219778	0.000219778	0.000985732					Gsdmd/Casp1/Tlr2/Cd84	4
GO:0050869	negative regulation of B cell activation	6/713	36/28905	0.166667	6.75666	5.49626	0.000228532	0.000228532	0.00102346					Samsn1/Inpp5d/Fcgr2b/Laptm5/Tyrobp/Lyn	6
GO:0044242	cellular lipid catabolic process	16/713	232/28905	0.0689655	2.79586	4.36758	0.000229045	0.000229045	0.00102423					Naglu/Sirt2/Lpl/Sgpl1/Eci2/Hexa/Pnpla2/Prdx6/Pld1/Plbd1/Abcd1/Pla2g15/Akr1c14/Neu4/Pnpla7/Pck2	16
GO:0050769	positive regulation of neurogenesis	20/713	330/28905	0.0606061	2.45697	4.23326	0.00023029	0.00023029	0.00102826					Tgfb1/Apoe/Gh/Gfap/Myc/Rela/Itgb1/Fn1/Vim/Il1b/Tlr2/Tnfrsf1b/Hdac1/Nkx6-1/Sh3glb1/Tgm2/Lyn/Cxcr4/Cx3cr1/Ctf2	20
GO:0071496	cellular response to external stimulus	20/713	331/28905	0.060423	2.44955	4.21814	0.000239575	0.000239575	0.00106812					Angptl4/Cnn2/Cav1/Lpl/Nfe2l2/Cd68/Pdk4/Castor1/Rnase4/Gsdmd/Plin3/Ankrd1/Ptprc/Pld1/Plin2/Slc2a1/Sh3glb1/Zc3h12a/Sipa1/Usf2	20
GO:0006739	NADP metabolic process	7/713	51/28905	0.137255	5.56431	5.18822	0.000243226	0.000243226	0.00107797					Ncf1/Ncf2/Aldob/Hnf1a/Pgls/Dcxr/Fmo2	7
GO:0007520	myoblast fusion	7/713	51/28905	0.137255	5.56431	5.18822	0.000243226	0.000243226	0.00107797					Plekho1/Myh9/Ehd1/Casp1/Cd9/Cd81/Cd53	7
GO:0046641	positive regulation of alpha-beta T cell proliferation	7/713	51/28905	0.137255	5.56431	5.18822	0.000243226	0.000243226	0.00107797					Cd28/Ptprc/Xcl1/Tgfbr2/Card11/Cd81/Rasal3	7
GO:2000404	regulation of T cell migration	7/713	51/28905	0.137255	5.56431	5.18822	0.000243226	0.000243226	0.00107797					Rhoa/Cxcl13/Aif1/Xcl1/Pycard/Dock8/Adam17	7
GO:0070228	regulation of lymphocyte apoptotic process	9/713	85/28905	0.105882	4.29247	4.83442	0.000249115	0.000249115	0.00110244					Cd274/Bmp4/Myc/Cd74/Pdcd1/Lyn/Lgals3/Dock8/Bcl3	9
GO:0002363	alpha-beta T cell lineage commitment	5/713	24/28905	0.208333	8.44583	5.80328	0.000259272	0.000259272	0.00114232					Stat6/Tgfb1/Ly9/Rhoa/Ctsl	5
GO:0033033	negative regulation of myeloid cell apoptotic process	5/713	24/28905	0.208333	8.44583	5.80328	0.000259272	0.000259272	0.00114232					St6gal1/Fcgr2b/Clec5a/Itpkb/Fcer1g	5
GO:0043011	myeloid dendritic cell differentiation	5/713	24/28905	0.208333	8.44583	5.80328	0.000259272	0.000259272	0.00114232					Spi1/Tgfb1/Ltbr/Tgfbr2/Pirb	5
GO:0031098	stress-activated protein kinase signaling cascade	8/713	68/28905	0.117647	4.76941	4.94895	0.000264386	0.000264386	0.00116314					Rhoa/Map2k3/Pbk/Il1b/Nod1/Tlr4/Lyn/Clec7a	8
GO:0014912	negative regulation of smooth muscle cell migration	6/713	37/28905	0.162162	6.57405	5.39541	0.00026712	0.00026712	0.00117344					Pdgfb/Cav1/Rhoa/Nfe2l2/Myh9/Aif1	6
GO:0032481	positive regulation of type I interferon production	9/713	86/28905	0.104651	4.24256	4.78914	0.000272238	0.000272238	0.00119242					Irf3/Tlr2/Tlr4/Ikbke/Trim56/Tlr7/Ticam1/Cd14/Hmgb2	9
GO:1901796	regulation of signal transduction by p53 class mediator	9/713	86/28905	0.104651	4.24256	4.78914	0.000272238	0.000272238	0.00119242					Pttg1ip/Cdk5rap3/Bdkrb2/Myc/Cd74/Ankrd1/Sh3glb1/Hic1/Tifab	9
GO:0042130	negative regulation of T cell proliferation	10/713	105/28905	0.0952381	3.86095	4.67057	0.00027508	0.00027508	0.00119639					Tgfb1/Ptpn6/Cd274/Sdc4/Vsir/Bmp4/Laptm5/Pla2g2f/Gpnmb/Zc3h12d	10
GO:0032728	positive regulation of interferon-beta production	7/713	52/28905	0.134615	5.4573	5.1161	0.000275144	0.000275144	0.00119639					Irf3/Tlr2/Tlr4/Trim56/Tlr7/Ticam1/Hmgb2	7
GO:0050798	activated T cell proliferation	7/713	52/28905	0.134615	5.4573	5.1161	0.000275144	0.000275144	0.00119639					Itgb2/Icosl/Cd274/Laptm5/Itgam/Pycard/Itgal	7
GO:0140894	endolysosomal toll-like receptor signaling pathway	7/713	52/28905	0.134615	5.4573	5.1161	0.000275144	0.000275144	0.00119639					Cav1/Pik3ap1/Slc15a4/Tlr13/Unc93b1/Tlr7/Ticam1	7
GO:1903426	regulation of reactive oxygen species biosynthetic process	7/713	52/28905	0.134615	5.4573	5.1161	0.000275144	0.000275144	0.00119639					Cyba/Rhoa/Ncf2/Lcn2/Abcd1/Tlr4/Hvcn1	7
GO:0007254	JNK cascade	14/713	190/28905	0.0736842	2.98716	4.37034	0.000283305	0.000283305	0.00123009					Sfrp4/Gadd45g/Fcgr2b/Il1b/Wnt16/Ltbr/Pycard/Nod1/Tlr4/Tlr7/Cdc42se1/Irak4/Naip5/Ccl21b	14
GO:0006979	response to oxidative stress	22/713	388/28905	0.056701	2.29866	4.09562	0.000291783	0.000291783	0.00126506					Naglu/Stat6/Apoe/Hspb1/Hmox1/Sirt2/Endog/Nfe2l2/Rack1/Bmp4/Aif1/Rela/Prdx6/Lcn2/Cst3/Casp6/Hnf1a/Wnt16/Abcd1/Ucp2/Tlr4/Zc3h12a	22
GO:0033077	T cell differentiation in thymus	10/713	106/28905	0.0943396	3.82453	4.63309	0.000297137	0.000297137	0.00128641					Bmp4/Cd74/Cd28/Ptprc/Il1b/Cd3d/Card11/Itpkb/Fzd7/Adam17	10
GO:0002468	dendritic cell antigen processing and presentation	4/713	14/28905	0.285714	11.5828	6.29863	0.000301695	0.000301695	0.00129863					Cd68/Cd74/Slc11a1/Nod1	4
GO:0002755	MyD88-dependent toll-like receptor signaling pathway	4/713	14/28905	0.285714	11.5828	6.29863	0.000301695	0.000301695	0.00129863					Tlr2/Tlr13/Tlr4/Cd300lf	4
GO:0060368	regulation of Fc receptor mediated stimulatory signaling pathway	4/713	14/28905	0.285714	11.5828	6.29863	0.000301695	0.000301695	0.00129863					Ptprc/Plscr1/Plscr2/Lyn	4
GO:1904753	negative regulation of vascular associated smooth muscle cell migration	4/713	14/28905	0.285714	11.5828	6.29863	0.000301695	0.000301695	0.00129863					Pdgfb/Rhoa/Nfe2l2/Myh9	4
GO:0062012	regulation of small molecule metabolic process	22/713	389/28905	0.0565553	2.29275	4.08231	0.000302284	0.000302284	0.00129929					Apoe/Cav1/Sirt2/Pdk4/Plek/Myc/Myh9/Trem2/Cd74/Il1b/Aldob/Hnf1a/Abcd1/Gpt2/Akr1c14/Fgf1/Fmo2/Lacc1/Entpd1/P2ry6/Ch25h/Mas1	22
GO:2001236	regulation of extrinsic apoptotic signaling pathway	13/713	169/28905	0.0769231	3.11846	4.39249	0.000305273	0.000305273	0.00131025					Hmox1/Cav1/Psen2/Bmp4/Rela/Ptprc/Il1b/Ltbr/Pycard/Icam1/Tlr4/Lgals3/Hmgb2	13
GO:0002507	tolerance induction	7/713	53/28905	0.132075	5.35434	5.04583	0.000310343	0.000310343	0.00132571					Tgfb1/Cd274/Runx1/Pdcd1/Tgfbr2/C3ar1/Lyn	7
GO:0033032	regulation of myeloid cell apoptotic process	6/713	38/28905	0.157895	6.40105	5.29822	0.000310645	0.000310645	0.00132571					St6gal1/Fcgr2b/Clec5a/Itpkb/Adam17/Fcer1g	6
GO:0051150	regulation of smooth muscle cell differentiation	6/713	38/28905	0.157895	6.40105	5.29822	0.000310645	0.000310645	0.00132571					Pdgfb/Tgfb1/Bmp4/Efemp2/Eng/Tmsb4x	6
GO:1904994	regulation of leukocyte adhesion to vascular endothelial cell	6/713	38/28905	0.157895	6.40105	5.29822	0.000310645	0.000310645	0.00132571					Itgb2/Rhoa/Rela/Icam1/Gcnt1/Ccl21b	6
GO:0030449	regulation of complement activation	5/713	25/28905	0.2	8.10799	5.65431	0.000317548	0.000317548	0.00135131					Cd5l/Trem2/C3/Il1b/A2m	5
GO:2000353	positive regulation of endothelial cell apoptotic process	5/713	25/28905	0.2	8.10799	5.65431	0.000317548	0.000317548	0.00135131					Tgfb1/Bmp4/Akr1c14/Cd248/Ecscr	5
GO:0043406	positive regulation of MAP kinase activity	10/713	107/28905	0.0934579	3.78878	4.59606	0.000320653	0.000320653	0.00136258					Pdgfb/Pik3r5/Fgd2/Pdgfa/Ptprc/Il1b/Edn3/Arhgef5/Fgf1/Tlr4	10
GO:0002534	cytokine production involved in inflammatory response	8/713	70/28905	0.114286	4.63314	4.83985	0.000323404	0.000323404	0.00137218					Il17ra/Trem2/Pycard/Abcd1/Tlr4/Zc3h12a/Ticam1/Clec7a	8
GO:0034109	homotypic cell-cell adhesion	9/713	88/28905	0.102273	4.14613	4.70062	0.000323829	0.000323829	0.00137218					Ptpn6/Plek/Slc6a4/Fermt3/Pdia4/Cd9/Lyn/Entpd1/Lgals1	9
GO:0042552	myelination	14/713	193/28905	0.0725389	2.94072	4.30201	0.000332413	0.000332413	0.00140657					Tgfb1/Sirt2/Clu/Hexa/Tlr2/Tnfrsf1b/Cd9/Ctsc/Itgax/Abcd1/S100b/Cxcr4/Cst7/Pou3f1	14
GO:0003179	heart valve morphogenesis	7/713	54/28905	0.12963	5.25518	4.97732	0.000349064	0.000349064	0.00146871					Naglu/Tgfb1/Rhoa/Bmp4/Emilin1/Tgfbr2/Tie1	7
GO:0032715	negative regulation of interleukin-6 production	7/713	54/28905	0.12963	5.25518	4.97732	0.000349064	0.000349064	0.00146871					Ptpn6/Aqp4/Inpp5d/Tnfrsf1a/Cd84/Tlr4/Zc3h12a	7
GO:0043407	negative regulation of MAP kinase activity	7/713	54/28905	0.12963	5.25518	4.97732	0.000349064	0.000349064	0.00146871					Apoe/Ptpn6/Cav1/Cdk5rap3/Il1b/Lyn/Lax1	7
GO:0098586	cellular response to virus	7/713	54/28905	0.12963	5.25518	4.97732	0.000349064	0.000349064	0.00146871					Tgfb1/Irf3/Ikbke/Zc3h12a/Tlr7/Wdfy4/Irgm2	7
GO:0050777	negative regulation of immune response	16/713	241/28905	0.06639	2.69145	4.19334	0.000350668	0.000350668	0.00147339					Spi1/Stat6/Tgfb1/Ptpn6/Vsir/Samsn1/Trem2/Pdcd1/Inpp5d/Ptprc/Fcgr2b/A2m/Pglyrp1/Grn/Zc3h12a/Lgals3	16
GO:0001885	endothelial cell development	8/713	71/28905	0.112676	4.56788	4.78683	0.000356704	0.000356704	0.00149246					Plod3/Cnmd/Rapgef3/Il1b/Tnfrsf1a/Msn/Hpse/Icam1	8
GO:0014911	positive regulation of smooth muscle cell migration	8/713	71/28905	0.112676	4.56788	4.78683	0.000356704	0.000356704	0.00149246					Pdgfb/Plau/Myc/Rapgef3/Aif1/Tlr4/P2ry6/Tmsb4x	8
GO:0042509	regulation of tyrosine phosphorylation of STAT protein	8/713	71/28905	0.112676	4.56788	4.78683	0.000356704	0.000356704	0.00149246					Cav1/Crlf1/Gh/Hcls1/Tnfrsf1a/Lyn/Socs3/Ctf2	8
GO:0001773	myeloid dendritic cell activation	6/713	39/28905	0.153846	6.23692	5.20446	0.000359538	0.000359538	0.00149962					Spi1/Tgfb1/Ltbr/Pycard/Tgfbr2/Pirb	6
GO:0006887	exocytosis	22/713	394/28905	0.0558376	2.26365	4.01634	0.000359919	0.000359919	0.00149962					Itgb2/Spi1/Hck/Hmox1/Sdc4/Plek/Tnfaip2/Myh9/Myo1f/Sytl1/Fgr/Anxa3/Itgam/Rab11fip1/Anxa2/Cd84/Milr1/Lat2/Git2/Lyn/Syngr2/Fcer1g	22
GO:0007178	transmembrane receptor protein serine/threonine kinase signaling pathway	22/713	394/28905	0.0558376	2.26365	4.01634	0.000359919	0.000359919	0.00149962					Spi1/Tgfb1/Cav1/Vsir/Sfrp4/Bmp4/Itgb5/Ucma/Eng/Hdac1/Htra3/Emilin1/Hpgd/Tgfbr2/Nup93/Dnm2/Foxh1/Pakap/Cd109/Tgif1/Nrros/Adam17	22
GO:0045055	regulated exocytosis	17/713	266/28905	0.0639098	2.5909	4.14539	0.000361573	0.000361573	0.00150442					Itgb2/Spi1/Hmox1/Plek/Myh9/Myo1f/Fgr/Anxa3/Itgam/Rab11fip1/Cd84/Milr1/Lat2/Git2/Lyn/Syngr2/Fcer1g	17
GO:0043588	skin development	20/713	342/28905	0.0584795	2.37076	4.05539	0.000365498	0.000365498	0.00151863					Lsr/Naglu/Psen2/Ctsl/Tgm1/Runx1/Rela/Pdgfa/Hdac1/Wnt16/Gprc5d/Hpse/Nfkbiz/Krt25/Alx4/Zfp36/Cd109/Foxc1/Apcdd1/Pou3f1	20
GO:0060562	epithelial tube morphogenesis	22/713	395/28905	0.0556962	2.25792	4.00327	0.000372536	0.000372536	0.00154573					Tgfb1/Pax3/Rhoa/Csf1/Stard13/Ctsz/Sdc4/Bmp4/Myc/Lrp5/Eng/Lcn2/Itgax/Col4a1/Ctsh/Tgfbr2/Tie1/Foxh1/Lzts2/Fgf1/Cxcr4/Tgif1	22
GO:0003012	muscle system process	24/713	449/28905	0.0534521	2.16695	3.96322	0.000374763	0.000374763	0.00155281					Cyba/Sulf2/Cav1/Rhoa/Psen2/Ncf1/Map2k3/Meis1/Bdkrb2/Bmp4/Aif1/Edn3/Tnfrsf1b/Tnfrsf1a/Tnni2/Tpm4/Fxyd1/Kcnj2/Zc3h12a/Cxcr4/Tifab/Kcnn4/Tmod3/Chaer1	24
GO:0031668	cellular response to extracellular stimulus	17/713	267/28905	0.0636704	2.5812	4.12792	0.00037752	0.00037752	0.00156207					Angptl4/Lpl/Nfe2l2/Cd68/Pdk4/Castor1/Rnase4/Gsdmd/Plin3/Ptprc/Pld1/Plin2/Slc2a1/Sh3glb1/Zc3h12a/Sipa1/Usf2	17
GO:0031099	regeneration	13/713	173/28905	0.0751445	3.04636	4.29321	0.000382687	0.000382687	0.00158127					Tgfb1/Hmox1/Sulf2/Gfap/Plau/Pax7/Cd9/Grn/Cd81/Scarf1/Fzd7/Adam17/Txk	13
GO:0034764	positive regulation of transmembrane transport	16/713	243/28905	0.0658436	2.6693	4.1557	0.000384221	0.000384221	0.00158518					Cav1/Nfe2l2/Aoc3/Slc17a8/Gh/Bmp4/Rapgef3/Trem2/C3/Itgb1/Lcn2/Edn3/Fxyd1/Ctss/Abcb1a/Kcnj2	16
GO:0032703	negative regulation of interleukin-2 production	5/713	26/28905	0.192308	7.79615	5.5134	0.000385223	0.000385223	0.00158518					Cd34/Ptprc/Laptm5/Lag3/Zfp36	5
GO:1902993	positive regulation of amyloid precursor protein catabolic process	5/713	26/28905	0.192308	7.79615	5.5134	0.000385223	0.000385223	0.00158518					Apoe/Clu/Rela/Gsap/Lyn	5
GO:0007272	ensheathment of neurons	14/713	196/28905	0.0714286	2.89571	4.23499	0.000388633	0.000388633	0.00159482					Tgfb1/Sirt2/Clu/Hexa/Tlr2/Tnfrsf1b/Cd9/Ctsc/Itgax/Abcd1/S100b/Cxcr4/Cst7/Pou3f1	14
GO:0008366	axon ensheathment	14/713	196/28905	0.0714286	2.89571	4.23499	0.000388633	0.000388633	0.00159482					Tgfb1/Sirt2/Clu/Hexa/Tlr2/Tnfrsf1b/Cd9/Ctsc/Itgax/Abcd1/S100b/Cxcr4/Cst7/Pou3f1	14
GO:0002279	mast cell activation involved in immune response	8/713	72/28905	0.111111	4.50444	4.73479	0.000392743	0.000392743	0.00160509					Ptpn6/Hmox1/Fgr/Cd84/Milr1/Lat2/Lyn/Fcer1g	8
GO:0032608	interferon-beta production	8/713	72/28905	0.111111	4.50444	4.73479	0.000392743	0.000392743	0.00160509					Irf3/Tlr2/Pycard/Tlr4/Trim56/Tlr7/Ticam1/Hmgb2	8
GO:0032648	regulation of interferon-beta production	8/713	72/28905	0.111111	4.50444	4.73479	0.000392743	0.000392743	0.00160509					Irf3/Tlr2/Pycard/Tlr4/Trim56/Tlr7/Ticam1/Hmgb2	8
GO:1901136	carbohydrate derivative catabolic process	17/713	268/28905	0.0634328	2.57157	4.11052	0.00039407	0.00039407	0.00160831					Naglu/Tgfb1/Ampd3/Ctsl/Myc/Xdh/Hexa/Gusb/Cst3/Aldob/Pglyrp1/Abcd1/Renbp/Ucp2/Neu4/Hpse/Entpd1	17
GO:0030213	hyaluronan biosynthetic process	4/713	15/28905	0.266667	10.8107	6.04409	0.000403395	0.000403395	0.00163743					Pdgfb/Tgfb1/Il1b/Has3	4
GO:0150079	negative regulation of neuroinflammatory response	4/713	15/28905	0.266667	10.8107	6.04409	0.000403395	0.000403395	0.00163743					Trem2/Tnfrsf1b/Grn/Cst7	4
GO:2000343	positive regulation of chemokine (C-X-C motif) ligand 2 production	4/713	15/28905	0.266667	10.8107	6.04409	0.000403395	0.000403395	0.00163743					Tgfb1/Lpl/Cd74/Tlr4	4
GO:2000811	negative regulation of anoikis	4/713	15/28905	0.266667	10.8107	6.04409	0.000403395	0.000403395	0.00163743					Itga5/Cav1/Pdk4/Itgb1	4
GO:0010714	positive regulation of collagen metabolic process	6/713	40/28905	0.15	6.081	5.11392	0.000414246	0.000414246	0.0016724					Pdgfb/Tgfb1/Vsir/Bmp4/Vim/Eng	6
GO:0030212	hyaluronan metabolic process	6/713	40/28905	0.15	6.081	5.11392	0.000414246	0.000414246	0.0016724					Pdgfb/Tgfb1/Hexa/Gusb/Il1b/Has3	6
GO:0030574	collagen catabolic process	6/713	40/28905	0.15	6.081	5.11392	0.000414246	0.000414246	0.0016724					Vsir/Ctsl/Mmp19/Itgb1/Cst3/Ctss	6
GO:0045589	regulation of regulatory T cell differentiation	6/713	40/28905	0.15	6.081	5.11392	0.000414246	0.000414246	0.0016724					Tgfb1/Hspb1/Vsir/Cd28/Lag3/Ctla2a	6
GO:1900076	regulation of cellular response to insulin stimulus	9/713	91/28905	0.0989011	4.00945	4.57263	0.000416151	0.000416151	0.00167783					Ctsd/Lpl/Myo1c/Rela/Il1b/Kank1/Inppl1/Tns2/Socs3	9
GO:0045017	glycerolipid biosynthetic process	15/713	221/28905	0.0678733	2.75158	4.15688	0.000420726	0.000420726	0.00169399					Pdgfb/Lpl/C3/Pnpla2/Pdgfa/Agpat2/Pld1/Pla2g15/Plscr1/Inppl1/Lpcat2/Sh3glb1/Itpkb/Pck2/Socs3	15
GO:0043434	response to peptide hormone	22/713	399/28905	0.0551378	2.23529	3.95136	0.000426959	0.000426959	0.00171677					Stat6/Cav1/Ctsd/Lpl/Nfe2l2/Myo1c/Slc2a4/Pdk4/Pomc/Gh/Serpina3n/Rela/Slc2a8/Il1b/Pld1/Aldob/Slc2a1/Kank1/Inppl1/Tns2/Pck2/Socs3	22
GO:0046330	positive regulation of JNK cascade	10/713	111/28905	0.0900901	3.65225	4.45231	0.000430828	0.000430828	0.00172769					Gadd45g/Fcgr2b/Il1b/Wnt16/Ltbr/Pycard/Nod1/Tlr4/Naip5/Ccl21b	10
GO:0060349	bone morphogenesis	10/713	111/28905	0.0900901	3.65225	4.45231	0.000430828	0.000430828	0.00172769					Acp5/Sfrp4/Bmp4/Lrp5/Tgfbr2/Inppl1/Tifab/Foxc1/Tmem119/Dhrs3	10
GO:1901617	organic hydroxy compound biosynthetic process	16/713	247/28905	0.0647773	2.62607	4.08156	0.000459694	0.000459694	0.00184098					Apoe/Tph2/Plek/Myh9/a/Hnf1a/Akr1c14/Fgf1/Ephx1/Itpkb/Pck2/P2ry6/Ch25h/Fev/Cyp2d22/Mas1	16
GO:0033622	integrin activation	5/713	27/28905	0.185185	7.5074	5.37981	0.000463242	0.000463242	0.00184531					Plek/Cxcl13/Fermt3/Fn1/Tln1	5
GO:0060143	positive regulation of syncytium formation by plasma membrane fusion	5/713	27/28905	0.185185	7.5074	5.37981	0.000463242	0.000463242	0.00184531					Rapgef3/Trem2/Ehd1/Tyrobp/Cd53	5
GO:0070304	positive regulation of stress-activated protein kinase signaling cascade	5/713	27/28905	0.185185	7.5074	5.37981	0.000463242	0.000463242	0.00184531					Il1b/Nod1/Tlr4/Lyn/Clec7a	5
GO:1904996	positive regulation of leukocyte adhesion to vascular endothelial cell	5/713	27/28905	0.185185	7.5074	5.37981	0.000463242	0.000463242	0.00184531					Itgb2/Rhoa/Rela/Icam1/Gcnt1	5
GO:0002040	sprouting angiogenesis	11/713	133/28905	0.0827068	3.35293	4.32524	0.000472846	0.000472846	0.001877					Itga5/Ramp2/Tgfb1/Hmox1/Rhoa/Stard13/Bmp4/Itgb1/Jcad/Fgf1/Rhoj	11
GO:0010761	fibroblast migration	8/713	74/28905	0.108108	4.3827	4.63351	0.000473709	0.000473709	0.001877					Pdgfb/Tgfb1/Sdc4/Sgpl1/Itgb1/Arhgap4/Pdlim1/Cd248	8
GO:0035904	aorta development	8/713	74/28905	0.108108	4.3827	4.63351	0.000473709	0.000473709	0.001877					Naglu/Efemp2/Eng/Tgfbr2/Dnm2/Foxh1/Cxcr4/Kif7	8
GO:0043489	RNA stabilization	8/713	74/28905	0.108108	4.3827	4.63351	0.000473709	0.000473709	0.001877					Slc11a1/Traf5/Ybx1/Apobec1/Ikbke/Tent5c/Zfp36/Slfn2	8
GO:0032743	positive regulation of interleukin-2 production	6/713	41/28905	0.146341	5.93268	5.0264	0.000475239	0.000475239	0.00188058					Runx1/Cd28/Ptprc/Il1b/Card11/Clec7a	6
GO:0007204	positive regulation of cytosolic calcium ion concentration	14/713	200/28905	0.07	2.8378	4.14758	0.000476075	0.000476075	0.00188139					Cd52/Ccl3/Cav1/Bdkrb2/Bmp4/Cxcl13/Il1b/Cxcl1/C3ar1/Cmklr1/Cxcr4/Cxcr6/Fpr2/Cx3cr1	14
GO:1903050	regulation of proteolysis involved in protein catabolic process	15/713	224/28905	0.0669643	2.71473	4.09717	0.000484652	0.000484652	0.00191277					Apoe/Cdc20/Cav1/Psen2/Sirt2/Rack1/Sumo2/Pbk/Clu/Trem2/Laptm5/Ctsc/Ecscr/Hspa1b/Hspa1a	15
GO:0002369	T cell cytokine production	7/713	57/28905	0.122807	4.97859	4.78156	0.000488931	0.000488931	0.00192711					Vsir/Il1r1/Slc11a1/Xcl1/Il1b/Tnfrsf1b/Cd81	7
GO:0070482	response to oxygen levels	19/713	325/28905	0.0584615	2.37003	3.95004	0.000509225	0.000509225	0.00200446					Tgfb1/Hif3a/Hmox1/Cav1/Sirt2/Cybb/Nfe2l2/Slc2a4/Plau/Myc/Trem2/Alas2/Casp1/Slc2a8/Eng/Itpr2/Plat/Ucp2/Adam17	19
GO:0007260	tyrosine phosphorylation of STAT protein	8/713	75/28905	0.106667	4.32426	4.58421	0.000518986	0.000518986	0.00203752					Cav1/Crlf1/Gh/Hcls1/Tnfrsf1a/Lyn/Socs3/Ctf2	8
GO:0032436	positive regulation of proteasomal ubiquitin-dependent protein catabolic process	8/713	75/28905	0.106667	4.32426	4.58421	0.000518986	0.000518986	0.00203752					Cdc20/Psen2/Sirt2/Rack1/Sumo2/Clu/Hspa1b/Hspa1a	8
GO:0031331	positive regulation of cellular catabolic process	20/713	352/28905	0.0568182	2.30341	3.91279	0.000526571	0.000526571	0.00205705					Apoe/Hmox1/Endog/Pabpc1/Myc/Pnpla2/Patl2/Il1b/Tlr2/Laptm5/Tnfrsf1b/Ybx1/Abcd1/Sh3glb1/Nod1/Zc3h12d/Zc3h12a/Zfp36/Ticam1/Irgm2	20
GO:0010544	negative regulation of platelet activation	4/713	16/28905	0.25	10.135	5.8125	0.0005274	0.0005274	0.00205705					Pdgfb/Apoe/Pdgfa/Cd9	4
GO:0070278	extracellular matrix constituent secretion	4/713	16/28905	0.25	10.135	5.8125	0.0005274	0.0005274	0.00205705					Eng/Tnfrsf1b/Tnfrsf1a/Zfp469	4
GO:1901722	regulation of cell proliferation involved in kidney development	4/713	16/28905	0.25	10.135	5.8125	0.0005274	0.0005274	0.00205705					Pdgfb/Bmp4/Myc/C3ar1	4
GO:2001212	regulation of vasculogenesis	4/713	16/28905	0.25	10.135	5.8125	0.0005274	0.0005274	0.00205705					Ramp2/Rin2/Cd34/Xdh	4
GO:1902904	negative regulation of supramolecular fiber organization	13/713	179/28905	0.0726257	2.94424	4.14954	0.00052977	0.00052977	0.00206361					Apoe/Gas2l2/Clu/Trem2/Tlr2/Emilin1/Rhpn2/Kank1/Ckap2/Kank3/Tmsb4x/Capg/Tmod3	13
GO:0015908	fatty acid transport	10/713	114/28905	0.0877193	3.55614	4.3488	0.000532689	0.000532689	0.00207228					Apoe/Bdkrb2/Il1b/Plin2/Slc2a1/Pla2g2f/Hnf1a/Abcd1/Ptges/Cpt1b	10
GO:0001910	regulation of leukocyte mediated cytotoxicity	11/713	135/28905	0.0814815	3.30326	4.2658	0.000536615	0.000536615	0.00208214					Spi1/Tgfb1/Pomc/Ptprc/Cxcl1/Lag3/Tyrobp/Itgam/Vav1/Cx3cr1/Klrc2	11
GO:0034219	carbohydrate transmembrane transport	11/713	135/28905	0.0814815	3.30326	4.2658	0.000536615	0.000536615	0.00208214					Nfe2l2/Slc2a4/Aoc3/Gh/Myc/C3/Slc2a8/Il1b/Slc2a1/Hnf1a/Aqp9	11
GO:0030224	monocyte differentiation	6/713	42/28905	0.142857	5.79142	4.94173	0.000543002	0.000543002	0.00208782					Csf1/Bmp4/Myc/Cd74/Inpp5d/Pir	6
GO:0031952	regulation of protein autophosphorylation	6/713	42/28905	0.142857	5.79142	4.94173	0.000543002	0.000543002	0.00208782					Pdgfb/Cav1/Pdgfa/Ptprc/Gpnmb/Mvp	6
GO:0032689	negative regulation of type II interferon production	6/713	42/28905	0.142857	5.79142	4.94173	0.000543002	0.000543002	0.00208782					Cd274/Vsir/Laptm5/Pglyrp1/Tlr4/Zc3h12a	6
GO:0043647	inositol phosphate metabolic process	6/713	42/28905	0.142857	5.79142	4.94173	0.000543002	0.000543002	0.00208782					Plek/Myh9/Inppl1/Itpkb/P2ry6/Mas1	6
GO:0044546	NLRP3 inflammasome complex assembly	6/713	42/28905	0.142857	5.79142	4.94173	0.000543002	0.000543002	0.00208782					Sirt2/Trem2/Pycard/Casp4/Tlr4/Irgm2	6
GO:0071711	basement membrane organization	6/713	42/28905	0.142857	5.79142	4.94173	0.000543002	0.000543002	0.00208782					Ramp2/Plod3/Cav1/Itgb1/Col4a1/Ctss	6
GO:0006693	prostaglandin metabolic process	7/713	58/28905	0.12069	4.89276	4.71934	0.000544362	0.000544362	0.00208782					Cd74/Il1b/Hpgds/Tnfrsf1a/Hpgd/Akr1c14/Ptges	7
GO:0033059	cellular pigmentation	7/713	58/28905	0.12069	4.89276	4.71934	0.000544362	0.000544362	0.00208782					Apoe/Rab32/Pomc/Mlph/Rab29/a/Hps4	7
GO:0052372	modulation by symbiont of entry into host	7/713	58/28905	0.12069	4.89276	4.71934	0.000544362	0.000544362	0.00208782					Cav1/Cd74/Ifitm1/Trim56/Ch25h/Ifitm2/Lgals1	7
GO:0051146	striated muscle cell differentiation	20/713	353/28905	0.0566572	2.29688	3.8988	0.000545637	0.000545637	0.00209003					Naglu/Tgfb1/Pax3/Bnip2/Plekho1/Meis1/Bmp4/Myc/Myh9/Ehd1/Itgb1/Casp1/Ybx1/Cd9/Cd81/Cd53/Fzd7/Tmem119/Tmod3/Flnc	20
GO:0022604	regulation of cell morphogenesis	17/713	276/28905	0.0615942	2.49703	3.97413	0.000550579	0.000550579	0.00210627					Ccl3/Hck/Plekho1/Myh9/Fn1/Fgr/Msn/Kank1/S100b/Sh3glb1/Icam1/Pakap/S100a13/Cxcr4/Cdc42se1/Rhoj/Rhog	17
GO:0043171	peptide catabolic process	5/713	28/28905	0.178571	7.23928	5.25289	0.000552584	0.000552584	0.00211124					Ggt5/Ggt1/Tpp1/Ctsh/Anpep	5
GO:0006865	amino acid transport	13/713	180/28905	0.0722222	2.92789	4.12618	0.000558418	0.000558418	0.0021308					Slc1a5/Lrrc8a/Slc17a8/Slc6a4/Gfap/Myc/Lrp5/Itgb1/Slc11a1/Il1b/Slc15a4/Slc7a2/Slc38a11	13
GO:0055074	calcium ion homeostasis	20/713	354/28905	0.0564972	2.29039	3.88485	0.000565298	0.000565298	0.00215431					Tcirg1/Tgfb1/Apoe/Ptpn6/Cyba/Cav1/Psen2/Fam20a/Tmem178/Ptprc/Xcl1/Edn3/Sypl2/Spp1/Itpr2/S100b/Fxyd1/Tgm2/Lyn/Ccl21b	20
GO:0006874	intracellular calcium ion homeostasis	19/713	328/28905	0.0579268	2.34835	3.90564	0.000569258	0.000569258	0.00216576					Tcirg1/Tgfb1/Apoe/Ptpn6/Cyba/Cav1/Psen2/Tmem178/Ptprc/Xcl1/Edn3/Sypl2/Spp1/Itpr2/S100b/Fxyd1/Tgm2/Lyn/Ccl21b	19
GO:0032231	regulation of actin filament bundle assembly	10/713	115/28905	0.0869565	3.52521	4.31506	0.000570776	0.000570776	0.00216576					Rhoc/Rhoa/Sdc4/Plek/Sorbs3/Rapgef3/Rhpn2/Arhgef5/Asap3/Kank3	10
GO:0042475	odontogenesis of dentin-containing tooth	9/713	95/28905	0.0947368	3.84063	4.41027	0.000571921	0.000571921	0.00216576					Tcirg1/Tgfb1/Csf1/Fam20a/Bmp4/Hdac1/Cnnm4/Foxc1/Apcdd1	9
GO:0048644	muscle organ morphogenesis	9/713	95/28905	0.0947368	3.84063	4.41027	0.000571921	0.000571921	0.00216576					Naglu/Tgfb1/Ankrd1/Efemp2/Eng/Serp1/Pax7/Foxh1/Foxc1	9
GO:2000628	regulation of miRNA metabolic process	9/713	95/28905	0.0947368	3.84063	4.41027	0.000571921	0.000571921	0.00216576					Pdgfb/Spi1/Tgfb1/Prl/Bmp4/Myc/Rela/Notch3/Zc3h12a	9
GO:0002204	somatic recombination of immunoglobulin genes involved in immune response	7/713	59/28905	0.118644	4.80983	4.65853	0.000604675	0.000604675	0.00227825					Icosl/Stat6/Tgfb1/Cd28/Ptprc/Slc15a4/Nfkbiz	7
GO:0002208	somatic diversification of immunoglobulins involved in immune response	7/713	59/28905	0.118644	4.80983	4.65853	0.000604675	0.000604675	0.00227825					Icosl/Stat6/Tgfb1/Cd28/Ptprc/Slc15a4/Nfkbiz	7
GO:0006692	prostanoid metabolic process	7/713	59/28905	0.118644	4.80983	4.65853	0.000604675	0.000604675	0.00227825					Cd74/Il1b/Hpgds/Tnfrsf1a/Hpgd/Akr1c14/Ptges	7
GO:0045190	isotype switching	7/713	59/28905	0.118644	4.80983	4.65853	0.000604675	0.000604675	0.00227825					Icosl/Stat6/Tgfb1/Cd28/Ptprc/Slc15a4/Nfkbiz	7
GO:0072332	intrinsic apoptotic signaling pathway by p53 class mediator	9/713	96/28905	0.09375	3.80062	4.37106	0.000617524	0.000617524	0.00231693					Pttg1ip/Bdkrb2/Myc/Cd74/Casp6/Pycard/Sh3glb1/Tifab/Bcl3	9
GO:2000060	positive regulation of ubiquitin-dependent protein catabolic process	9/713	96/28905	0.09375	3.80062	4.37106	0.000617524	0.000617524	0.00231693					Cdc20/Psen2/Sirt2/Rack1/Sumo2/Clu/Laptm5/Hspa1b/Hspa1a	9
GO:0002335	mature B cell differentiation	6/713	43/28905	0.139535	5.65674	4.85975	0.000618037	0.000618037	0.00231693					Spi1/Mfng/Cmtm7/Nfkbiz/Bcl3/Lgals1	6
GO:0043277	apoptotic cell clearance	6/713	43/28905	0.139535	5.65674	4.85975	0.000618037	0.000618037	0.00231693					Mertk/Trem2/C3/Tyrobp/Tgm2/Cd300lf	6
GO:0042982	amyloid precursor protein metabolic process	8/713	77/28905	0.103896	4.21195	4.48815	0.000620049	0.000620049	0.00232156					Naglu/Apoe/Psen2/Clu/Rela/Gsap/Lyn/Adam17	8
GO:0006650	glycerophospholipid metabolic process	17/713	279/28905	0.0609319	2.47018	3.92421	0.000621706	0.000621706	0.00232485					Pdgfb/Plek/Pik3r5/Pdgfa/Inpp5d/Prdx6/Agpat2/Pld1/Pla2g2f/Pla2g15/Plscr1/Inppl1/Lpcat2/Pnpla7/Sh3glb1/Itpkb/Socs3	17
GO:0046328	regulation of JNK cascade	12/713	160/28905	0.075	3.0405	4.116	0.000644677	0.000644677	0.00240774					Sfrp4/Gadd45g/Fcgr2b/Il1b/Wnt16/Ltbr/Pycard/Nod1/Tlr4/Cdc42se1/Naip5/Ccl21b	12
GO:0010878	cholesterol storage	5/713	29/28905	0.172414	6.98965	5.13207	0.000654261	0.000654261	0.00243139					Lpl/Npc2/Trem2/Ehd1/Msr1	5
GO:0010955	negative regulation of protein processing	5/713	29/28905	0.172414	6.98965	5.13207	0.000654261	0.000654261	0.00243139					Ctsz/Plau/Plat/Ctla2a/Cst7	5
GO:0050820	positive regulation of coagulation	5/713	29/28905	0.172414	6.98965	5.13207	0.000654261	0.000654261	0.00243139					Psen2/Nfe2l2/Plau/Plat/Hpse	5
GO:1903318	negative regulation of protein maturation	5/713	29/28905	0.172414	6.98965	5.13207	0.000654261	0.000654261	0.00243139					Ctsz/Plau/Plat/Ctla2a/Cst7	5
GO:0045670	regulation of osteoclast differentiation	9/713	97/28905	0.0927835	3.76144	4.33237	0.000666057	0.000666057	0.00247216					Ccl3/Csf1/Ccl9/Trem2/Tmem178/Inpp5d/Tyrobp/Tcta/Pirb	9
GO:1902893	regulation of miRNA transcription	8/713	78/28905	0.102564	4.15795	4.44133	0.000676222	0.000676222	0.00249461					Pdgfb/Spi1/Tgfb1/Prl/Bmp4/Myc/Rela/Notch3	8
GO:0007252	I-kappaB phosphorylation	4/713	17/28905	0.235294	9.53882	5.60047	0.000676275	0.000676275	0.00249461					Tlr2/Tlr4/Tlr7/Cx3cr1	4
GO:0010919	regulation of inositol phosphate biosynthetic process	4/713	17/28905	0.235294	9.53882	5.60047	0.000676275	0.000676275	0.00249461					Plek/Myh9/P2ry6/Mas1	4
GO:0032957	inositol trisphosphate metabolic process	4/713	17/28905	0.235294	9.53882	5.60047	0.000676275	0.000676275	0.00249461					Myh9/Inppl1/Itpkb/P2ry6	4
GO:0045342	MHC class II biosynthetic process	4/713	17/28905	0.235294	9.53882	5.60047	0.000676275	0.000676275	0.00249461					Spi1/Slc11a1/Tmem106a/Tlr4	4
GO:0001504	neurotransmitter uptake	6/713	44/28905	0.136364	5.52818	4.7803	0.000700866	0.000700866	0.00257896					Slc17a8/Slc6a4/Gfap/Itgb1/Fev/Slc18a3	6
GO:0032735	positive regulation of interleukin-12 production	6/713	44/28905	0.136364	5.52818	4.7803	0.000700866	0.000700866	0.00257896					Rela/Tlr2/Laptm5/Unc93b1/Tlr4/Clec7a	6
GO:0007179	transforming growth factor beta receptor signaling pathway	14/713	208/28905	0.0673077	2.72865	3.97907	0.000701961	0.000701961	0.00257982					Spi1/Tgfb1/Itgb5/Eng/Hdac1/Htra3/Emilin1/Hpgd/Tgfbr2/Dnm2/Foxh1/Cd109/Nrros/Adam17	14
GO:0045860	positive regulation of protein kinase activity	18/713	308/28905	0.0584416	2.36922	3.84192	0.000709944	0.000709944	0.00260596					Pdgfb/Rhoa/Csf1/Map2k3/Pik3r5/Fgd2/Prrc1/Pdgfa/Slc11a1/Ptprc/Il1b/Edn3/Arhgef5/Fgf1/Tlr4/Tlr1/Adam17/Irgm2	18
GO:0006469	negative regulation of protein kinase activity	13/713	185/28905	0.0702703	2.84875	4.01175	0.000722077	0.000722077	0.002644					Apoe/Ptpn6/Hspb1/Cav1/Psen2/Cdk5rap3/Gadd45g/Ptprc/Il1b/Mvp/Pycard/Lyn/Lax1	13
GO:1902905	positive regulation of supramolecular fiber organization	13/713	185/28905	0.0702703	2.84875	4.01175	0.000722077	0.000722077	0.002644					Rhoc/Cav1/Rhoa/Sdc4/Myo1c/Plek/Sorbs3/Rapgef3/Efemp2/Pycard/Arhgef5/Icam1/Ccl21b	13
GO:0033559	unsaturated fatty acid metabolic process	11/713	140/28905	0.0785714	3.18528	4.12193	0.000728071	0.000728071	0.00266269					Cd74/Il1b/Pla2g2f/Hpgds/Tnfrsf1a/Abcd1/Hpgd/Akr1c14/Ephx1/Ptges/Cyp2d22	11
GO:0014009	glial cell proliferation	8/713	79/28905	0.101266	4.10531	4.39529	0.000736424	0.000736424	0.00268869					Csf1/Gfap/Clu/Myc/Trem2/Vim/Il1b/Lyn	8
GO:0045165	cell fate commitment	18/713	309/28905	0.0582524	2.36155	3.82667	0.000736978	0.000736978	0.00268869					Stat6/Tgfb1/Ly9/Pax3/Rhoa/Psen2/Vsx2/Ctsl/Bmp4/Runx1/Spdef/Itgb1/Pax7/Hdac1/Wnt16/Notch3/Fzd7/Fev	18
GO:0042987	amyloid precursor protein catabolic process	7/713	61/28905	0.114754	4.65213	4.54092	0.000741168	0.000741168	0.00270068					Apoe/Psen2/Clu/Rela/Gsap/Lyn/Adam17	7
GO:0002244	hematopoietic progenitor cell differentiation	13/713	186/28905	0.0698925	2.83344	3.98932	0.000759235	0.000759235	0.00275964					Spi1/Tgfb1/Ptpn6/Psen2/Nfe2l2/Top2a/Bmp4/Runx1/Ptprc/Lyn/Zfp36/Tifab/Foxc1	13
GO:0008643	carbohydrate transport	12/713	163/28905	0.0736196	2.98454	4.04069	0.000759853	0.000759853	0.00275964					Nfe2l2/Slc2a4/Aoc3/Gh/Myc/C3/Slc2a8/Il1b/Slc2a1/Hnf1a/Aqp9/Mfsd4b1	12
GO:0052548	regulation of endopeptidase activity	19/713	336/28905	0.0565476	2.29244	3.7896	0.000760115	0.000760115	0.00275964					Timp1/Ctsd/Vsir/Rack1/Serpina3n/Myc/Xdh/Casp1/Cst3/Laptm5/Hdac1/Pycard/Nod1/Lyn/Cst7/Naip5/Clec7a/Hspa1b/Psmb9	19
GO:0003071	renal system process involved in regulation of systemic arterial blood pressure	5/713	30/28905	0.166667	6.75666	5.01685	0.000769314	0.000769314	0.00277955					Pdgfb/Cyba/Rhoa/Hsd11b2/Kcnn4	5
GO:0032958	inositol phosphate biosynthetic process	5/713	30/28905	0.166667	6.75666	5.01685	0.000769314	0.000769314	0.00277955					Plek/Myh9/Itpkb/P2ry6/Mas1	5
GO:0060252	positive regulation of glial cell proliferation	5/713	30/28905	0.166667	6.75666	5.01685	0.000769314	0.000769314	0.00277955					Gfap/Myc/Vim/Il1b/Lyn	5
GO:0061298	retina vasculature development in camera-type eye	5/713	30/28905	0.166667	6.75666	5.01685	0.000769314	0.000769314	0.00277955					Pdgfb/Tgfb1/Lrp5/Col4a1/Rhoj	5
GO:0051492	regulation of stress fiber assembly	9/713	99/28905	0.0909091	3.68545	4.25652	0.000772477	0.000772477	0.00278761					Rhoc/Rhoa/Sdc4/Sorbs3/Rapgef3/Rhpn2/Arhgef5/Asap3/Kank3	9
GO:0002724	regulation of T cell cytokine production	6/713	45/28905	0.133333	5.40533	4.70324	0.000792025	0.000792025	0.00284101					Vsir/Il1r1/Xcl1/Il1b/Tnfrsf1b/Cd81	6
GO:0045066	regulatory T cell differentiation	6/713	45/28905	0.133333	5.40533	4.70324	0.000792025	0.000792025	0.00284101					Tgfb1/Hspb1/Vsir/Cd28/Lag3/Ctla2a	6
GO:0046627	negative regulation of insulin receptor signaling pathway	6/713	45/28905	0.133333	5.40533	4.70324	0.000792025	0.000792025	0.00284101					Rela/Il1b/Kank1/Inppl1/Tns2/Socs3	6
GO:0070302	regulation of stress-activated protein kinase signaling cascade	6/713	45/28905	0.133333	5.40533	4.70324	0.000792025	0.000792025	0.00284101					Pbk/Il1b/Nod1/Tlr4/Lyn/Clec7a	6
GO:0140632	canonical inflammasome complex assembly	6/713	45/28905	0.133333	5.40533	4.70324	0.000792025	0.000792025	0.00284101					Sirt2/Trem2/Pycard/Casp4/Tlr4/Irgm2	6
GO:0055088	lipid homeostasis	13/713	187/28905	0.0695187	2.81829	3.96704	0.000797987	0.000797987	0.00285555					Angptl4/Tgfb1/Apoe/Cav1/Lpl/Npc2/Trem2/Ehd1/Lrp5/Pnpla2/Abcd1/Cebpa/Usf2	13
GO:0061136	regulation of proteasomal protein catabolic process	13/713	187/28905	0.0695187	2.81829	3.96704	0.000797987	0.000797987	0.00285555					Apoe/Cdc20/Cav1/Psen2/Sirt2/Rack1/Sumo2/Pbk/Clu/Trem2/Ecscr/Hspa1b/Hspa1a	13
GO:0061614	miRNA transcription	8/713	80/28905	0.1	4.054	4.35001	0.000800864	0.000800864	0.00286242					Pdgfb/Spi1/Tgfb1/Prl/Bmp4/Myc/Rela/Notch3	8
GO:0046173	polyol biosynthetic process	7/713	62/28905	0.112903	4.57709	4.48401	0.00081798	0.00081798	0.00292011					Plek/Myh9/Ephx1/Itpkb/Pck2/P2ry6/Mas1	7
GO:0051962	positive regulation of nervous system development	21/713	392/28905	0.0535714	2.17178	3.71475	0.000825094	0.000825094	0.002942					Tgfb1/Apoe/Gh/Gfap/Myc/Rela/Itgb1/Fn1/Vim/Il1b/Tlr2/Ntrk1/Tnfrsf1b/Hdac1/Nkx6-1/Sh3glb1/Tgm2/Lyn/Cxcr4/Cx3cr1/Ctf2	21
GO:0001912	positive regulation of leukocyte mediated cytotoxicity	9/713	100/28905	0.09	3.6486	4.21932	0.000830656	0.000830656	0.00295478					Spi1/Pomc/Ptprc/Cxcl1/Lag3/Tyrobp/Itgam/Vav1/Klrc2	9
GO:0002704	negative regulation of leukocyte mediated immunity	9/713	100/28905	0.09	3.6486	4.21932	0.000830656	0.000830656	0.00295478					Spi1/Tgfb1/Ptpn6/Hmox1/Vsir/Ptprc/Fcgr2b/Cd84/Cx3cr1	9
GO:0062013	positive regulation of small molecule metabolic process	13/713	188/28905	0.0691489	2.8033	3.94491	0.000838387	0.000838387	0.00297874					Apoe/Sirt2/Myc/Myh9/Trem2/Cd74/Il1b/Hnf1a/Abcd1/Gpt2/Fgf1/P2ry6/Mas1	13
GO:0030879	mammary gland development	12/713	165/28905	0.0727273	2.94836	3.99143	0.000845811	0.000845811	0.00299726					Stat6/Tgfb1/Pax3/Cav1/Csf1/Prl/Bmp4/Xdh/Lrp5/Iqgap3/Tgfbr2/Usf2	12
GO:0072331	signal transduction by p53 class mediator	12/713	165/28905	0.0727273	2.94836	3.99143	0.000845811	0.000845811	0.00299726					Pttg1ip/Cdk5rap3/Bdkrb2/Myc/Cd74/Ankrd1/Casp6/Pycard/Sh3glb1/Hic1/Tifab/Bcl3	12
GO:0001771	immunological synapse formation	4/713	18/28905	0.222222	9.00888	5.40527	0.000852616	0.000852616	0.00299726					Msn/Cd81/Lgals3/Dock8	4
GO:0002730	regulation of dendritic cell cytokine production	4/713	18/28905	0.222222	9.00888	5.40527	0.000852616	0.000852616	0.00299726					Tlr2/Tlr4/Ticam1/Clec7a	4
GO:0045059	positive thymic T cell selection	4/713	18/28905	0.222222	9.00888	5.40527	0.000852616	0.000852616	0.00299726					Cd74/Ptprc/Cd3d/Itpkb	4
GO:0045655	regulation of monocyte differentiation	4/713	18/28905	0.222222	9.00888	5.40527	0.000852616	0.000852616	0.00299726					Csf1/Myc/Cd74/Inpp5d	4
GO:0048715	negative regulation of oligodendrocyte differentiation	4/713	18/28905	0.222222	9.00888	5.40527	0.000852616	0.000852616	0.00299726					Sirt2/Bmp4/Nkx6-1/Daam2	4
GO:0051152	positive regulation of smooth muscle cell differentiation	4/713	18/28905	0.222222	9.00888	5.40527	0.000852616	0.000852616	0.00299726					Tgfb1/Efemp2/Eng/Tmsb4x	4
GO:1905809	negative regulation of synapse organization	4/713	18/28905	0.222222	9.00888	5.40527	0.000852616	0.000852616	0.00299726					Apoe/Rhoa/Tlr2/Neurod2	4
GO:0045621	positive regulation of lymphocyte differentiation	11/713	143/28905	0.0769231	3.11846	4.03868	0.000868004	0.000868004	0.00304777					Spi1/Tgfb1/Rhoa/Vsir/Runx1/Cd74/Inpp5d/Ptprc/Tgfbr2/Nfkbiz/Itpkb	11
GO:0043112	receptor metabolic process	8/713	81/28905	0.0987654	4.00395	4.30545	0.000869755	0.000869755	0.00305034					Tgfb1/Apoe/Ctsd/Psen2/Rab29/Laptm5/Anxa2/Sh3glb1	8
GO:0051607	defense response to virus	18/713	314/28905	0.0573248	2.32395	3.7513	0.000885799	0.000885799	0.00310297					Irf3/Serinc3/Ifitm1/Casp1/Ptprc/Il1b/Itgax/Pycard/Plscr1/Slfn8/Unc93b1/Apobec1/Zc3h12a/Trim56/Tlr7/Ticam1/Ifitm2/Irgm2	18
GO:0032801	receptor catabolic process	5/713	31/28905	0.16129	6.53871	4.90678	0.000898813	0.000898813	0.00313023					Tgfb1/Apoe/Laptm5/Anxa2/Sh3glb1	5
GO:0035767	endothelial cell chemotaxis	5/713	31/28905	0.16129	6.53871	4.90678	0.000898813	0.000898813	0.00313023					Pdgfb/Hspb1/Cxcl13/Smoc2/Fgf1	5
GO:0060561	apoptotic process involved in morphogenesis	5/713	31/28905	0.16129	6.53871	4.90678	0.000898813	0.000898813	0.00313023					Spi1/Lrp5/Tnfrsf1b/Tnfrsf1a/Foxc1	5
GO:0098810	neurotransmitter reuptake	5/713	31/28905	0.16129	6.53871	4.90678	0.000898813	0.000898813	0.00313023					Slc17a8/Slc6a4/Itgb1/Fev/Slc18a3	5
GO:1905523	positive regulation of macrophage migration	5/713	31/28905	0.16129	6.53871	4.90678	0.000898813	0.000898813	0.00313023					Csf1/Trem2/C3ar1/Cmklr1/Cx3cr1	5
GO:0048255	mRNA stabilization	7/713	63/28905	0.111111	4.50444	4.4283	0.00090094	0.00090094	0.00313399					Slc11a1/Traf5/Ybx1/Apobec1/Ikbke/Tent5c/Zfp36	7
GO:0034599	cellular response to oxidative stress	15/713	238/28905	0.0630252	2.55504	3.83089	0.000904296	0.000904296	0.00314201					Naglu/Stat6/Hspb1/Sirt2/Endog/Nfe2l2/Rack1/Bmp4/Aif1/Rela/Lcn2/Cst3/Wnt16/Abcd1/Zc3h12a	15
GO:1904659	glucose transmembrane transport	10/713	122/28905	0.0819672	3.32295	4.08895	0.000905411	0.000905411	0.00314224					Nfe2l2/Slc2a4/Aoc3/Gh/Myc/C3/Slc2a8/Il1b/Slc2a1/Hnf1a	10
GO:0006816	calcium ion transport	23/713	451/28905	0.0509978	2.06745	3.63349	0.000929007	0.000929007	0.00322039					Pdgfb/Ramp2/Tgfb1/Ptpn6/Cyba/Cav1/Rhoa/Psen2/Bmp4/Rapgef3/Ptprc/Xcl1/Itpr2/Icam1/Cd84/Lyn/Cxcr4/Cracr2b/Lgals3/Tmem37/Kcnn4/Ahnak/Ccl21b	23
GO:0003333	amino acid transmembrane transport	9/713	102/28905	0.0882353	3.57706	4.14635	0.000957709	0.000957709	0.00331605					Slc1a5/Lrrc8a/Slc17a8/Gfap/Itgb1/Slc11a1/Slc15a4/Slc7a2/Slc38a11	9
GO:0008645	hexose transmembrane transport	10/713	123/28905	0.0813008	3.29593	4.058	0.000964218	0.000964218	0.00333087					Nfe2l2/Slc2a4/Aoc3/Gh/Myc/C3/Slc2a8/Il1b/Slc2a1/Hnf1a	10
GO:0048709	oligodendrocyte differentiation	10/713	123/28905	0.0813008	3.29593	4.058	0.000964218	0.000964218	0.00333087					Tgfb1/Sirt2/Bmp4/Clu/Tlr2/Tnfrsf1b/Hdac1/Nkx6-1/Daam2/Cxcr4	10
GO:0031330	negative regulation of cellular catabolic process	14/713	215/28905	0.0651163	2.63981	3.83803	0.000968378	0.000968378	0.00334138					Timp1/Hmox1/Sirt2/Ctsa/Trem2/Slc11a1/Traf5/Ybx1/Anxa2/Apobec1/Ikbke/Tent5c/Zfp36/Slfn2	14
GO:0048754	branching morphogenesis of an epithelial tube	13/713	191/28905	0.0680628	2.75927	3.87938	0.000970027	0.000970027	0.00334322					Tgfb1/Csf1/Ctsz/Bmp4/Myc/Lrp5/Eng/Col4a1/Ctsh/Tgfbr2/Tie1/Fgf1/Cxcr4	13
GO:0048705	skeletal system morphogenesis	16/713	265/28905	0.0603774	2.4477	3.76508	0.000977388	0.000977388	0.00336471					Acp5/Sgpl1/Sfrp4/Bmp4/Myc/Col11a2/Lrp5/Fgr/Tgfbr2/Inppl1/Alx4/Tifab/Foxc1/Slc39a1/Tmem119/Dhrs3	16
GO:0010977	negative regulation of neuron projection development	12/713	168/28905	0.0714286	2.89571	3.91893	0.000989854	0.000989854	0.00340164					Apoe/Rhoa/Gfap/Rab29/Vim/Arhgap4/Kank1/Inppl1/Cspg4/Neu4/Adam17/Lgals1	12
GO:0045620	negative regulation of lymphocyte differentiation	7/713	64/28905	0.109375	4.43406	4.37374	0.000990388	0.000990388	0.00340164					Hspb1/Bmp4/Runx1/Cd74/Lag3/Pglyrp1/Zc3h12a	7
GO:0001937	negative regulation of endothelial cell proliferation	6/713	47/28905	0.12766	5.17532	4.55581	0.00100156	0.00100156	0.00342819					Apoe/Cav1/Prl/Cnmd/Xdh/Eng	6
GO:0002701	negative regulation of production of molecular mediator of immune response	6/713	47/28905	0.12766	5.17532	4.55581	0.00100156	0.00100156	0.00342819					Acp5/Tgfb1/Hmox1/Vsir/Fcgr2b/Cd22	6
GO:2000516	positive regulation of CD4-positive, alpha-beta T cell activation	6/713	47/28905	0.12766	5.17532	4.55581	0.00100156	0.00100156	0.00342819					Cd28/Xcl1/Tgfbr2/Nfkbiz/Card11/Cd81	6
GO:0090092	regulation of transmembrane receptor protein serine/threonine kinase signaling pathway	16/713	266/28905	0.0601504	2.43849	3.74827	0.0010168	0.0010168	0.00347639					Tgfb1/Cav1/Vsir/Sfrp4/Bmp4/Ucma/Eng/Hdac1/Htra3/Emilin1/Tgfbr2/Nup93/Dnm2/Cd109/Nrros/Adam17	16
GO:0010038	response to metal ion	18/713	318/28905	0.0566038	2.29472	3.69202	0.00102269	0.00102269	0.00348856					Tcirg1/Hmox1/Cav1/Nfe2l2/Xdh/Slc11a1/Fn1/Cybrd1/Casp6/Aldob/Mt2/Mt1/Akr1c14/Cebpa/Neurod2/Itpkb/Apobec1/Hvcn1	18
GO:0061448	connective tissue development	18/713	318/28905	0.0566038	2.29472	3.69202	0.00102269	0.00102269	0.00348856					Pdgfb/Spi1/Tgfb1/Sulf2/Csf1/Lpl/Epyc/Bmp4/Cnmd/Bmp1/Runx1/Col11a2/Lrp5/Rela/Pax7/Tgfbr2/C3ar1/Maf	18
GO:0043270	positive regulation of monoatomic ion transport	15/713	241/28905	0.0622407	2.52323	3.77631	0.00102605	0.00102605	0.00349494					Pdgfb/Cav1/Slc6a4/Bmp4/Rapgef3/Trem2/Lcn2/Edn3/Cxcl1/Fxyd1/Ctss/Abcb1a/Kcnj2/Cxcr4/Lgals3	15
GO:0043367	CD4-positive, alpha-beta T cell differentiation	9/713	103/28905	0.0873786	3.54233	4.11055	0.0010269	0.0010269	0.00349494					Stat6/Tgfb1/Ly9/Gadd45g/Ctsl/Runx1/Nfkbiz/Zc3h12a/Bcl3	9
GO:0008277	regulation of G protein-coupled receptor signaling pathway	11/713	146/28905	0.0753425	3.05438	3.9576	0.0010295	0.0010295	0.00349981					Ramp2/Plek/Gas2l2/Myh9/Trem2/C3/Itgb1/Dnm2/Git2/Klk6/Grk4	11
GO:0043488	regulation of mRNA stability	12/713	169/28905	0.0710059	2.87858	3.89511	0.00104218	0.00104218	0.00352456					Pabpc1/Slc11a1/Traf5/Vim/Patl2/Ybx1/Zc3h12d/Apobec1/Ikbke/Zc3h12a/Tent5c/Zfp36	12
GO:0050680	negative regulation of epithelial cell proliferation	12/713	169/28905	0.0710059	2.87858	3.89511	0.00104218	0.00104218	0.00352456					Tgfb1/Apoe/Cav1/Prl/Ctsl/Bmp4/Cnmd/Wfdc1/Xdh/Eng/B4galt1/Cd109	12
GO:0001780	neutrophil homeostasis	5/713	32/28905	0.15625	6.33437	4.80146	0.00104385	0.00104385	0.00352456					Mertk/Csf1/Fcgr2b/Itgam/Itpkb	5
GO:0010623	programmed cell death involved in cell development	5/713	32/28905	0.15625	6.33437	4.80146	0.00104385	0.00104385	0.00352456					Il1b/Casp6/Ntrk1/Casp4/Insl6	5
GO:0035094	response to nicotine	5/713	32/28905	0.15625	6.33437	4.80146	0.00104385	0.00104385	0.00352456					Hmox1/Chrna2/Rela/Ntrk1/Chrna5	5
GO:0043032	positive regulation of macrophage activation	5/713	32/28905	0.15625	6.33437	4.80146	0.00104385	0.00104385	0.00352456					Trem2/Ctsc/Cebpa/Tlr4/Kcnn4	5
GO:0001820	serotonin secretion	4/713	19/28905	0.210526	8.53473	5.2247	0.00105903	0.00105903	0.00355975					Slc6a4/Lgals3/Fcer1g/Fcgr3	4
GO:0010713	negative regulation of collagen metabolic process	4/713	19/28905	0.210526	8.53473	5.2247	0.00105903	0.00105903	0.00355975					Rapgef3/Fn1/Cst3/Emilin1	4
GO:0032700	negative regulation of interleukin-17 production	4/713	19/28905	0.210526	8.53473	5.2247	0.00105903	0.00105903	0.00355975					Tgfb1/Vsir/Tlr2/Tlr4	4
GO:0097320	plasma membrane tubulation	4/713	19/28905	0.210526	8.53473	5.2247	0.00105903	0.00105903	0.00355975					Atp10a/Dnm2/Sh3glb1/Bin2	4
GO:0002861	regulation of inflammatory response to antigenic stimulus	7/713	65/28905	0.107692	4.36584	4.3203	0.00108667	0.00108667	0.00364856					Trem2/C3/Cd28/Fcgr2b/Cd81/Fcer1g/Fcgr3	7
GO:0051145	smooth muscle cell differentiation	8/713	84/28905	0.0952381	3.86095	4.17596	0.00110538	0.00110538	0.00370304					Pdgfb/Ramp2/Tgfb1/Bmp4/C3/Efemp2/Eng/Tmsb4x	8
GO:2000242	negative regulation of reproductive process	8/713	84/28905	0.0952381	3.86095	4.17596	0.00110538	0.00110538	0.00370304					Timp1/Bmp4/Myh9/Tpst2/Hpgds/Arhgdib/Plat/Insl6	8
GO:0006790	sulfur compound metabolic process	18/713	321/28905	0.0560748	2.27327	3.64815	0.00113685	0.00113685	0.00380424					Naglu/Sqor/Ggt5/Ggt1/Sulf2/Nfe2l2/Pdk4/Hexa/Gusb/Tdo2/Ugdh/Tpst2/Hpgds/Sult1a1/Acsm5/Abcd1/Hpse/Suclg2	18
GO:0015749	monosaccharide transmembrane transport	10/713	126/28905	0.0793651	3.21746	3.96701	0.00115968	0.00115968	0.0038763					Nfe2l2/Slc2a4/Aoc3/Gh/Myc/C3/Slc2a8/Il1b/Slc2a1/Hnf1a	10
GO:0071375	cellular response to peptide hormone stimulus	17/713	296/28905	0.0574324	2.32831	3.65304	0.00119188	0.00119188	0.00397946					Stat6/Cav1/Ctsd/Lpl/Nfe2l2/Myo1c/Slc2a4/Pdk4/Gh/Rela/Slc2a8/Il1b/Kank1/Inppl1/Tns2/Pck2/Socs3	17
GO:0002825	regulation of T-helper 1 type immune response	5/713	33/28905	0.151515	6.14242	4.70053	0.00120554	0.00120554	0.00400275					Il1r1/Slc11a1/Xcl1/Il1b/H2-Ab1	5
GO:0030262	apoptotic nuclear changes	5/713	33/28905	0.151515	6.14242	4.70053	0.00120554	0.00120554	0.00400275					Dnase2a/Endog/Cdk5rap3/Top2a/Hnf1a	5
GO:0032691	negative regulation of interleukin-1 beta production	5/713	33/28905	0.151515	6.14242	4.70053	0.00120554	0.00120554	0.00400275					Acp5/Trem2/Aqp4/Zc3h12a/Cx3cr1	5
GO:0046597	negative regulation of viral entry into host cell	5/713	33/28905	0.151515	6.14242	4.70053	0.00120554	0.00120554	0.00400275					Cd74/Ifitm1/Trim56/Ch25h/Ifitm2	5
GO:1901798	positive regulation of signal transduction by p53 class mediator	5/713	33/28905	0.151515	6.14242	4.70053	0.00120554	0.00120554	0.00400275					Cdk5rap3/Myc/Ankrd1/Sh3glb1/Hic1	5
GO:2000116	regulation of cysteine-type endopeptidase activity	14/713	220/28905	0.0636364	2.57982	3.74069	0.00120689	0.00120689	0.00400279					Ctsd/Rack1/Myc/Xdh/Casp1/Cst3/Laptm5/Pycard/Nod1/Cst7/Naip5/Clec7a/Hspa1b/Psmb9	14
GO:0030890	positive regulation of B cell proliferation	6/713	49/28905	0.122449	4.96408	4.41655	0.00125124	0.00125124	0.00414067					Cd74/Ptprc/Card11/Cd81/Tlr4/Ticam1	6
GO:0072538	T-helper 17 type immune response	6/713	49/28905	0.122449	4.96408	4.41655	0.00125124	0.00125124	0.00414067					Tgfb1/Il17ra/Ly9/Nfkbiz/Zc3h12a/Clec7a	6
GO:0019751	polyol metabolic process	9/713	106/28905	0.0849057	3.44207	4.00575	0.0012591	0.0012591	0.0041561					Plek/Degs2/Myh9/Inppl1/Ephx1/Itpkb/Pck2/P2ry6/Mas1	9
GO:0072091	regulation of stem cell proliferation	9/713	106/28905	0.0849057	3.44207	4.00575	0.0012591	0.0012591	0.0041561					Tgfb1/Pax3/Bmp4/Ptprc/Cxcl1/Tgfbr2/Cebpa/Cd109/Hmgb2	9
GO:0032869	cellular response to insulin stimulus	14/713	221/28905	0.0633484	2.56814	3.72154	0.00126007	0.00126007	0.0041561					Ctsd/Lpl/Myo1c/Slc2a4/Pdk4/Gh/Rela/Slc2a8/Il1b/Kank1/Inppl1/Tns2/Pck2/Socs3	14
GO:0141060	disruption of anatomical structure in another organism	11/713	150/28905	0.0733333	2.97293	3.85267	0.00128265	0.00128265	0.00422593					Ncf1/Pomc/Cxcl13/Cxcl1/Pglyrp1/Lgals3/Lyz2/Irgm2/Clec7a/Ccl21b/Ccl27b	11
GO:0002643	regulation of tolerance induction	4/713	20/28905	0.2	8.10799	5.05693	0.00129813	0.00129813	0.00425352					Cd274/Runx1/Pdcd1/Tgfbr2	4
GO:0002923	regulation of humoral immune response mediated by circulating immunoglobulin	4/713	20/28905	0.2	8.10799	5.05693	0.00129813	0.00129813	0.00425352					Ptpn6/Trem2/Ptprc/Fcgr2b	4
GO:0030889	negative regulation of B cell proliferation	4/713	20/28905	0.2	8.10799	5.05693	0.00129813	0.00129813	0.00425352					Inpp5d/Fcgr2b/Tyrobp/Lyn	4
GO:0051580	regulation of neurotransmitter uptake	4/713	20/28905	0.2	8.10799	5.05693	0.00129813	0.00129813	0.00425352					Slc17a8/Gfap/Itgb1/Fev	4
GO:1902004	positive regulation of amyloid-beta formation	4/713	20/28905	0.2	8.10799	5.05693	0.00129813	0.00129813	0.00425352					Apoe/Clu/Rela/Gsap	4
GO:0048534	hematopoietic or lymphoid organ development	10/713	128/28905	0.078125	3.16719	3.90786	0.00130711	0.00130711	0.00427826					Tgfb1/Psen2/Cxcl13/Lrp5/Ptprc/Ltbr/Nfkbiz/Adam17/Bcl3/Cd248	10
GO:0002313	mature B cell differentiation involved in immune response	5/713	34/28905	0.147059	5.96176	4.60368	0.00138503	0.00138503	0.00451286					Spi1/Mfng/Nfkbiz/Bcl3/Lgals1	5
GO:0002360	T cell lineage commitment	5/713	34/28905	0.147059	5.96176	4.60368	0.00138503	0.00138503	0.00451286					Stat6/Tgfb1/Ly9/Rhoa/Ctsl	5
GO:0006921	cellular component disassembly involved in execution phase of apoptosis	5/713	34/28905	0.147059	5.96176	4.60368	0.00138503	0.00138503	0.00451286					Dnase2a/Endog/Cdk5rap3/Top2a/Hnf1a	5
GO:2000178	negative regulation of neural precursor cell proliferation	5/713	34/28905	0.147059	5.96176	4.60368	0.00138503	0.00138503	0.00451286					Tgfb1/Sirt2/Slc6a4/Vsx2/Il1b	5
GO:0002292	T cell differentiation involved in immune response	8/713	87/28905	0.091954	3.72781	4.05231	0.00138935	0.00138935	0.00451286					Stat6/Tgfb1/Ly9/Gadd45g/Nfkbiz/Zc3h12a/Bcl3/Fcer1g	8
GO:0060415	muscle tissue morphogenesis	8/713	87/28905	0.091954	3.72781	4.05231	0.00138935	0.00138935	0.00451286					Naglu/Tgfb1/Ankrd1/Efemp2/Eng/Pax7/Foxh1/Foxc1	8
GO:1902369	negative regulation of RNA catabolic process	8/713	87/28905	0.091954	3.72781	4.05231	0.00138935	0.00138935	0.00451286					Slc11a1/Traf5/Ybx1/Apobec1/Ikbke/Tent5c/Zfp36/Slfn2	8
GO:0045646	regulation of erythrocyte differentiation	6/713	50/28905	0.12	4.8648	4.34973	0.00139263	0.00139263	0.00451371					Spi1/Inpp5d/Lmo2/Lyn/Zfp36/Hmgb2	6
GO:0070232	regulation of T cell apoptotic process	6/713	50/28905	0.12	4.8648	4.34973	0.00139263	0.00139263	0.00451371					Cd274/Bmp4/Pdcd1/Lgals3/Dock8/Bcl3	6
GO:0006066	alcohol metabolic process	19/713	354/28905	0.0536723	2.17587	3.54008	0.00139929	0.00139929	0.00453041					Apoe/Plek/Npc2/Degs2/Myh9/Lrp5/Hnf1a/Hsd11b2/Inppl1/Akr1c14/Cebpa/Fgf1/Ephx1/Itpkb/Pck2/P2ry6/Ch25h/Retsat/Mas1	19
GO:0033673	negative regulation of kinase activity	13/713	199/28905	0.0653266	2.64834	3.71063	0.00140806	0.00140806	0.00455386					Apoe/Ptpn6/Hspb1/Cav1/Psen2/Cdk5rap3/Gadd45g/Ptprc/Il1b/Mvp/Pycard/Lyn/Lax1	13
GO:0015909	long-chain fatty acid transport	7/713	68/28905	0.102941	4.17323	4.16622	0.00142017	0.00142017	0.00456835					Apoe/Bdkrb2/Plin2/Slc2a1/Pla2g2f/Abcd1/Cpt1b	7
GO:0016447	somatic recombination of immunoglobulin gene segments	7/713	68/28905	0.102941	4.17323	4.16622	0.00142017	0.00142017	0.00456835					Icosl/Stat6/Tgfb1/Cd28/Ptprc/Slc15a4/Nfkbiz	7
GO:0032233	positive regulation of actin filament bundle assembly	7/713	68/28905	0.102941	4.17323	4.16622	0.00142017	0.00142017	0.00456835					Rhoc/Rhoa/Sdc4/Plek/Sorbs3/Rapgef3/Arhgef5	7
GO:0043303	mast cell degranulation	7/713	68/28905	0.102941	4.17323	4.16622	0.00142017	0.00142017	0.00456835					Hmox1/Fgr/Cd84/Milr1/Lat2/Lyn/Fcer1g	7
GO:0071622	regulation of granulocyte chemotaxis	7/713	68/28905	0.102941	4.17323	4.16622	0.00142017	0.00142017	0.00456835					Csf1/Cd74/Xcl1/Il1b/C3ar1/Cmklr1/Ccl21b	7
GO:0032388	positive regulation of intracellular transport	11/713	152/28905	0.0723684	2.93381	3.80151	0.0014272	0.0014272	0.004586					Tgfb1/Rapgef3/Hcls1/Rbm22/Ehd1/Rab29/Tnfrsf1a/Msn/Anxa2/Cd81/Zc3h12a	11
GO:0009743	response to carbohydrate	14/713	224/28905	0.0625	2.53375	3.66473	0.00143148	0.00143148	0.00459483					Naglu/Rack1/Myh9/Tra2b/Trem2/Aqp4/Lrp5/Ncf2/Il1b/Casp6/Hnf1a/Ucp2/Icam1/Pck2	14
GO:1904062	regulation of monoatomic cation transmembrane transport	18/713	328/28905	0.054878	2.22475	3.54763	0.0014461	0.0014461	0.00463679					Tcirg1/Tgfb1/Ptpn6/Cyba/Cav1/Fxyd5/Psen2/Bmp4/Rapgef3/Trem2/Itgb1/Lcn2/Edn3/Fxyd1/Ctss/Kcnj2/Lyn/Ahnak	18
GO:0140962	multicellular organismal-level chemical homeostasis	8/713	88/28905	0.0909091	3.68545	4.01232	0.0014959	0.0014959	0.00479133					Naglu/Tgfb1/Hmox1/Nkiras2/Aqp4/Slc11a1/Cybrd1/Ctsh	8
GO:0048010	vascular endothelial growth factor receptor signaling pathway	6/713	51/28905	0.117647	4.76941	4.28466	0.00154588	0.00154588	0.00494084					Pdgfb/Hspb1/Bmp4/Cnmd/Emilin1/Foxc1	6
GO:0061028	establishment of endothelial barrier	6/713	51/28905	0.117647	4.76941	4.28466	0.00154588	0.00154588	0.00494084					Rapgef3/Il1b/Tnfrsf1a/Msn/Hpse/Icam1	6
GO:0031345	negative regulation of cell projection organization	14/713	226/28905	0.0619469	2.51133	3.62736	0.00155623	0.00155623	0.00496434					Apoe/Rhoa/Gfap/Itgb1/Rab29/Vim/Arhgap4/Kank1/Inppl1/Cspg4/Dnm2/Neu4/Adam17/Lgals1	14
GO:0003014	renal system process	10/713	131/28905	0.0763359	3.09465	3.82128	0.00155655	0.00155655	0.00496434					Pdgfb/Cyba/Sulf2/Rhoa/Bmp4/Aqp4/Hnf1a/Rhpn2/Hsd11b2/Kcnn4	10
GO:0007517	muscle organ development	20/713	385/28905	0.0519481	2.10597	3.47425	0.00156655	0.00156655	0.00497183					Naglu/Tgfb1/Pax3/Cav1/Rhoa/Id3/Sirt2/Bmp4/Myc/Ankrd1/Efemp2/Itgb1/Eng/Serp1/Pax7/S100b/Foxh1/Alx4/Tifab/Foxc1	20
GO:0070166	enamel mineralization	4/713	21/28905	0.190476	7.7219	4.90043	0.00157252	0.00157252	0.00497183					Tcirg1/Tgfb1/Fam20a/Cnnm4	4
GO:0150104	transport across blood-brain barrier	4/713	21/28905	0.190476	7.7219	4.90043	0.00157252	0.00157252	0.00497183					Slc1a5/Apoe/Slc2a1/Abcb1a	4
GO:0016068	type I hypersensitivity	3/713	10/28905	0.3	12.162	5.61424	0.00157552	0.00157552	0.00497183					Fcgr2b/Fcer1g/Fcgr3	3
GO:0030167	proteoglycan catabolic process	3/713	10/28905	0.3	12.162	5.61424	0.00157552	0.00157552	0.00497183					Naglu/Gusb/Hpse	3
GO:0030853	negative regulation of granulocyte differentiation	3/713	10/28905	0.3	12.162	5.61424	0.00157552	0.00157552	0.00497183					Runx1/Inpp5d/C1qc	3
GO:0045743	positive regulation of fibroblast growth factor receptor signaling pathway	3/713	10/28905	0.3	12.162	5.61424	0.00157552	0.00157552	0.00497183					Pdgfb/Smoc2/Itgb1	3
GO:1901724	positive regulation of cell proliferation involved in kidney development	3/713	10/28905	0.3	12.162	5.61424	0.00157552	0.00157552	0.00497183					Pdgfb/Myc/C3ar1	3
GO:1903265	positive regulation of tumor necrosis factor-mediated signaling pathway	3/713	10/28905	0.3	12.162	5.61424	0.00157552	0.00157552	0.00497183					Casp1/Laptm5/Adam17	3
GO:1904238	pericyte cell differentiation	3/713	10/28905	0.3	12.162	5.61424	0.00157552	0.00157552	0.00497183					Pdgfb/Spi1/Bmp4	3
GO:0036336	dendritic cell migration	5/713	35/28905	0.142857	5.79142	4.51062	0.00158345	0.00158345	0.0049811					Spi1/Slamf9/Arhgef5/Dock8/Ccl21b	5
GO:0045745	positive regulation of G protein-coupled receptor signaling pathway	5/713	35/28905	0.142857	5.79142	4.51062	0.00158345	0.00158345	0.0049811					Gas2l2/Myh9/Trem2/C3/Klk6	5
GO:0048714	positive regulation of oligodendrocyte differentiation	5/713	35/28905	0.142857	5.79142	4.51062	0.00158345	0.00158345	0.0049811					Tlr2/Tnfrsf1b/Hdac1/Nkx6-1/Cxcr4	5
GO:0051924	regulation of calcium ion transport	16/713	278/28905	0.057554	2.33324	3.55224	0.00160495	0.00160495	0.00504342					Pdgfb/Tgfb1/Ptpn6/Cyba/Cav1/Rhoa/Psen2/Bmp4/Rapgef3/Icam1/Cd84/Lyn/Cxcr4/Cracr2b/Lgals3/Ahnak	16
GO:0010586	miRNA metabolic process	9/713	110/28905	0.0818182	3.31691	3.87175	0.0016327	0.0016327	0.00511987					Pdgfb/Spi1/Tgfb1/Prl/Bmp4/Myc/Rela/Notch3/Zc3h12a	9
GO:2001243	negative regulation of intrinsic apoptotic signaling pathway	9/713	110/28905	0.0818182	3.31691	3.87175	0.0016327	0.0016327	0.00511987					Hspb1/Pttg1ip/Nfe2l2/Rack1/Bdkrb2/Clu/Cd74/Hdac1/Sh3glb1	9
GO:0045787	positive regulation of cell cycle	19/713	359/28905	0.0529248	2.14557	3.47342	0.00164244	0.00164244	0.00513964					Pdgfb/Tgfb1/Ranbp1/Cdc20/Rhoa/Sirt2/Slc6a4/Tgm1/Myc/Smoc2/Ndc80/Aif1/Cd28/Il1b/Edn3/Adam17/Kcnn4/Ube2e2/Tmod3	19
GO:0141091	transforming growth factor beta receptor superfamily signaling pathway	19/713	359/28905	0.0529248	2.14557	3.47342	0.00164244	0.00164244	0.00513964					Spi1/Tgfb1/Cav1/Vsir/Sfrp4/Bmp4/Itgb5/Eng/Hdac1/Htra3/Emilin1/Hpgd/Tgfbr2/Dnm2/Foxh1/Cd109/Tgif1/Nrros/Adam17	19
GO:0002448	mast cell mediated immunity	7/713	70/28905	0.1	4.054	4.06835	0.00168348	0.00168348	0.00525706					Hmox1/Fgr/Cd84/Milr1/Lat2/Lyn/Fcer1g	7
GO:0032835	glomerulus development	7/713	70/28905	0.1	4.054	4.06835	0.00168348	0.00168348	0.00525706					Pdgfb/Sulf2/Bmp4/Prom1/Notch3/C3ar1/Foxc1	7
GO:0033628	regulation of cell adhesion mediated by integrin	6/713	52/28905	0.115385	4.67769	4.22126	0.00171163	0.00171163	0.00533383					Ptpn6/Plau/Cxcl13/Fermt3/Lyn/Ccl21b	6
GO:0045332	phospholipid translocation	6/713	52/28905	0.115385	4.67769	4.22126	0.00171163	0.00171163	0.00533383					Atp10a/Plscr1/Plscr2/Abcb1a/Kcnn4/Plscr5	6
GO:0071692	protein localization to extracellular region	22/713	445/28905	0.0494382	2.00422	3.39511	0.00175464	0.00175464	0.00546216					Tcirg1/Tgfb1/Apoe/Plek/Myh9/Gsdmd/Nagpa/Trem2/Ankrd1/Lrp5/Il1b/Serp1/Tlr2/Hnf1a/Rab11fip1/Ucp2/Nkx6-1/Tlr4/Pck2/Hcar2/Nrros/Kcnn4	22
GO:0030808	regulation of nucleotide biosynthetic process	5/713	36/28905	0.138889	5.63055	4.42109	0.00180199	0.00180199	0.00559792					Pdk4/Myc/Trem2/Hnf1a/Entpd1	5
GO:1900371	regulation of purine nucleotide biosynthetic process	5/713	36/28905	0.138889	5.63055	4.42109	0.00180199	0.00180199	0.00559792					Pdk4/Myc/Trem2/Hnf1a/Entpd1	5
GO:0007611	learning or memory	18/713	335/28905	0.0537313	2.17827	3.44962	0.00182386	0.00182386	0.00565997					Itga5/Apoe/Psen2/Slc2a4/Slc6a4/Rapgef3/Trem2/Itgb1/Casp1/Lcn2/Il1b/Tlr2/Ntrk1/S100b/Neurod2/Tifab/Cx3cr1/Pirb	18
GO:0060390	regulation of SMAD protein signal transduction	7/713	71/28905	0.0985915	3.9969	4.02077	0.00182859	0.00182859	0.00566879					Tgfb1/Bmp4/Ucma/Eng/Emilin1/Tgfbr2/Nup93	7
GO:0006907	pinocytosis	4/713	22/28905	0.181818	7.3709	4.75392	0.00188479	0.00188479	0.00578307					Cav1/Pycard/Mapkapk3/Dnm2	4
GO:0007039	protein catabolic process in the vacuole	4/713	22/28905	0.181818	7.3709	4.75392	0.00188479	0.00188479	0.00578307					Tcirg1/Tpp1/Grn/Cd81	4
GO:0010232	vascular transport	4/713	22/28905	0.181818	7.3709	4.75392	0.00188479	0.00188479	0.00578307					Slc1a5/Apoe/Slc2a1/Abcb1a	4
GO:0030852	regulation of granulocyte differentiation	4/713	22/28905	0.181818	7.3709	4.75392	0.00188479	0.00188479	0.00578307					Hcls1/Runx1/Inpp5d/C1qc	4
GO:0042730	fibrinolysis	4/713	22/28905	0.181818	7.3709	4.75392	0.00188479	0.00188479	0.00578307					Plau/Pros1/Plat/Anxa2	4
GO:0043373	CD4-positive, alpha-beta T cell lineage commitment	4/713	22/28905	0.181818	7.3709	4.75392	0.00188479	0.00188479	0.00578307					Stat6/Tgfb1/Ly9/Ctsl	4
GO:0045649	regulation of macrophage differentiation	4/713	22/28905	0.181818	7.3709	4.75392	0.00188479	0.00188479	0.00578307					Tgfb1/Csf1/Hcls1/C1qc	4
GO:0072111	cell proliferation involved in kidney development	4/713	22/28905	0.181818	7.3709	4.75392	0.00188479	0.00188479	0.00578307					Pdgfb/Bmp4/Myc/C3ar1	4
GO:1902254	negative regulation of intrinsic apoptotic signaling pathway by p53 class mediator	4/713	22/28905	0.181818	7.3709	4.75392	0.00188479	0.00188479	0.00578307					Pttg1ip/Bdkrb2/Cd74/Sh3glb1	4
GO:2000209	regulation of anoikis	4/713	22/28905	0.181818	7.3709	4.75392	0.00188479	0.00188479	0.00578307					Itga5/Cav1/Pdk4/Itgb1	4
GO:0046596	regulation of viral entry into host cell	6/713	53/28905	0.113208	4.58943	4.15945	0.00189052	0.00189052	0.00578878					Cd74/Ifitm1/Trim56/Ch25h/Ifitm2/Lgals1	6
GO:1902930	regulation of alcohol biosynthetic process	6/713	53/28905	0.113208	4.58943	4.15945	0.00189052	0.00189052	0.00578878					Apoe/Plek/Myh9/Fgf1/P2ry6/Mas1	6
GO:0046777	protein autophosphorylation	13/713	206/28905	0.0631068	2.55835	3.56965	0.00191566	0.00191566	0.00585978					Pdgfb/Hck/Cav1/Pdgfa/Ptprc/Srms/Ntrk1/Fgr/Gpnmb/Mvp/Mapkapk3/Lyn/Txk	13
GO:2000177	regulation of neural precursor cell proliferation	10/713	135/28905	0.0740741	3.00296	3.70963	0.0019478	0.0019478	0.00595199					Tgfb1/Rhoa/Sirt2/Slc6a4/Vsx2/Itgb1/Il1b/Lyn/Cx3cr1/Ctf2	10
GO:0110020	regulation of actomyosin structure organization	9/713	113/28905	0.079646	3.22885	3.77524	0.00196737	0.00196737	0.00600565					Rhoc/Rhoa/Sdc4/Sorbs3/Rapgef3/Rhpn2/Arhgef5/Asap3/Kank3	9
GO:0032967	positive regulation of collagen biosynthetic process	5/713	37/28905	0.135135	5.47837	4.33485	0.00204181	0.00204181	0.00620284					Pdgfb/Tgfb1/Bmp4/Vim/Eng	5
GO:0043304	regulation of mast cell degranulation	5/713	37/28905	0.135135	5.47837	4.33485	0.00204181	0.00204181	0.00620284					Hmox1/Fgr/Cd84/Lyn/Fcer1g	5
GO:0045686	negative regulation of glial cell differentiation	5/713	37/28905	0.135135	5.47837	4.33485	0.00204181	0.00204181	0.00620284					Sirt2/Bmp4/Trem2/Nkx6-1/Daam2	5
GO:0090023	positive regulation of neutrophil chemotaxis	5/713	37/28905	0.135135	5.47837	4.33485	0.00204181	0.00204181	0.00620284					Cd74/Xcl1/Il1b/C3ar1/Ccl21b	5
GO:0034765	regulation of monoatomic ion transmembrane transport	19/713	366/28905	0.0519126	2.10453	3.3819	0.00204233	0.00204233	0.00620284					Tcirg1/Tgfb1/Ptpn6/Cyba/Cav1/Fxyd5/Psen2/Bmp4/Rapgef3/Trem2/Itgb1/Lcn2/Edn3/Fxyd1/Ctss/Abcb1a/Kcnj2/Lyn/Ahnak	19
GO:0051348	negative regulation of transferase activity	14/713	233/28905	0.0600858	2.43588	3.49967	0.00206643	0.00206643	0.00626965					Apoe/Ptpn6/Hspb1/Cav1/Psen2/Cdk5rap3/Gadd45g/Ptprc/Il1b/Mvp/Pycard/Lyn/Zfp36/Lax1	14
GO:0002347	response to tumor cell	6/713	54/28905	0.111111	4.50444	4.09917	0.0020832	0.0020832	0.00629501					Spi1/Tgfb1/Cd274/Rela/Xcl1/Laptm5	6
GO:0006024	glycosaminoglycan biosynthetic process	6/713	54/28905	0.111111	4.50444	4.09917	0.0020832	0.0020832	0.00629501					Pdgfb/Tgfb1/Hexa/Il1b/Ugdh/Has3	6
GO:0010718	positive regulation of epithelial to mesenchymal transition	6/713	54/28905	0.111111	4.50444	4.09917	0.0020832	0.0020832	0.00629501					Tgfb1/Bmp4/Eng/Il1b/Tgfbr2/Foxc1	6
GO:0034204	lipid translocation	6/713	54/28905	0.111111	4.50444	4.09917	0.0020832	0.0020832	0.00629501					Atp10a/Plscr1/Plscr2/Abcb1a/Kcnn4/Plscr5	6
GO:0051702	biological process involved in interaction with symbiont	9/713	114/28905	0.0789474	3.20052	3.74379	0.00209034	0.00209034	0.00631021					Apoe/Ncf1/Pomc/Fn1/Rab29/Hdac1/Cxcl1/Zc3h12a/Cx3cr1	9
GO:0002246	wound healing involved in inflammatory response	3/713	11/28905	0.272727	11.0564	5.3051	0.00212677	0.00212677	0.00634338					Timp1/Hmox1/Tlr4	3
GO:0002357	defense response to tumor cell	3/713	11/28905	0.272727	11.0564	5.3051	0.00212677	0.00212677	0.00634338					Spi1/Rela/Laptm5	3
GO:0031953	negative regulation of protein autophosphorylation	3/713	11/28905	0.272727	11.0564	5.3051	0.00212677	0.00212677	0.00634338					Cav1/Ptprc/Mvp	3
GO:0035744	T-helper 1 cell cytokine production	3/713	11/28905	0.272727	11.0564	5.3051	0.00212677	0.00212677	0.00634338					Il1r1/Xcl1/Il1b	3
GO:0048251	elastic fiber assembly	3/713	11/28905	0.272727	11.0564	5.3051	0.00212677	0.00212677	0.00634338					Efemp2/Emilin1/Mfap4	3
GO:0051712	positive regulation of killing of cells of another organism	3/713	11/28905	0.272727	11.0564	5.3051	0.00212677	0.00212677	0.00634338					Pomc/Cxcl1/Clec7a	3
GO:0061299	retina vasculature morphogenesis in camera-type eye	3/713	11/28905	0.272727	11.0564	5.3051	0.00212677	0.00212677	0.00634338					Lrp5/Col4a1/Rhoj	3
GO:0061684	chaperone-mediated autophagy	3/713	11/28905	0.272727	11.0564	5.3051	0.00212677	0.00212677	0.00634338					Ctsa/Gfap/Clu	3
GO:0070424	regulation of nucleotide-binding domain, leucine rich repeat containing receptor signaling pathway	3/713	11/28905	0.272727	11.0564	5.3051	0.00212677	0.00212677	0.00634338					Slc15a3/Slc15a4/Tlr4	3
GO:0150078	positive regulation of neuroinflammatory response	3/713	11/28905	0.272727	11.0564	5.3051	0.00212677	0.00212677	0.00634338					Trem2/Ctsc/Kcnn4	3
GO:2001214	positive regulation of vasculogenesis	3/713	11/28905	0.272727	11.0564	5.3051	0.00212677	0.00212677	0.00634338					Ramp2/Rin2/Cd34	3
GO:2001280	positive regulation of unsaturated fatty acid biosynthetic process	3/713	11/28905	0.272727	11.0564	5.3051	0.00212677	0.00212677	0.00634338					Cd74/Il1b/Abcd1	3
GO:0051881	regulation of mitochondrial membrane potential	8/713	93/28905	0.0860215	3.48731	3.82072	0.00212968	0.00212968	0.00634573					Clic1/Rack1/Myc/Tspan4/Casp1/Hnf1a/Abcd1/Ucp2	8
GO:1902373	negative regulation of mRNA catabolic process	7/713	73/28905	0.0958904	3.88739	3.92818	0.00214778	0.00214778	0.00638694					Slc11a1/Traf5/Ybx1/Apobec1/Ikbke/Tent5c/Zfp36	7
GO:2001244	positive regulation of intrinsic apoptotic signaling pathway	7/713	73/28905	0.0958904	3.88739	3.92818	0.00214778	0.00214778	0.00638694					Cav1/Serinc3/Rack1/Clu/Myc/Plscr1/Sh3glb1	7
GO:0006644	phospholipid metabolic process	19/713	368/28905	0.0516304	2.0931	3.35613	0.00217063	0.00217063	0.00644847					Pdgfb/Plek/Pik3r5/Pdgfa/Inpp5d/Prdx6/Agpat2/Pld1/Pla2g2f/Plbd1/Pla2g15/Plscr1/Inppl1/Lpcat2/Pnpla7/Sh3glb1/Aspg/Itpkb/Socs3	19
GO:0031669	cellular response to nutrient levels	14/713	235/28905	0.0595745	2.41515	3.46404	0.0022353	0.0022353	0.00660771					Angptl4/Lpl/Nfe2l2/Cd68/Pdk4/Castor1/Rnase4/Plin3/Pld1/Plin2/Slc2a1/Sh3glb1/Zc3h12a/Usf2	14
GO:0002922	positive regulation of humoral immune response	4/713	23/28905	0.173913	7.05043	4.61633	0.00223748	0.00223748	0.00660771					Trem2/C3/Ptprc/Il1b	4
GO:0010818	T cell chemotaxis	4/713	23/28905	0.173913	7.05043	4.61633	0.00223748	0.00223748	0.00660771					Cxcl16/Cxcl13/Xcl1/Adam17	4
GO:0010885	regulation of cholesterol storage	4/713	23/28905	0.173913	7.05043	4.61633	0.00223748	0.00223748	0.00660771					Lpl/Trem2/Ehd1/Msr1	4
GO:0050966	detection of mechanical stimulus involved in sensory perception of pain	4/713	23/28905	0.173913	7.05043	4.61633	0.00223748	0.00223748	0.00660771					Ntrk1/Chrna5/Tlr4/Cxcr4	4
GO:0050999	regulation of nitric-oxide synthase activity	4/713	23/28905	0.173913	7.05043	4.61633	0.00223748	0.00223748	0.00660771					Apoe/Cav1/Eng/Il1b	4
GO:0002042	cell migration involved in sprouting angiogenesis	6/713	55/28905	0.109091	4.42254	4.04034	0.00229034	0.00229034	0.00674383					Hmox1/Rhoa/Stard13/Itgb1/Jcad/Rhoj	6
GO:0042149	cellular response to glucose starvation	6/713	55/28905	0.109091	4.42254	4.04034	0.00229034	0.00229034	0.00674383					Nfe2l2/Plin3/Plin2/Slc2a1/Sh3glb1/Zc3h12a	6
GO:0045581	negative regulation of T cell differentiation	6/713	55/28905	0.109091	4.42254	4.04034	0.00229034	0.00229034	0.00674383					Hspb1/Bmp4/Runx1/Cd74/Lag3/Zc3h12a	6
GO:1903901	negative regulation of viral life cycle	5/713	38/28905	0.131579	5.33421	4.25169	0.00230411	0.00230411	0.00677105					Cd74/Ifitm1/Trim56/Ch25h/Ifitm2	5
GO:1904646	cellular response to amyloid-beta	5/713	38/28905	0.131579	5.33421	4.25169	0.00230411	0.00230411	0.00677105					Trem2/Fcgr2b/Icam1/Tlr4/Fpr2	5
GO:0045833	negative regulation of lipid metabolic process	9/713	116/28905	0.0775862	3.14534	3.68191	0.00235464	0.00235464	0.00691274					Pdgfb/Apoe/Pdgfa/Il1b/Akr1c14/Fmo2/Apobec1/Hcar2/Ch25h	9
GO:0051048	negative regulation of secretion	13/713	211/28905	0.0616114	2.49772	3.47247	0.00236375	0.00236375	0.0069327					Spi1/Apoe/Hmox1/Cd74/Il1b/Edn3/Tnfrsf1b/Tnfrsf1a/Rab11fip1/Ucp2/Cd84/Entpd1/Tifab	13
GO:0048708	astrocyte differentiation	8/713	95/28905	0.0842105	3.41389	3.74773	0.00243551	0.00243551	0.00712917					Naglu/Gfap/Trem2/Vim/Il1b/Grn/C1qa/Tlr4	8
GO:0051781	positive regulation of cell division	8/713	95/28905	0.0842105	3.41389	3.74773	0.00243551	0.00243551	0.00712917					Pdgfb/Tgfb1/Rhoa/Sirt2/Pdgfa/Il1b/Ybx1/Fgf1	8
GO:0021700	developmental maturation	20/713	400/28905	0.05	2.027	3.28927	0.00244076	0.00244076	0.00713756					Pdgfb/Tgfb1/Cdc20/Rhoa/Psen2/Sirt2/Rab32/Ctsl/Runx1/C3/Bfsp2/Cspg4/Lyl1/Cebpa/C1qa/Scarf1/Neurod2/Cx3cr1/Fev/Clec7a	20
GO:0060560	developmental growth involved in morphogenesis	16/713	290/28905	0.0551724	2.23669	3.36607	0.00245569	0.00245569	0.00717421					Tgfb1/Apoe/Csf1/Bmp4/Itgb1/Fn1/Edn3/Arhgap4/Tgfbr2/S100b/Dnm2/Nkx6-1/Lzts2/Fgf1/Sh3glb1/Cxcr4	16
GO:0008037	cell recognition	11/713	163/28905	0.0674847	2.73583	3.53429	0.0024802	0.0024802	0.00723874					Trem2/Casp6/B4galt1/Cd9/Msn/Cd81/Lgals3/Dock8/Fcgr3/Clec7a/Hspa1b	11
GO:0001503	ossification	23/713	487/28905	0.0472279	1.91462	3.23719	0.00249526	0.00249526	0.00727562					Tcirg1/Tgfb1/Clic1/Rhoa/Id3/Csf1/Prl/Bmp4/Cnmd/Bmp1/Runx1/Lrp5/Ifitm1/Ucma/Fgr/Spp1/Clec5a/Inppl1/Cebpa/Sbno2/Foxc1/Tmem119/Dhrs3	23
GO:0016445	somatic diversification of immunoglobulins	7/713	75/28905	0.0933333	3.78373	3.83881	0.00250836	0.00250836	0.00730668					Icosl/Stat6/Tgfb1/Cd28/Ptprc/Slc15a4/Nfkbiz	7
GO:0042531	positive regulation of tyrosine phosphorylation of STAT protein	6/713	56/28905	0.107143	4.34357	3.9829	0.00251261	0.00251261	0.00731194					Crlf1/Gh/Hcls1/Tnfrsf1a/Lyn/Ctf2	6
GO:0007369	gastrulation	12/713	188/28905	0.0638298	2.58766	3.47318	0.00256315	0.00256315	0.00745175					Itga5/Rack1/Bmp4/Myh9/Lrp5/Fn1/Ugdh/Hnf1a/Tgfbr2/Fzd7/Tgif1/Foxc1	12
GO:0032438	melanosome organization	5/713	39/28905	0.128205	5.19743	4.17142	0.00259008	0.00259008	0.00749364					Apoe/Rab32/Rab29/a/Hps4	5
GO:0034381	plasma lipoprotein particle clearance	5/713	39/28905	0.128205	5.19743	4.17142	0.00259008	0.00259008	0.00749364					Apoe/Trem2/Ehd1/Msr1/Anxa2	5
GO:0035909	aorta morphogenesis	5/713	39/28905	0.128205	5.19743	4.17142	0.00259008	0.00259008	0.00749364					Naglu/Efemp2/Eng/Tgfbr2/Foxh1	5
GO:0060391	positive regulation of SMAD protein signal transduction	5/713	39/28905	0.128205	5.19743	4.17142	0.00259008	0.00259008	0.00749364					Tgfb1/Bmp4/Eng/Tgfbr2/Nup93	5
GO:1900225	regulation of NLRP3 inflammasome complex assembly	5/713	39/28905	0.128205	5.19743	4.17142	0.00259008	0.00259008	0.00749364					Sirt2/Trem2/Casp4/Tlr4/Irgm2	5
GO:0010950	positive regulation of endopeptidase activity	11/713	164/28905	0.0670732	2.71914	3.51111	0.00260086	0.00260086	0.00751757					Ctsd/Vsir/Rack1/Myc/Xdh/Casp1/Laptm5/Pycard/Nod1/Lyn/Clec7a	11
GO:0006691	leukotriene metabolic process	4/713	24/28905	0.166667	6.75666	4.48674	0.00263313	0.00263313	0.00758153					Ggt5/Ncf1/Tlr2/Tlr4	4
GO:0042026	protein refolding	4/713	24/28905	0.166667	6.75666	4.48674	0.00263313	0.00263313	0.00758153					Hspb1/Hspb6/Hspa1b/Hspa1a	4
GO:0060055	angiogenesis involved in wound healing	4/713	24/28905	0.166667	6.75666	4.48674	0.00263313	0.00263313	0.00758153					Smoc2/B4galt1/Hpse/Cxcr4	4
GO:2001169	regulation of ATP biosynthetic process	4/713	24/28905	0.166667	6.75666	4.48674	0.00263313	0.00263313	0.00758153					Myc/Trem2/Hnf1a/Entpd1	4
GO:0007589	body fluid secretion	9/713	118/28905	0.0762712	3.09203	3.62136	0.0026448	0.0026448	0.00760783					Cyba/Cav1/Prl/Xdh/Aqp4/Anxa2/Tifab/Kcnn4/Usf2	9
GO:0061013	regulation of mRNA catabolic process	12/713	189/28905	0.0634921	2.57397	3.45243	0.00267723	0.00267723	0.00769369					Pabpc1/Slc11a1/Traf5/Vim/Patl2/Ybx1/Zc3h12d/Apobec1/Ikbke/Zc3h12a/Tent5c/Zfp36	12
GO:0032868	response to insulin	15/713	266/28905	0.056391	2.28609	3.35115	0.00268882	0.00268882	0.00771958					Ctsd/Lpl/Myo1c/Slc2a4/Pdk4/Gh/Rela/Slc2a8/Il1b/Slc2a1/Kank1/Inppl1/Tns2/Pck2/Socs3	15
GO:0045834	positive regulation of lipid metabolic process	11/713	165/28905	0.0666667	2.70266	3.4881	0.00272622	0.00272622	0.00781199					Angptl4/Apoe/Sirt2/Rack1/Gh/Cd74/Pnpla2/Il1b/Tnfrsf1a/Abcd1/Fgf1	11
GO:0072006	nephron development	11/713	165/28905	0.0666667	2.70266	3.4881	0.00272622	0.00272622	0.00781199					Pdgfb/Tgfb1/Sulf2/Bmp4/Myc/Prom1/Lzts2/Fgf1/Notch3/C3ar1/Foxc1	11
GO:0034113	heterotypic cell-cell adhesion	6/713	57/28905	0.105263	4.26737	3.92679	0.00275069	0.00275069	0.00784034					Itgb2/Itga5/Itgb1/Ptprc/Il1b/Itgax	6
GO:0001781	neutrophil apoptotic process	3/713	12/28905	0.25	10.135	5.03342	0.00278397	0.00278397	0.00784034					Fcgr2b/Itgam/Itpkb	3
GO:0002399	MHC class II protein complex assembly	3/713	12/28905	0.25	10.135	5.03342	0.00278397	0.00278397	0.00784034					H2-Ob/H2-Eb1/H2-Ab1	3
GO:0002503	peptide antigen assembly with MHC class II protein complex	3/713	12/28905	0.25	10.135	5.03342	0.00278397	0.00278397	0.00784034					H2-Ob/H2-Eb1/H2-Ab1	3
GO:0043301	negative regulation of leukocyte degranulation	3/713	12/28905	0.25	10.135	5.03342	0.00278397	0.00278397	0.00784034					Spi1/Hmox1/Cd84	3
GO:0043313	regulation of neutrophil degranulation	3/713	12/28905	0.25	10.135	5.03342	0.00278397	0.00278397	0.00784034					Itgb2/Spi1/Itgam	3
GO:0051709	regulation of killing of cells of another organism	3/713	12/28905	0.25	10.135	5.03342	0.00278397	0.00278397	0.00784034					Pomc/Cxcl1/Clec7a	3
GO:0060148	positive regulation of post-transcriptional gene silencing	3/713	12/28905	0.25	10.135	5.03342	0.00278397	0.00278397	0.00784034					Tgfb1/Bmp4/Zfp36	3
GO:0060352	cell adhesion molecule production	3/713	12/28905	0.25	10.135	5.03342	0.00278397	0.00278397	0.00784034					Cav1/Aqp4/Gcnt1	3
GO:0060433	bronchus development	3/713	12/28905	0.25	10.135	5.03342	0.00278397	0.00278397	0.00784034					Bmp4/Spdef/Tgfbr2	3
GO:0061517	macrophage proliferation	3/713	12/28905	0.25	10.135	5.03342	0.00278397	0.00278397	0.00784034					Csf1/Clu/Trem2	3
GO:0072124	regulation of glomerular mesangial cell proliferation	3/713	12/28905	0.25	10.135	5.03342	0.00278397	0.00278397	0.00784034					Pdgfb/Bmp4/C3ar1	3
GO:0097400	interleukin-17-mediated signaling pathway	3/713	12/28905	0.25	10.135	5.03342	0.00278397	0.00278397	0.00784034					Il17ra/Traf5/Ikbke	3
GO:1900370	positive regulation of post-transcriptional gene silencing by RNA	3/713	12/28905	0.25	10.135	5.03342	0.00278397	0.00278397	0.00784034					Tgfb1/Bmp4/Zfp36	3
GO:1904415	regulation of xenophagy	3/713	12/28905	0.25	10.135	5.03342	0.00278397	0.00278397	0.00784034					Tlr2/Nod1/Irgm2	3
GO:1904417	positive regulation of xenophagy	3/713	12/28905	0.25	10.135	5.03342	0.00278397	0.00278397	0.00784034					Tlr2/Nod1/Irgm2	3
GO:1905907	negative regulation of amyloid fibril formation	3/713	12/28905	0.25	10.135	5.03342	0.00278397	0.00278397	0.00784034					Apoe/Clu/Trem2	3
GO:2000637	positive regulation of miRNA-mediated gene silencing	3/713	12/28905	0.25	10.135	5.03342	0.00278397	0.00278397	0.00784034					Tgfb1/Bmp4/Zfp36	3
GO:0051259	protein complex oligomerization	15/713	267/28905	0.0561798	2.27753	3.33515	0.00278591	0.00278591	0.00784034					Slc1a5/Lrrc8a/Steap4/Gsdmd/Aqp4/Cd74/Ehd1/Tdo2/Ugdh/Pycard/Card11/Tgm2/Kcnj2/Vwa1/Zc3h12a	15
GO:0007088	regulation of mitotic nuclear division	9/713	119/28905	0.0756303	3.06605	3.59157	0.00280013	0.00280013	0.00786555					Pdgfb/Cdc20/Bmp4/Ndc80/Cep192/Cd28/Il1b/Edn3/Mki67	9
GO:0043280	positive regulation of cysteine-type endopeptidase activity involved in apoptotic process	9/713	119/28905	0.0756303	3.06605	3.59157	0.00280013	0.00280013	0.00786555					Ctsd/Rack1/Myc/Xdh/Casp1/Laptm5/Pycard/Nod1/Clec7a	9
GO:0051701	biological process involved in interaction with host	10/713	142/28905	0.0704225	2.85493	3.52383	0.00282076	0.00282076	0.00791608					Cav1/Cd74/Ifitm1/Pglyrp1/Icam1/Trim56/Ch25h/Ifitm2/Lgals1/Naip5	10
GO:0045672	positive regulation of osteoclast differentiation	5/713	40/28905	0.125	5.0675	4.09385	0.00290091	0.00290091	0.00810299					Ccl3/Csf1/Ccl9/Trem2/Tyrobp	5
GO:0048753	pigment granule organization	5/713	40/28905	0.125	5.0675	4.09385	0.00290091	0.00290091	0.00810299					Apoe/Rab32/Rab29/a/Hps4	5
GO:0071624	positive regulation of granulocyte chemotaxis	5/713	40/28905	0.125	5.0675	4.09385	0.00290091	0.00290091	0.00810299					Cd74/Xcl1/Il1b/C3ar1/Ccl21b	5
GO:0090049	regulation of cell migration involved in sprouting angiogenesis	5/713	40/28905	0.125	5.0675	4.09385	0.00290091	0.00290091	0.00810299					Hmox1/Rhoa/Stard13/Jcad/Rhoj	5
GO:0110110	positive regulation of animal organ morphogenesis	5/713	40/28905	0.125	5.0675	4.09385	0.00290091	0.00290091	0.00810299					Tgfb1/Csf1/Cd34/Bmp4/Fgf1	5
GO:1904705	regulation of vascular associated smooth muscle cell proliferation	7/713	77/28905	0.0909091	3.68545	3.75246	0.00291376	0.00291376	0.00812323					Pdgfb/Hmox1/Cav1/Rhoa/Efemp2/Hpgd/P2ry6	7
GO:0035296	regulation of tube diameter	12/713	191/28905	0.0628272	2.54701	3.41134	0.00291777	0.00291777	0.00812323					Scpep1/Pdgfb/Apoe/Plod3/Cav1/Rhoa/Slc6a4/Bdkrb2/Itgb1/Edn3/Icam1/Foxc1	12
GO:0097746	blood vessel diameter maintenance	12/713	191/28905	0.0628272	2.54701	3.41134	0.00291777	0.00291777	0.00812323					Scpep1/Pdgfb/Apoe/Plod3/Cav1/Rhoa/Slc6a4/Bdkrb2/Itgb1/Edn3/Icam1/Foxc1	12
GO:0009410	response to xenobiotic stimulus	18/713	350/28905	0.0514286	2.08491	3.2475	0.00291902	0.00291902	0.00812323					Rhoa/Cybb/Nfe2l2/Ccl4/Myc/Rbm22/Ankrd1/Casp1/Lcn2/Il1b/Ntrk1/Sult1a1/Tgfbr2/Nfkbiz/Fmo2/Apobec1/Adam17/Cyp2d22	18
GO:0044409	symbiont entry into host	8/713	98/28905	0.0816327	3.30939	3.64184	0.00295753	0.00295753	0.00822276					Cav1/Cd74/Ifitm1/Trim56/Ch25h/Ifitm2/Lgals1/Naip5	8
GO:0009266	response to temperature stimulus	11/713	167/28905	0.0658683	2.6703	3.44258	0.00299156	0.00299156	0.00830965					Hspb1/Hmox1/Il1r1/Ntrk1/Ucp2/Fgf1/Hspb6/Tlr4/Cxcr4/Hspa1b/Hspa1a	11
GO:0042743	hydrogen peroxide metabolic process	6/713	58/28905	0.103448	4.19379	3.87196	0.00300527	0.00300527	0.00833224					Cyba/Cybb/Ncf1/Prdx6/Hba-a1/Hbb-bt	6
GO:0051496	positive regulation of stress fiber assembly	6/713	58/28905	0.103448	4.19379	3.87196	0.00300527	0.00300527	0.00833224					Rhoc/Rhoa/Sdc4/Sorbs3/Rapgef3/Arhgef5	6
GO:0035150	regulation of tube size	12/713	192/28905	0.0625	2.53375	3.39099	0.00304445	0.00304445	0.00843306					Scpep1/Pdgfb/Apoe/Plod3/Cav1/Rhoa/Slc6a4/Bdkrb2/Itgb1/Edn3/Icam1/Foxc1	12
GO:0030111	regulation of Wnt signaling pathway	17/713	324/28905	0.0524691	2.1271	3.24456	0.00307339	0.00307339	0.00848402					Tgfb1/Apoe/Sulf2/Cav1/Lrrk1/Sfrp4/Tlr2/Hdac1/Hnf1a/Tle3/Kank1/Lzts2/Tax1bp3/Daam2/Fzd7/Hic1/Apcdd1	17
GO:0032874	positive regulation of stress-activated MAPK cascade	4/713	25/28905	0.16	6.4864	4.36435	0.00307419	0.00307419	0.00848402					Il1b/Nod1/Tlr4/Clec7a	4
GO:0060216	definitive hemopoiesis	4/713	25/28905	0.16	6.4864	4.36435	0.00307419	0.00307419	0.00848402					Cdk5rap3/Meis1/Runx1/Lyl1	4
GO:1900016	negative regulation of cytokine production involved in inflammatory response	4/713	25/28905	0.16	6.4864	4.36435	0.00307419	0.00307419	0.00848402					Trem2/Pycard/Abcd1/Zc3h12a	4
GO:0007613	memory	11/713	168/28905	0.0654762	2.6544	3.42008	0.00313181	0.00313181	0.00860246					Itga5/Apoe/Psen2/Slc2a4/Slc6a4/Trem2/Casp1/Lcn2/Il1b/S100b/Cx3cr1	11
GO:0002562	somatic diversification of immune receptors via germline recombination within a single locus	7/713	78/28905	0.0897436	3.6382	3.71036	0.00313436	0.00313436	0.00860246					Icosl/Stat6/Tgfb1/Cd28/Ptprc/Slc15a4/Nfkbiz	7
GO:0016444	somatic cell DNA recombination	7/713	78/28905	0.0897436	3.6382	3.71036	0.00313436	0.00313436	0.00860246					Icosl/Stat6/Tgfb1/Cd28/Ptprc/Slc15a4/Nfkbiz	7
GO:0032088	negative regulation of NF-kappaB transcription factor activity	7/713	78/28905	0.0897436	3.6382	3.71036	0.00313436	0.00313436	0.00860246					Spi1/Cdk5rap3/Anxa4/Pycard/Cmklr1/Zc3h12a/Bcl3	7
GO:0042093	T-helper cell differentiation	7/713	78/28905	0.0897436	3.6382	3.71036	0.00313436	0.00313436	0.00860246					Stat6/Tgfb1/Ly9/Gadd45g/Nfkbiz/Zc3h12a/Bcl3	7
GO:0046637	regulation of alpha-beta T cell differentiation	7/713	78/28905	0.0897436	3.6382	3.71036	0.00313436	0.00313436	0.00860246					Tgfb1/Rhoa/Runx1/Tgfbr2/Nfkbiz/Itpkb/Zc3h12a	7
GO:0071901	negative regulation of protein serine/threonine kinase activity	8/713	99/28905	0.0808081	3.27596	3.60746	0.00314963	0.00314963	0.00863644					Apoe/Ptpn6/Cav1/Cdk5rap3/Il1b/Pycard/Lyn/Lax1	8
GO:0009306	protein secretion	21/713	438/28905	0.0479452	1.9437	3.1649	0.00315963	0.00315963	0.00865594					Tcirg1/Tgfb1/Apoe/Plek/Myh9/Gsdmd/Nagpa/Trem2/Ankrd1/Lrp5/Il1b/Serp1/Tlr2/Hnf1a/Rab11fip1/Ucp2/Nkx6-1/Tlr4/Pck2/Hcar2/Kcnn4	21
GO:0046394	carboxylic acid biosynthetic process	17/713	325/28905	0.0523077	2.12055	3.23075	0.00317096	0.00317096	0.00867901					Plod3/Ggt5/Ggt1/Sirt2/Lpl/Pdk4/Cd74/Psat1/Il1b/Ugdh/Hnf1a/Hpgds/Acsm5/Abcd1/Akr1c14/Gulo/Ptges	17
GO:0032692	negative regulation of interleukin-1 production	5/713	41/28905	0.121951	4.9439	4.01884	0.00323781	0.00323781	0.00882968					Acp5/Trem2/Aqp4/Zc3h12a/Cx3cr1	5
GO:0032872	regulation of stress-activated MAPK cascade	5/713	41/28905	0.121951	4.9439	4.01884	0.00323781	0.00323781	0.00882968					Pbk/Il1b/Nod1/Tlr4/Clec7a	5
GO:0042398	cellular modified amino acid biosynthetic process	5/713	41/28905	0.121951	4.9439	4.01884	0.00323781	0.00323781	0.00882968					Plod3/Ggt5/Ggt1/Nfe2l2/Plscr1	5
GO:0045191	regulation of isotype switching	5/713	41/28905	0.121951	4.9439	4.01884	0.00323781	0.00323781	0.00882968					Stat6/Tgfb1/Cd28/Ptprc/Slc15a4	5
GO:0035592	establishment of protein localization to extracellular region	21/713	439/28905	0.047836	1.93927	3.1537	0.00324395	0.00324395	0.00883837					Tcirg1/Tgfb1/Apoe/Plek/Myh9/Gsdmd/Nagpa/Trem2/Ankrd1/Lrp5/Il1b/Serp1/Tlr2/Hnf1a/Rab11fip1/Ucp2/Nkx6-1/Tlr4/Pck2/Hcar2/Kcnn4	21
GO:0043124	negative regulation of canonical NF-kappaB signal transduction	6/713	59/28905	0.101695	4.12271	3.81835	0.00327703	0.00327703	0.0088968					Rhoa/Trem2/Hdac1/Pycard/Zc3h12a/Irgm2	6
GO:0097035	regulation of membrane lipid distribution	6/713	59/28905	0.101695	4.12271	3.81835	0.00327703	0.00327703	0.0088968					Atp10a/Plscr1/Plscr2/Abcb1a/Kcnn4/Plscr5	6
GO:0141084	inflammasome-mediated signaling pathway	6/713	59/28905	0.101695	4.12271	3.81835	0.00327703	0.00327703	0.0088968					Sirt2/Trem2/Pycard/Casp4/Tlr4/Irgm2	6
GO:0034250	positive regulation of amide metabolic process	11/713	169/28905	0.0650888	2.6387	3.39773	0.00327729	0.00327729	0.0088968					Apoe/Nfe2l2/Rack1/Clu/Rela/Pld1/Serp1/Ybx1/Tnfrsf1a/Gsap/Bcl3	11
GO:0006970	response to osmotic stress	8/713	100/28905	0.08	3.2432	3.57351	0.00335128	0.00335128	0.00907295					Lrrc8a/Slc2a4/Bdkrb2/Casp1/Tsc22d4/Pycard/Abcb1a/Tifab	8
GO:0034446	substrate adhesion-dependent cell spreading	8/713	100/28905	0.08	3.2432	3.57351	0.00335128	0.00335128	0.00907295					Rhoa/Mertk/St6gal1/Fermt3/Fn1/Kank1/Dnm2/Fzd7	8
GO:0140747	regulation of ncRNA transcription	8/713	100/28905	0.08	3.2432	3.57351	0.00335128	0.00335128	0.00907295					Pdgfb/Spi1/Tgfb1/Prl/Bmp4/Myc/Rela/Notch3	8
GO:0002294	CD4-positive, alpha-beta T cell differentiation involved in immune response	7/713	79/28905	0.0886076	3.59215	3.66895	0.00336749	0.00336749	0.00910861					Stat6/Tgfb1/Ly9/Gadd45g/Nfkbiz/Zc3h12a/Bcl3	7
GO:0071695	anatomical structure maturation	17/713	327/28905	0.0519878	2.10758	3.20328	0.00337379	0.00337379	0.00911739					Pdgfb/Tgfb1/Rhoa/Psen2/Sirt2/Ctsl/Runx1/C3/Bfsp2/Cspg4/Lyl1/Cebpa/C1qa/Scarf1/Cx3cr1/Fev/Clec7a	17
GO:0046434	organophosphate catabolic process	14/713	246/28905	0.0569106	2.30715	3.27434	0.00338035	0.00338035	0.00912687					Ampd3/Ncf1/Myc/Xdh/Ncf2/Prdx6/Pld1/Aldob/Plbd1/Abcd1/Pla2g15/Ucp2/Pnpla7/Entpd1	14
GO:0016053	organic acid biosynthetic process	17/713	328/28905	0.0518293	2.10116	3.18962	0.00347916	0.00347916	0.00938519					Plod3/Ggt5/Ggt1/Sirt2/Lpl/Pdk4/Cd74/Psat1/Il1b/Ugdh/Hnf1a/Hpgds/Acsm5/Abcd1/Akr1c14/Gulo/Ptges	17
GO:0051651	maintenance of location in cell	14/713	247/28905	0.0566802	2.29781	3.2576	0.00350466	0.00350466	0.00944249					Naglu/Tgfb1/Apoe/Ptpn6/Cyba/Cav1/Hexa/Ptprc/Xcl1/Itpr2/Lyn/Tmsb4x/Ftl1/Ccl21b	14
GO:0002223	stimulatory C-type lectin receptor signaling pathway	3/713	13/28905	0.230769	9.35538	4.79192	0.00355323	0.00355323	0.00944249					Tyrobp/Klrc2/Clec7a	3
GO:0006568	tryptophan metabolic process	3/713	13/28905	0.230769	9.35538	4.79192	0.00355323	0.00355323	0.00944249					Tph2/Tdo2/Cyp2d22	3
GO:0006586	indolalkylamine metabolic process	3/713	13/28905	0.230769	9.35538	4.79192	0.00355323	0.00355323	0.00944249					Tph2/Tdo2/Cyp2d22	3
GO:0017038	protein import	3/713	13/28905	0.230769	9.35538	4.79192	0.00355323	0.00355323	0.00944249					Apoe/Clu/Arhgef5	3
GO:0048102	autophagic cell death	3/713	13/28905	0.230769	9.35538	4.79192	0.00355323	0.00355323	0.00944249					Trem2/Laptm5/Sh3glb1	3
GO:0072110	glomerular mesangial cell proliferation	3/713	13/28905	0.230769	9.35538	4.79192	0.00355323	0.00355323	0.00944249					Pdgfb/Bmp4/C3ar1	3
GO:0097501	stress response to metal ion	3/713	13/28905	0.230769	9.35538	4.79192	0.00355323	0.00355323	0.00944249					Slc11a1/Mt2/Mt1	3
GO:1990840	response to lectin	3/713	13/28905	0.230769	9.35538	4.79192	0.00355323	0.00355323	0.00944249					Tyrobp/Klrc2/Clec7a	3
GO:1990858	cellular response to lectin	3/713	13/28905	0.230769	9.35538	4.79192	0.00355323	0.00355323	0.00944249					Tyrobp/Klrc2/Clec7a	3
GO:0032418	lysosome localization	8/713	101/28905	0.0792079	3.21109	3.53998	0.0035628	0.0035628	0.00944249					Hmox1/Myh9/Fgr/Cd84/Milr1/Lat2/Lyn/Fcer1g	8
GO:1990849	vacuolar localization	8/713	101/28905	0.0792079	3.21109	3.53998	0.0035628	0.0035628	0.00944249					Hmox1/Myh9/Fgr/Cd84/Milr1/Lat2/Lyn/Fcer1g	8
GO:0003084	positive regulation of systemic arterial blood pressure	4/713	26/28905	0.153846	6.23692	4.24847	0.00356309	0.00356309	0.00944249					Cyba/Rhoa/Eng/Hsd11b2	4
GO:0030194	positive regulation of blood coagulation	4/713	26/28905	0.153846	6.23692	4.24847	0.00356309	0.00356309	0.00944249					Nfe2l2/Plau/Plat/Hpse	4
GO:0043369	CD4-positive or CD8-positive, alpha-beta T cell lineage commitment	4/713	26/28905	0.153846	6.23692	4.24847	0.00356309	0.00356309	0.00944249					Stat6/Tgfb1/Ly9/Ctsl	4
GO:0051043	regulation of membrane protein ectodomain proteolysis	4/713	26/28905	0.153846	6.23692	4.24847	0.00356309	0.00356309	0.00944249					Timp1/Apoe/Il1b/Tnfrsf1b	4
GO:1900048	positive regulation of hemostasis	4/713	26/28905	0.153846	6.23692	4.24847	0.00356309	0.00356309	0.00944249					Nfe2l2/Plau/Plat/Hpse	4
GO:1903975	regulation of glial cell migration	4/713	26/28905	0.153846	6.23692	4.24847	0.00356309	0.00356309	0.00944249					Csf1/Trem2/Vim/Cx3cr1	4
GO:0002438	acute inflammatory response to antigenic stimulus	6/713	60/28905	0.1	4.054	3.76591	0.00356668	0.00356668	0.00944249					Bdkrb2/C3/Fcgr2b/Icam1/Fcer1g/Fcgr3	6
GO:0002820	negative regulation of adaptive immune response	6/713	60/28905	0.1	4.054	3.76591	0.00356668	0.00356668	0.00944249					Ptpn6/Vsir/Samsn1/Ptprc/Fcgr2b/Zc3h12a	6
GO:1900271	regulation of long-term synaptic potentiation	6/713	60/28905	0.1	4.054	3.76591	0.00356668	0.00356668	0.00944249					Apoe/Igsf11/Tyrobp/Cx3cr1/Pirb/Slc18a3	6
GO:0001659	temperature homeostasis	12/713	196/28905	0.0612245	2.48204	3.31085	0.00359646	0.00359646	0.00951067					Stat6/Cav1/Gadd45g/Lcn2/Il1b/Tle3/Ucp2/Tlr4/Cmklr1/Cxcr4/Ptges/Adam17	12
GO:0006958	complement activation, classical pathway	5/713	42/28905	0.119048	4.82619	3.94622	0.00360197	0.00360197	0.00951067					Trem2/C3/C1qa/C1qc/C1qb	5
GO:1904738	vascular associated smooth muscle cell migration	5/713	42/28905	0.119048	4.82619	3.94622	0.00360197	0.00360197	0.00951067					Pdgfb/Rhoa/Nfe2l2/Myh9/Kcnn4	5
GO:0002293	alpha-beta T cell differentiation involved in immune response	7/713	80/28905	0.0875	3.54725	3.62821	0.00361361	0.00361361	0.00952457					Stat6/Tgfb1/Ly9/Gadd45g/Nfkbiz/Zc3h12a/Bcl3	7
GO:0002673	regulation of acute inflammatory response	7/713	80/28905	0.0875	3.54725	3.62821	0.00361361	0.00361361	0.00952457					Aoc3/C3/Fcgr2b/Il1b/Ptges/Fcer1g/Fcgr3	7
GO:0007266	Rho protein signal transduction	10/713	147/28905	0.0680272	2.75782	3.39793	0.00361695	0.00361695	0.00952499					Apoe/Rhoa/Stard13/Itgb1/Arhgdib/Kank1/Tax1bp3/Cdc42se1/Rhoj/Rhog	10
GO:0030324	lung development	14/713	248/28905	0.0564516	2.28855	3.24094	0.00363268	0.00363268	0.009558					Tgfb1/Plod3/Psen2/Ctsz/Nkiras2/Gh/Bmp4/Spdef/Pdgfa/Anxa2/Ctsh/Tgfbr2/Cebpa/Fgf1	14
GO:0061351	neural precursor cell proliferation	13/713	222/28905	0.0585586	2.37396	3.26813	0.00365567	0.00365567	0.00961004					Tgfb1/Rhoa/Sirt2/Gh/Slc6a4/Vsx2/Itgb1/Il1b/Grn/Lyn/Cxcr4/Cx3cr1/Ctf2	13
GO:0090068	positive regulation of cell cycle process	15/713	275/28905	0.0545455	2.21127	3.20965	0.00367169	0.00367169	0.00964367					Pdgfb/Tgfb1/Ranbp1/Cdc20/Rhoa/Sirt2/Ndc80/Aif1/Cd28/Il1b/Edn3/Adam17/Kcnn4/Ube2e2/Tmod3	15
GO:0032434	regulation of proteasomal ubiquitin-dependent protein catabolic process	9/713	124/28905	0.0725806	2.94242	3.44716	0.00368812	0.00368812	0.00967834					Cdc20/Psen2/Sirt2/Rack1/Sumo2/Pbk/Clu/Hspa1b/Hspa1a	9
GO:0051495	positive regulation of cytoskeleton organization	12/713	197/28905	0.0609137	2.46944	3.29112	0.00374636	0.00374636	0.0098144					Rhoc/Cav1/Rhoa/Sdc4/Myo1c/Plek/Sorbs3/Rapgef3/Pycard/Arhgef5/Icam1/Ccl21b	12
GO:0006457	protein folding	11/713	172/28905	0.0639535	2.59267	3.33166	0.00374653	0.00374653	0.0098144					Hspb1/Clu/Fkbp5/Ppic/Cd74/Pdia4/Grn/Hspb6/Sh3glb1/Hspa1b/Hspa1a	11
GO:0002287	alpha-beta T cell activation involved in immune response	7/713	81/28905	0.0864198	3.50345	3.58811	0.00387316	0.00387316	0.0101153					Stat6/Tgfb1/Ly9/Gadd45g/Nfkbiz/Zc3h12a/Bcl3	7
GO:0009988	cell-cell recognition	7/713	81/28905	0.0864198	3.50345	3.58811	0.00387316	0.00387316	0.0101153					B4galt1/Cd9/Msn/Cd81/Lgals3/Dock8/Hspa1b	7
GO:0006023	aminoglycan biosynthetic process	6/713	61/28905	0.0983607	3.98754	3.71459	0.00387492	0.00387492	0.0101153					Pdgfb/Tgfb1/Hexa/Il1b/Ugdh/Has3	6
GO:2001238	positive regulation of extrinsic apoptotic signaling pathway	6/713	61/28905	0.0983607	3.98754	3.71459	0.00387492	0.00387492	0.0101153					Cav1/Psen2/Ptprc/Ltbr/Pycard/Tlr4	6
GO:0046890	regulation of lipid biosynthetic process	13/713	224/28905	0.0580357	2.35277	3.23229	0.00394277	0.00394277	0.0102834					Pdgfb/Apoe/Sirt2/Pdk4/Gh/C3/Cd74/Pdgfa/Il1b/Abcd1/Akr1c14/Igfbp7/Fgf1	13
GO:0006636	unsaturated fatty acid biosynthetic process	5/713	43/28905	0.116279	4.71395	3.87586	0.0039946	0.0039946	0.0103914					Cd74/Il1b/Hpgds/Abcd1/Ptges	5
GO:0010453	regulation of cell fate commitment	5/713	43/28905	0.116279	4.71395	3.87586	0.0039946	0.0039946	0.0103914					Bmp4/Spdef/Pax7/Hdac1/Fzd7	5
GO:0042832	defense response to protozoan	5/713	43/28905	0.116279	4.71395	3.87586	0.0039946	0.0039946	0.0103914					Slc11a1/Ccdc88b/Bcl3/Tlr12/Irgm2	5
GO:0032370	positive regulation of lipid transport	8/713	103/28905	0.0776699	3.14874	3.47417	0.00401673	0.00401673	0.0104399					Apoe/Cav1/Runx1/Trem2/Il1b/Spp1/Anxa2/Ptges	8
GO:0030323	respiratory tube development	14/713	251/28905	0.0557769	2.26119	3.19144	0.00403979	0.00403979	0.0104907					Tgfb1/Plod3/Psen2/Ctsz/Nkiras2/Gh/Bmp4/Spdef/Pdgfa/Anxa2/Ctsh/Tgfbr2/Cebpa/Fgf1	14
GO:0050708	regulation of protein secretion	17/713	333/28905	0.0510511	2.06961	3.12203	0.00404765	0.00404765	0.0105021					Tcirg1/Tgfb1/Apoe/Myh9/Trem2/Ankrd1/Lrp5/Il1b/Serp1/Tlr2/Rab11fip1/Ucp2/Nkx6-1/Tlr4/Pck2/Hcar2/Kcnn4	17
GO:1990845	adaptive thermogenesis	11/713	174/28905	0.0632184	2.56287	3.28839	0.00408811	0.00408811	0.0105978					Stat6/Cav1/Gadd45g/Lcn2/Tle3/S100b/Ucp2/Tlr4/Cmklr1/Cxcr4/Adam17	11
GO:0035743	CD4-positive, alpha-beta T cell cytokine production	4/713	27/28905	0.148148	6.00592	4.1385	0.0041022	0.0041022	0.0106068					Il1r1/Xcl1/Il1b/Cd81	4
GO:0061099	negative regulation of protein tyrosine kinase activity	4/713	27/28905	0.148148	6.00592	4.1385	0.0041022	0.0041022	0.0106068					Cav1/Psen2/Ptprc/Mvp	4
GO:0070498	interleukin-1-mediated signaling pathway	4/713	27/28905	0.148148	6.00592	4.1385	0.0041022	0.0041022	0.0106068					Rela/Il1r1/Il1b/Irak4	4
GO:0031638	zymogen activation	7/713	82/28905	0.0853659	3.46073	3.54864	0.00414661	0.00414661	0.0107031					Cd5l/Ctsz/Vsir/Plau/Pycard/Plat/Ctsh	7
GO:1990874	vascular associated smooth muscle cell proliferation	7/713	82/28905	0.0853659	3.46073	3.54864	0.00414661	0.00414661	0.0107031					Pdgfb/Hmox1/Cav1/Rhoa/Efemp2/Hpgd/P2ry6	7
GO:0001938	positive regulation of endothelial cell proliferation	8/713	104/28905	0.0769231	3.11846	3.44186	0.00425978	0.00425978	0.0109857					Pdgfb/Hmox1/Cyba/Cav1/Bmp4/Jcad/Adam17/Hmgb2	8
GO:0045582	positive regulation of T cell differentiation	9/713	127/28905	0.0708661	2.87291	3.36395	0.00431835	0.00431835	0.0111272					Tgfb1/Rhoa/Vsir/Runx1/Cd74/Ptprc/Tgfbr2/Nfkbiz/Itpkb	9
GO:0120161	regulation of cold-induced thermogenesis	10/713	151/28905	0.0662252	2.68477	3.30096	0.00437417	0.00437417	0.0111901					Stat6/Cav1/Gadd45g/Lcn2/Tle3/Ucp2/Tlr4/Cmklr1/Cxcr4/Adam17	10
GO:0006953	acute-phase response	5/713	44/28905	0.113636	4.60681	3.80764	0.00441687	0.00441687	0.0111901					Serpina3n/Fn1/Il1b/Plscr1/Ptges	5
GO:0032660	regulation of interleukin-17 production	5/713	44/28905	0.113636	4.60681	3.80764	0.00441687	0.00441687	0.0111901					Tgfb1/Ly9/Vsir/Tlr2/Tlr4	5
GO:0035886	vascular associated smooth muscle cell differentiation	5/713	44/28905	0.113636	4.60681	3.80764	0.00441687	0.00441687	0.0111901					Pdgfb/Ramp2/C3/Efemp2/Eng	5
GO:0048730	epidermis morphogenesis	5/713	44/28905	0.113636	4.60681	3.80764	0.00441687	0.00441687	0.0111901					Naglu/Plod3/Ctsl/Runx1/Krt25	5
GO:1903670	regulation of sprouting angiogenesis	5/713	44/28905	0.113636	4.60681	3.80764	0.00441687	0.00441687	0.0111901					Itga5/Stard13/Jcad/Fgf1/Rhoj	5
GO:1904645	response to amyloid-beta	5/713	44/28905	0.113636	4.60681	3.80764	0.00441687	0.00441687	0.0111901					Trem2/Fcgr2b/Icam1/Tlr4/Fpr2	5
GO:0008625	extrinsic apoptotic signaling pathway via death domain receptors	7/713	83/28905	0.0843373	3.41903	3.50978	0.00443443	0.00443443	0.0111901					Spi1/Hmox1/Psen2/Tnfrsf1a/Icam1/Lgals3/Hmgb2	7
GO:0046626	regulation of insulin receptor signaling pathway	7/713	83/28905	0.0843373	3.41903	3.50978	0.00443443	0.00443443	0.0111901					Ctsd/Rela/Il1b/Kank1/Inppl1/Tns2/Socs3	7
GO:0006750	glutathione biosynthetic process	3/713	14/28905	0.214286	8.68714	4.57518	0.00444001	0.00444001	0.0111901					Ggt5/Ggt1/Nfe2l2	3
GO:0007343	egg activation	3/713	14/28905	0.214286	8.68714	4.57518	0.00444001	0.00444001	0.0111901					Myh9/Tpst2/Plat	3
GO:0010820	positive regulation of T cell chemotaxis	3/713	14/28905	0.214286	8.68714	4.57518	0.00444001	0.00444001	0.0111901					Cxcl13/Xcl1/Adam17	3
GO:0032494	response to peptidoglycan	3/713	14/28905	0.214286	8.68714	4.57518	0.00444001	0.00444001	0.0111901					Trem2/Rela/Tlr2	3
GO:0032717	negative regulation of interleukin-8 production	3/713	14/28905	0.214286	8.68714	4.57518	0.00444001	0.00444001	0.0111901					Anxa4/Ssc5d/Bcl3	3
GO:0042487	regulation of odontogenesis of dentin-containing tooth	3/713	14/28905	0.214286	8.68714	4.57518	0.00444001	0.00444001	0.0111901					Csf1/Bmp4/Apcdd1	3
GO:0045060	negative thymic T cell selection	3/713	14/28905	0.214286	8.68714	4.57518	0.00444001	0.00444001	0.0111901					Cd74/Cd28/Ptprc	3
GO:0051610	serotonin uptake	3/713	14/28905	0.214286	8.68714	4.57518	0.00444001	0.00444001	0.0111901					Slc6a4/Fev/Slc18a3	3
GO:0061687	detoxification of inorganic compound	3/713	14/28905	0.214286	8.68714	4.57518	0.00444001	0.00444001	0.0111901					Slc11a1/Mt2/Mt1	3
GO:1900272	negative regulation of long-term synaptic potentiation	3/713	14/28905	0.214286	8.68714	4.57518	0.00444001	0.00444001	0.0111901					Apoe/Tyrobp/Cx3cr1	3
GO:1902036	regulation of hematopoietic stem cell differentiation	3/713	14/28905	0.214286	8.68714	4.57518	0.00444001	0.00444001	0.0111901					Nfe2l2/Zfp36/Foxc1	3
GO:1903431	positive regulation of cell maturation	3/713	14/28905	0.214286	8.68714	4.57518	0.00444001	0.00444001	0.0111901					Sirt2/Runx1/Clec7a	3
GO:1903977	positive regulation of glial cell migration	3/713	14/28905	0.214286	8.68714	4.57518	0.00444001	0.00444001	0.0111901					Csf1/Trem2/Cx3cr1	3
GO:1905063	regulation of vascular associated smooth muscle cell differentiation	3/713	14/28905	0.214286	8.68714	4.57518	0.00444001	0.00444001	0.0111901					Pdgfb/Efemp2/Eng	3
GO:1990822	basic amino acid transmembrane transport	3/713	14/28905	0.214286	8.68714	4.57518	0.00444001	0.00444001	0.0111901					Slc11a1/Slc15a4/Slc7a2	3
GO:2000644	regulation of receptor catabolic process	3/713	14/28905	0.214286	8.68714	4.57518	0.00444001	0.00444001	0.0111901					Apoe/Laptm5/Anxa2	3
GO:2001279	regulation of unsaturated fatty acid biosynthetic process	3/713	14/28905	0.214286	8.68714	4.57518	0.00444001	0.00444001	0.0111901					Cd74/Il1b/Abcd1	3
GO:0046460	neutral lipid biosynthetic process	6/713	63/28905	0.0952381	3.86095	3.61517	0.00454998	0.00454998	0.0114383					Lpl/C3/Pnpla2/Agpat2/Pla2g15/Pck2	6
GO:0046463	acylglycerol biosynthetic process	6/713	63/28905	0.0952381	3.86095	3.61517	0.00454998	0.00454998	0.0114383					Lpl/C3/Pnpla2/Agpat2/Pla2g15/Pck2	6
GO:0071384	cellular response to corticosteroid stimulus	6/713	63/28905	0.0952381	3.86095	3.61517	0.00454998	0.00454998	0.0114383					Tgfb1/Bmp4/Akr1c14/Pck2/Zfp36/Zfp764	6
GO:0048545	response to steroid hormone	14/713	255/28905	0.054902	2.22572	3.12652	0.00463948	0.00463948	0.0116535					Tgfb1/Cav1/Rhoa/Gh/Bmp4/Hdac1/Spp1/Sult1a1/Akr1c14/Foxh1/Pck2/Zfp36/Zfp764/Hmgb2	14
GO:0033157	regulation of intracellular protein transport	11/713	177/28905	0.0621469	2.51943	3.2246	0.00464654	0.00464654	0.0116615					Tgfb1/Derl3/Bmp4/Lcp1/Rapgef3/Hcls1/Rbm22/Rab29/Tnfrsf1a/Cd81/Zc3h12a	11
GO:0001573	ganglioside metabolic process	4/713	28/28905	0.142857	5.79142	4.03393	0.0046938	0.0046938	0.0117016					Naglu/Hexa/Neu4/St6galnac3	4
GO:0002407	dendritic cell chemotaxis	4/713	28/28905	0.142857	5.79142	4.03393	0.0046938	0.0046938	0.0117016					Spi1/Slamf9/Arhgef5/Ccl21b	4
GO:0006925	inflammatory cell apoptotic process	4/713	28/28905	0.142857	5.79142	4.03393	0.0046938	0.0046938	0.0117016					St6gal1/Fcgr2b/Itgam/Itpkb	4
GO:0031643	positive regulation of myelination	4/713	28/28905	0.142857	5.79142	4.03393	0.0046938	0.0046938	0.0117016					Tnfrsf1b/Itgax/S100b/Cst7	4
GO:0042430	indole-containing compound metabolic process	4/713	28/28905	0.142857	5.79142	4.03393	0.0046938	0.0046938	0.0117016					Tph2/Tdo2/Fev/Cyp2d22	4
GO:0045723	positive regulation of fatty acid biosynthetic process	4/713	28/28905	0.142857	5.79142	4.03393	0.0046938	0.0046938	0.0117016					Sirt2/Cd74/Il1b/Abcd1	4
GO:0071276	cellular response to cadmium ion	4/713	28/28905	0.142857	5.79142	4.03393	0.0046938	0.0046938	0.0117016					Hmox1/Slc11a1/Mt2/Mt1	4
GO:0072012	glomerulus vasculature development	4/713	28/28905	0.142857	5.79142	4.03393	0.0046938	0.0046938	0.0117016					Pdgfb/Bmp4/Notch3/C3ar1	4
GO:0035966	response to topologically incorrect protein	9/713	129/28905	0.0697674	2.82837	3.30982	0.00478307	0.00478307	0.0119142					Hspb1/Cav1/Derl3/Nfe2l2/Cdk5rap3/Clu/Bfar/Casp12/Serp1	9
GO:0051783	regulation of nuclear division	10/713	153/28905	0.0653595	2.64967	3.25364	0.0047969	0.0047969	0.0119387					Pdgfb/Cdc20/Sirt2/Bmp4/Ndc80/Cep192/Cd28/Il1b/Edn3/Mki67	10
GO:0002863	positive regulation of inflammatory response to antigenic stimulus	5/713	45/28905	0.111111	4.50444	3.74143	0.00486997	0.00486997	0.0120904					C3/Cd28/Cd81/Fcer1g/Fcgr3	5
GO:0090022	regulation of neutrophil chemotaxis	5/713	45/28905	0.111111	4.50444	3.74143	0.00486997	0.00486997	0.0120904					Cd74/Xcl1/Il1b/C3ar1/Ccl21b	5
GO:1902742	apoptotic process involved in development	5/713	45/28905	0.111111	4.50444	3.74143	0.00486997	0.00486997	0.0120904					Spi1/Lrp5/Tnfrsf1b/Tnfrsf1a/Foxc1	5
GO:2000241	regulation of reproductive process	13/713	230/28905	0.0565217	2.29139	3.12702	0.00491506	0.00491506	0.0121899					Timp1/Cdc20/Sirt2/Bmp4/Myh9/Runx1/B4galt1/Tpst2/Hpgds/Arhgdib/Plat/Insl6/Hvcn1	13
GO:0043616	keratinocyte proliferation	6/713	64/28905	0.09375	3.80062	3.56698	0.00491821	0.00491821	0.0121899					Ctsl/Tgm1/Wnt16/Nfkbiz/Zfp36/Cd109	6
GO:0048863	stem cell differentiation	15/713	284/28905	0.0528169	2.1412	3.07353	0.00493105	0.00493105	0.0122116					Pax3/Nfe2l2/Vsir/Bmp4/Itgb1/Fn1/Ptprc/Edn3/Hdac1/A2m/Tgfbr2/Nrtn/Zfp36/Foxc1/Phf5a	15
GO:0043433	negative regulation of DNA-binding transcription factor activity	10/713	154/28905	0.0649351	2.63247	3.23027	0.00501996	0.00501996	0.0124215					Spi1/Id3/Cdk5rap3/Sfrp4/Anxa4/Pycard/Foxh1/Cmklr1/Zc3h12a/Bcl3	10
GO:0140888	interferon-mediated signaling pathway	7/713	85/28905	0.0823529	3.33859	3.43381	0.005055	0.005055	0.0124979					Irf3/Ifitm1/Ikbke/Trim56/Txk/Ifitm2/Irgm2	7
GO:0042594	response to starvation	12/713	205/28905	0.0585366	2.37307	3.13754	0.00513518	0.00513518	0.0126856					Angptl4/Nfe2l2/Pdk4/Castor1/Rnase4/Plin3/Plin2/Slc2a1/Sh3glb1/Pck2/Zc3h12a/Zfp36	12
GO:0106106	cold-induced thermogenesis	10/713	155/28905	0.0645161	2.61548	3.20708	0.00525107	0.00525107	0.0129612					Stat6/Cav1/Gadd45g/Lcn2/Tle3/Ucp2/Tlr4/Cmklr1/Cxcr4/Adam17	10
GO:0031641	regulation of myelination	6/713	65/28905	0.0923077	3.74215	3.51975	0.00530786	0.00530786	0.0130139					Sirt2/Tnfrsf1b/Ctsc/Itgax/S100b/Cst7	6
GO:0009749	response to glucose	12/713	206/28905	0.0582524	2.36155	3.11885	0.00533432	0.00533432	0.0130139					Rack1/Myh9/Tra2b/Trem2/Aqp4/Lrp5/Ncf2/Casp6/Hnf1a/Ucp2/Icam1/Pck2	12
GO:0001778	plasma membrane repair	4/713	29/28905	0.137931	5.59172	3.93429	0.00534012	0.00534012	0.0130139					Myh9/Casp7/Anxa2/Ahnak	4
GO:0003094	glomerular filtration	4/713	29/28905	0.137931	5.59172	3.93429	0.00534012	0.00534012	0.0130139					Pdgfb/Cyba/Sulf2/Rhpn2	4
GO:0015740	C4-dicarboxylate transport	4/713	29/28905	0.137931	5.59172	3.93429	0.00534012	0.00534012	0.0130139					Slc1a5/Lrrc8a/Gfap/Ucp2	4
GO:0046033	AMP metabolic process	4/713	29/28905	0.137931	5.59172	3.93429	0.00534012	0.00534012	0.0130139					Ampd3/Xdh/Ak3/Ak2	4
GO:0048634	regulation of muscle organ development	4/713	29/28905	0.137931	5.59172	3.93429	0.00534012	0.00534012	0.0130139					Tgfb1/Sirt2/Bmp4/Tifab	4
GO:0060964	regulation of miRNA-mediated gene silencing	4/713	29/28905	0.137931	5.59172	3.93429	0.00534012	0.00534012	0.0130139					Tgfb1/Bmp4/Hnf1a/Zfp36	4
GO:0061437	renal system vasculature development	4/713	29/28905	0.137931	5.59172	3.93429	0.00534012	0.00534012	0.0130139					Pdgfb/Bmp4/Notch3/C3ar1	4
GO:0061440	kidney vasculature development	4/713	29/28905	0.137931	5.59172	3.93429	0.00534012	0.00534012	0.0130139					Pdgfb/Bmp4/Notch3/C3ar1	4
GO:0072567	chemokine (C-X-C motif) ligand 2 production	4/713	29/28905	0.137931	5.59172	3.93429	0.00534012	0.00534012	0.0130139					Tgfb1/Lpl/Cd74/Tlr4	4
GO:0097186	amelogenesis	4/713	29/28905	0.137931	5.59172	3.93429	0.00534012	0.00534012	0.0130139					Tcirg1/Tgfb1/Fam20a/Cnnm4	4
GO:1900027	regulation of ruffle assembly	4/713	29/28905	0.137931	5.59172	3.93429	0.00534012	0.00534012	0.0130139					Cav1/Kank1/Icam1/Rhog	4
GO:1902894	negative regulation of miRNA transcription	4/713	29/28905	0.137931	5.59172	3.93429	0.00534012	0.00534012	0.0130139					Pdgfb/Tgfb1/Bmp4/Rela	4
GO:2000341	regulation of chemokine (C-X-C motif) ligand 2 production	4/713	29/28905	0.137931	5.59172	3.93429	0.00534012	0.00534012	0.0130139					Tgfb1/Lpl/Cd74/Tlr4	4
GO:0001783	B cell apoptotic process	5/713	46/28905	0.108696	4.40652	3.67714	0.00535508	0.00535508	0.0130139					Myc/Cd74/Pdcd1/Nfkbiz/Lyn	5
GO:0045840	positive regulation of mitotic nuclear division	5/713	46/28905	0.108696	4.40652	3.67714	0.00535508	0.00535508	0.0130139					Pdgfb/Cdc20/Cd28/Il1b/Edn3	5
GO:0048147	negative regulation of fibroblast proliferation	5/713	46/28905	0.108696	4.40652	3.67714	0.00535508	0.00535508	0.0130139					Cav1/Myc/Ifi30/Lzts2/Kcnn4	5
GO:1902991	regulation of amyloid precursor protein catabolic process	5/713	46/28905	0.108696	4.40652	3.67714	0.00535508	0.00535508	0.0130139					Apoe/Clu/Rela/Gsap/Lyn	5
GO:0002200	somatic diversification of immune receptors	7/713	86/28905	0.0813953	3.29977	3.39668	0.00538871	0.00538871	0.013085					Icosl/Stat6/Tgfb1/Cd28/Ptprc/Slc15a4/Nfkbiz	7
GO:0002408	myeloid dendritic cell chemotaxis	3/713	15/28905	0.2	8.10799	4.37905	0.00544917	0.00544917	0.0130937					Spi1/Arhgef5/Ccl21b	3
GO:0002679	respiratory burst involved in defense response	3/713	15/28905	0.2	8.10799	4.37905	0.00544917	0.00544917	0.0130937					Ncf1/Trem2/Grn	3
GO:0010744	positive regulation of macrophage derived foam cell differentiation	3/713	15/28905	0.2	8.10799	4.37905	0.00544917	0.00544917	0.0130937					Csf1/Lpl/Msr1	3
GO:0010819	regulation of T cell chemotaxis	3/713	15/28905	0.2	8.10799	4.37905	0.00544917	0.00544917	0.0130937					Cxcl13/Xcl1/Adam17	3
GO:0033690	positive regulation of osteoblast proliferation	3/713	15/28905	0.2	8.10799	4.37905	0.00544917	0.00544917	0.0130937					Lrp5/Hpse/Tmem119	3
GO:0042590	antigen processing and presentation of exogenous peptide antigen via MHC class I	3/713	15/28905	0.2	8.10799	4.37905	0.00544917	0.00544917	0.0130937					Ifi30/Fcer1g/Fcgr3	3
GO:0043383	negative T cell selection	3/713	15/28905	0.2	8.10799	4.37905	0.00544917	0.00544917	0.0130937					Cd74/Cd28/Ptprc	3
GO:0045651	positive regulation of macrophage differentiation	3/713	15/28905	0.2	8.10799	4.37905	0.00544917	0.00544917	0.0130937					Tgfb1/Csf1/Hcls1	3
GO:0070943	neutrophil-mediated killing of symbiont cell	3/713	15/28905	0.2	8.10799	4.37905	0.00544917	0.00544917	0.0130937					Ncf1/Pomc/Cxcl1	3
GO:0097084	vascular associated smooth muscle cell development	3/713	15/28905	0.2	8.10799	4.37905	0.00544917	0.00544917	0.0130937					Ramp2/Efemp2/Eng	3
GO:1900226	negative regulation of NLRP3 inflammasome complex assembly	3/713	15/28905	0.2	8.10799	4.37905	0.00544917	0.00544917	0.0130937					Sirt2/Trem2/Irgm2	3
GO:1900426	positive regulation of defense response to bacterium	3/713	15/28905	0.2	8.10799	4.37905	0.00544917	0.00544917	0.0130937					Cyba/Emilin1/Grn	3
GO:1902337	regulation of apoptotic process involved in morphogenesis	3/713	15/28905	0.2	8.10799	4.37905	0.00544917	0.00544917	0.0130937					Tnfrsf1b/Tnfrsf1a/Foxc1	3
GO:0007389	pattern specification process	22/713	491/28905	0.0448065	1.81645	2.9018	0.00564866	0.00564866	0.0135621					Pax3/Psen2/Mfng/Meis1/Bmp4/Bmp1/Tra2b/C3/Lrp5/Ifitm1/Eng/Pax7/Itgam/Tgfbr2/Foxh1/Fgf1/C1qa/Daam2/Alx4/Tgif1/Tifab/Foxc1	22
GO:0046496	nicotinamide nucleotide metabolic process	11/713	182/28905	0.0604396	2.45022	3.12115	0.00571014	0.00571014	0.0136987					Ncf1/Myc/Ncf2/Aldob/Hnf1a/Qprt/Pgls/Ucp2/Dcxr/Fmo2/Pck2	11
GO:0048008	platelet-derived growth factor receptor signaling pathway	6/713	66/28905	0.0909091	3.68545	3.47344	0.00571963	0.00571963	0.0136995					Pdgfb/Sgpl1/Pdgfa/Plat/Inppl1/Cspg4	6
GO:0051785	positive regulation of nuclear division	6/713	66/28905	0.0909091	3.68545	3.47344	0.00571963	0.00571963	0.0136995					Pdgfb/Cdc20/Sirt2/Cd28/Il1b/Edn3	6
GO:0009746	response to hexose	12/713	208/28905	0.0576923	2.33884	3.0818	0.00575103	0.00575103	0.0137637					Rack1/Myh9/Tra2b/Trem2/Aqp4/Lrp5/Ncf2/Casp6/Hnf1a/Ucp2/Icam1/Pck2	12
GO:0032620	interleukin-17 production	5/713	47/28905	0.106383	4.31276	3.61466	0.00587336	0.00587336	0.0140228					Tgfb1/Ly9/Vsir/Tlr2/Tlr4	5
GO:0048246	macrophage chemotaxis	5/713	47/28905	0.106383	4.31276	3.61466	0.00587336	0.00587336	0.0140228					Ccl3/Csf1/C3ar1/Cmklr1/Lgals3	5
GO:0048265	response to pain	5/713	47/28905	0.106383	4.31276	3.61466	0.00587336	0.00587336	0.0140228					Runx1/Ntrk1/Aqp9/Git2/Vwa1	5
GO:0051961	negative regulation of nervous system development	11/713	183/28905	0.0601093	2.43683	3.10087	0.00594418	0.00594418	0.0141806					Tgfb1/Rhoa/Sirt2/Vsx2/Bmp4/Trem2/Il1b/Tlr2/Arhgap4/Nkx6-1/Daam2	11
GO:0034284	response to monosaccharide	12/713	209/28905	0.0574163	2.32765	3.06343	0.00596885	0.00596885	0.0142055					Rack1/Myh9/Tra2b/Trem2/Aqp4/Lrp5/Ncf2/Casp6/Hnf1a/Ucp2/Icam1/Pck2	12
GO:0098739	import across plasma membrane	12/713	209/28905	0.0574163	2.32765	3.06343	0.00596885	0.00596885	0.0142055					Slc1a5/Lrrc8a/Cav1/Slc17a8/Gfap/Slc15a3/Itgb1/Lcn2/Slc2a1/Slc15a4/Slc7a2/Kcnj2	12
GO:1901605	alpha-amino acid metabolic process	12/713	209/28905	0.0574163	2.32765	3.06343	0.00596885	0.00596885	0.0142055					Plod3/Ggt1/Tph2/Gfpt2/Nit2/Psat1/Tdo2/Gpt2/Ucp2/Aspg/P4ha3/Cyp2d22	12
GO:0006929	substrate-dependent cell migration	4/713	30/28905	0.133333	5.40533	3.83918	0.00604333	0.00604333	0.0143485					Pdgfb/Fn1/Ptprc/Cspg4	4
GO:0061484	hematopoietic stem cell homeostasis	4/713	30/28905	0.133333	5.40533	3.83918	0.00604333	0.00604333	0.0143485					Tcirg1/Crispld1/Arhgef5/P2ry14	4
GO:1900368	regulation of post-transcriptional gene silencing by regulatory ncRNA	4/713	30/28905	0.133333	5.40533	3.83918	0.00604333	0.00604333	0.0143485					Tgfb1/Bmp4/Hnf1a/Zfp36	4
GO:0050890	cognition	18/713	376/28905	0.0478723	1.94074	2.92	0.00609307	0.00609307	0.0144551					Itga5/Apoe/Psen2/Slc2a4/Slc6a4/Rapgef3/Trem2/Itgb1/Casp1/Lcn2/Il1b/Tlr2/Ntrk1/S100b/Neurod2/Tifab/Cx3cr1/Pirb	18
GO:0019362	pyridine nucleotide metabolic process	11/713	184/28905	0.0597826	2.42359	3.08073	0.0061857	0.0061857	0.0146633					Ncf1/Myc/Ncf2/Aldob/Hnf1a/Qprt/Pgls/Ucp2/Dcxr/Fmo2/Pck2	11
GO:0071333	cellular response to glucose stimulus	10/713	159/28905	0.0628931	2.54968	3.11612	0.00625997	0.00625997	0.0148275					Rack1/Myh9/Tra2b/Trem2/Aqp4/Lrp5/Hnf1a/Ucp2/Icam1/Pck2	10
GO:0002637	regulation of immunoglobulin production	8/713	111/28905	0.0720721	2.9218	3.22611	0.00629229	0.00629229	0.0148805					Stat6/Tgfb1/Cd28/Ptprc/Xcl1/Fcgr2b/Slc15a4/Cd22	8
GO:0090316	positive regulation of intracellular protein transport	8/713	111/28905	0.0720721	2.9218	3.22611	0.00629229	0.00629229	0.0148805					Tgfb1/Rapgef3/Hcls1/Rbm22/Rab29/Tnfrsf1a/Cd81/Zc3h12a	8
GO:0001562	response to protozoan	5/713	48/28905	0.104167	4.22291	3.55389	0.00642595	0.00642595	0.0151726					Slc11a1/Ccdc88b/Bcl3/Tlr12/Irgm2	5
GO:0001990	regulation of systemic arterial blood pressure by hormone	5/713	48/28905	0.104167	4.22291	3.55389	0.00642595	0.00642595	0.0151726					Cyba/Rhoa/Edn3/Hsd11b2/Kcnn4	5
GO:0071248	cellular response to metal ion	11/713	185/28905	0.0594595	2.41048	3.06071	0.00643487	0.00643487	0.0151817					Hmox1/Nfe2l2/Slc11a1/Fn1/Mt2/Mt1/Akr1c14/Cebpa/Neurod2/Itpkb/Hvcn1	11
GO:0032386	regulation of intracellular transport	15/713	293/28905	0.0511945	2.07543	2.94239	0.00652013	0.00652013	0.0153422					Tgfb1/Derl3/Bmp4/Lcp1/Rapgef3/Hcls1/Rbm22/Ehd1/Rab29/Tnfrsf1a/Msn/Anxa2/Sh3glb1/Cd81/Zc3h12a	15
GO:0001977	renal system process involved in regulation of blood volume	3/713	16/28905	0.1875	7.60124	4.2003	0.00658496	0.00658496	0.0153422					Pdgfb/Cyba/Hsd11b2	3
GO:0002467	germinal center formation	3/713	16/28905	0.1875	7.60124	4.2003	0.00658496	0.00658496	0.0153422					Klhl6/Adam17/Bcl3	3
GO:0019184	nonribosomal peptide biosynthetic process	3/713	16/28905	0.1875	7.60124	4.2003	0.00658496	0.00658496	0.0153422					Ggt5/Ggt1/Nfe2l2	3
GO:0023035	CD40 signaling pathway	3/713	16/28905	0.1875	7.60124	4.2003	0.00658496	0.00658496	0.0153422					Itga5/Trem2/Itgb1	3
GO:0034162	toll-like receptor 9 signaling pathway	3/713	16/28905	0.1875	7.60124	4.2003	0.00658496	0.00658496	0.0153422					Pik3ap1/Slc15a4/Unc93b1	3
GO:0042428	serotonin metabolic process	3/713	16/28905	0.1875	7.60124	4.2003	0.00658496	0.00658496	0.0153422					Tph2/Fev/Cyp2d22	3
GO:0045346	regulation of MHC class II biosynthetic process	3/713	16/28905	0.1875	7.60124	4.2003	0.00658496	0.00658496	0.0153422					Spi1/Tmem106a/Tlr4	3
GO:0051044	positive regulation of membrane protein ectodomain proteolysis	3/713	16/28905	0.1875	7.60124	4.2003	0.00658496	0.00658496	0.0153422					Apoe/Il1b/Tnfrsf1b	3
GO:0060732	positive regulation of inositol phosphate biosynthetic process	3/713	16/28905	0.1875	7.60124	4.2003	0.00658496	0.00658496	0.0153422					Myh9/P2ry6/Mas1	3
GO:0071294	cellular response to zinc ion	3/713	16/28905	0.1875	7.60124	4.2003	0.00658496	0.00658496	0.0153422					Mt2/Mt1/Hvcn1	3
GO:0072109	glomerular mesangium development	3/713	16/28905	0.1875	7.60124	4.2003	0.00658496	0.00658496	0.0153422					Pdgfb/Bmp4/C3ar1	3
GO:1900119	positive regulation of execution phase of apoptosis	3/713	16/28905	0.1875	7.60124	4.2003	0.00658496	0.00658496	0.0153422					Sirt2/Tnfrsf1a/Zc3h12a	3
GO:1903798	regulation of miRNA processing	3/713	16/28905	0.1875	7.60124	4.2003	0.00658496	0.00658496	0.0153422					Tgfb1/Bmp4/Hnf1a	3
GO:1904748	regulation of apoptotic process involved in development	3/713	16/28905	0.1875	7.60124	4.2003	0.00658496	0.00658496	0.0153422					Tnfrsf1b/Tnfrsf1a/Foxc1	3
GO:1905906	regulation of amyloid fibril formation	3/713	16/28905	0.1875	7.60124	4.2003	0.00658496	0.00658496	0.0153422					Apoe/Clu/Trem2	3
GO:0001954	positive regulation of cell-matrix adhesion	6/713	68/28905	0.0882353	3.57706	3.38348	0.00661236	0.00661236	0.0153702					Rin2/Csf1/Sdc4/Myh9/Efemp2/Ccl21b	6
GO:0030837	negative regulation of actin filament polymerization	6/713	68/28905	0.0882353	3.57706	3.38348	0.00661236	0.00661236	0.0153702					Tlr2/Kank1/Kank3/Tmsb4x/Capg/Tmod3	6
GO:0042551	neuron maturation	6/713	68/28905	0.0882353	3.57706	3.38348	0.00661236	0.00661236	0.0153702					Pdgfb/C3/Cspg4/C1qa/Scarf1/Fev	6
GO:0007265	Ras protein signal transduction	8/713	112/28905	0.0714286	2.89571	3.19668	0.00663398	0.00663398	0.0153965					Csf1/Rapgef3/Iqgap3/Ntrk1/Itpkb/Rgl3/Rasal3/Dok1	8
GO:0016525	negative regulation of angiogenesis	8/713	112/28905	0.0714286	2.89571	3.19668	0.00663398	0.00663398	0.0153965					Stard13/Cnmd/Rela/Emilin1/Tie1/Stab1/Foxc1/Ecscr	8
GO:0010976	positive regulation of neuron projection development	13/713	239/28905	0.0543933	2.2051	2.97509	0.00672532	0.00672532	0.0155964					Apoe/Hspb1/Ranbp1/Nfe2l2/Bmp4/Ehd1/Ankrd1/Itgb1/Ntrk1/Grn/Scarf1/Lyn/Adam17	13
GO:0006027	glycosaminoglycan catabolic process	4/713	31/28905	0.129032	5.23096	3.74824	0.00680548	0.00680548	0.0156729					Tgfb1/Hexa/Gusb/Pglyrp1	4
GO:0033688	regulation of osteoblast proliferation	4/713	31/28905	0.129032	5.23096	3.74824	0.00680548	0.00680548	0.0156729					Rhoa/Lrp5/Hpse/Tmem119	4
GO:0043276	anoikis	4/713	31/28905	0.129032	5.23096	3.74824	0.00680548	0.00680548	0.0156729					Itga5/Cav1/Pdk4/Itgb1	4
GO:0045830	positive regulation of isotype switching	4/713	31/28905	0.129032	5.23096	3.74824	0.00680548	0.00680548	0.0156729					Stat6/Tgfb1/Cd28/Ptprc	4
GO:0048266	behavioral response to pain	4/713	31/28905	0.129032	5.23096	3.74824	0.00680548	0.00680548	0.0156729					Runx1/Ntrk1/Git2/Vwa1	4
GO:0050858	negative regulation of antigen receptor-mediated signaling pathway	4/713	31/28905	0.129032	5.23096	3.74824	0.00680548	0.00680548	0.0156729					Ptpn6/Laptm5/Cd22/Lgals3	4
GO:0060147	regulation of post-transcriptional gene silencing	4/713	31/28905	0.129032	5.23096	3.74824	0.00680548	0.00680548	0.0156729					Tgfb1/Bmp4/Hnf1a/Zfp36	4
GO:1900017	positive regulation of cytokine production involved in inflammatory response	4/713	31/28905	0.129032	5.23096	3.74824	0.00680548	0.00680548	0.0156729					Il17ra/Tlr4/Ticam1/Clec7a	4
GO:1902932	positive regulation of alcohol biosynthetic process	4/713	31/28905	0.129032	5.23096	3.74824	0.00680548	0.00680548	0.0156729					Myh9/Fgf1/P2ry6/Mas1	4
GO:0071331	cellular response to hexose stimulus	10/713	161/28905	0.0621118	2.51801	3.07167	0.00681786	0.00681786	0.0156893					Rack1/Myh9/Tra2b/Trem2/Aqp4/Lrp5/Hnf1a/Ucp2/Icam1/Pck2	10
GO:0009408	response to heat	7/713	90/28905	0.0777778	3.15311	3.25341	0.00689067	0.00689067	0.0158447					Hspb1/Hmox1/Il1r1/Fgf1/Hspb6/Hspa1b/Hspa1a	7
GO:0007163	establishment or maintenance of cell polarity	13/713	240/28905	0.0541667	2.19592	2.95863	0.0069554	0.0069554	0.0159599					Tcirg1/Rhoa/Myh9/Ndc80/Itgb1/Msn/Kank1/Rhoj/Dock8/Pdlim1/Sipa1/Rhog/Ccl21b	13
GO:0043281	regulation of cysteine-type endopeptidase activity involved in apoptotic process	11/713	187/28905	0.0588235	2.3847	3.02108	0.00695675	0.00695675	0.0159599					Ctsd/Rack1/Myc/Xdh/Casp1/Laptm5/Pycard/Nod1/Naip5/Clec7a/Hspa1b	11
GO:1903531	negative regulation of secretion by cell	11/713	187/28905	0.0588235	2.3847	3.02108	0.00695675	0.00695675	0.0159599					Spi1/Apoe/Hmox1/Il1b/Edn3/Tnfrsf1b/Tnfrsf1a/Rab11fip1/Ucp2/Cd84/Entpd1	11
GO:0015844	monoamine transport	8/713	113/28905	0.0707965	2.87009	3.16757	0.00698953	0.00698953	0.0160228					Slc6a4/Tgm2/Entpd1/Lgals3/Fev/Fcer1g/Fcgr3/Slc18a3	8
GO:0034205	amyloid-beta formation	5/713	49/28905	0.102041	4.13673	3.49477	0.00701399	0.00701399	0.0160542					Apoe/Psen2/Clu/Rela/Gsap	5
GO:1902041	regulation of extrinsic apoptotic signaling pathway via death domain receptors	5/713	49/28905	0.102041	4.13673	3.49477	0.00701399	0.00701399	0.0160542					Hmox1/Psen2/Icam1/Lgals3/Hmgb2	5
GO:0006936	muscle contraction	16/713	324/28905	0.0493827	2.00197	2.88437	0.00707398	0.00707398	0.0161792					Sulf2/Cav1/Rhoa/Psen2/Ncf1/Map2k3/Bdkrb2/Edn3/Tnni2/Tpm4/Fxyd1/Kcnj2/Zc3h12a/Cxcr4/Tifab/Tmod3	16
GO:0070231	T cell apoptotic process	6/713	69/28905	0.0869565	3.52521	3.33977	0.00709473	0.00709473	0.0162016					Cd274/Bmp4/Pdcd1/Lgals3/Dock8/Bcl3	6
GO:0070613	regulation of protein processing	6/713	69/28905	0.0869565	3.52521	3.33977	0.00709473	0.00709473	0.0162016					Ctsz/Plau/Myh9/Plat/Ctla2a/Cst7	6
GO:0006633	fatty acid biosynthetic process	10/713	162/28905	0.0617284	2.50247	3.0497	0.00711087	0.00711087	0.0162016					Sirt2/Lpl/Pdk4/Cd74/Il1b/Hnf1a/Hpgds/Acsm5/Abcd1/Ptges	10
GO:0071326	cellular response to monosaccharide stimulus	10/713	162/28905	0.0617284	2.50247	3.0497	0.00711087	0.00711087	0.0162016					Rack1/Myh9/Tra2b/Trem2/Aqp4/Lrp5/Hnf1a/Ucp2/Icam1/Pck2	10
GO:2000058	regulation of ubiquitin-dependent protein catabolic process	10/713	162/28905	0.0617284	2.50247	3.0497	0.00711087	0.00711087	0.0162016					Cdc20/Psen2/Sirt2/Rack1/Sumo2/Pbk/Clu/Laptm5/Hspa1b/Hspa1a	10
GO:0002088	lens development in camera-type eye	7/713	91/28905	0.0769231	3.11846	3.21884	0.00731032	0.00731032	0.0166307					Tgfb1/Meis1/Bmp4/Vim/Tgfbr2/Bfsp2/Maf	7
GO:0045665	negative regulation of neuron differentiation	7/713	91/28905	0.0769231	3.11846	3.21884	0.00731032	0.00731032	0.0166307					Cav1/Rhoa/Meis1/Slc6a4/Itgb1/Il1b/Notch3	7
GO:2000181	negative regulation of blood vessel morphogenesis	8/713	114/28905	0.0701754	2.84491	3.13877	0.00735928	0.00735928	0.0167294					Stard13/Cnmd/Rela/Emilin1/Tie1/Stab1/Foxc1/Ecscr	8
GO:0009636	response to toxic substance	9/713	138/28905	0.0652174	2.64391	3.07845	0.00737308	0.00737308	0.016748					Nfe2l2/Slc6a4/Slc11a1/Prdx6/Lcn2/Mt2/Mt1/Ephx1/Abcb1a	9
GO:0016051	carbohydrate biosynthetic process	12/713	215/28905	0.055814	2.2627	2.95538	0.00741657	0.00741657	0.016834					Pdgfb/Tgfb1/Mpdu1/Plek/Myh9/B4galt1/Gpt2/Has3/Gulo/Pck2/P2ry6/Mas1	12
GO:0050714	positive regulation of protein secretion	11/713	189/28905	0.0582011	2.35947	2.98194	0.00751114	0.00751114	0.0170358					Tgfb1/Myh9/Trem2/Ankrd1/Serp1/Tlr2/Nkx6-1/Tlr4/Pck2/Hcar2/Kcnn4	11
GO:0140014	mitotic nuclear division	14/713	270/28905	0.0518519	2.10207	2.89337	0.00755945	0.00755945	0.0171075					Pdgfb/Tgfb1/Ranbp1/Cdc20/Rhoa/Bmp4/Ndc80/Cep192/Cd28/Il1b/Edn3/Mki67/Hspa1b/Hspa1a	14
GO:0010656	negative regulation of muscle cell apoptotic process	6/713	70/28905	0.0857143	3.47485	3.29685	0.00760204	0.00760204	0.0171075					Hmox1/Cav1/Nfe2l2/Rapgef3/Hspb6/Zc3h12a	6
GO:0097006	regulation of plasma lipoprotein particle levels	6/713	70/28905	0.0857143	3.47485	3.29685	0.00760204	0.00760204	0.0171075					Apoe/Lpl/Trem2/Ehd1/Msr1/Anxa2	6
GO:0001516	prostaglandin biosynthetic process	4/713	32/28905	0.125	5.0675	3.66115	0.00762857	0.00762857	0.0171075					Cd74/Il1b/Hpgds/Ptges	4
GO:0034505	tooth mineralization	4/713	32/28905	0.125	5.0675	3.66115	0.00762857	0.00762857	0.0171075					Tcirg1/Tgfb1/Fam20a/Cnnm4	4
GO:0035455	response to interferon-alpha	4/713	32/28905	0.125	5.0675	3.66115	0.00762857	0.00762857	0.0171075					Myc/Ifitm1/Plscr1/Ifitm2	4
GO:0046457	prostanoid biosynthetic process	4/713	32/28905	0.125	5.0675	3.66115	0.00762857	0.00762857	0.0171075					Cd74/Il1b/Hpgds/Ptges	4
GO:0048535	lymph node development	4/713	32/28905	0.125	5.0675	3.66115	0.00762857	0.00762857	0.0171075					Tgfb1/Cxcl13/Ltbr/Cd248	4
GO:0060586	multicellular organismal-level iron ion homeostasis	4/713	32/28905	0.125	5.0675	3.66115	0.00762857	0.00762857	0.0171075					Naglu/Hmox1/Slc11a1/Cybrd1	4
GO:0060966	regulation of gene silencing by regulatory ncRNA	4/713	32/28905	0.125	5.0675	3.66115	0.00762857	0.00762857	0.0171075					Tgfb1/Bmp4/Hnf1a/Zfp36	4
GO:0071354	cellular response to interleukin-6	4/713	32/28905	0.125	5.0675	3.66115	0.00762857	0.00762857	0.0171075					Spi1/Rela/Cebpa/Sbno2	4
GO:0071605	monocyte chemotactic protein-1 production	4/713	32/28905	0.125	5.0675	3.66115	0.00762857	0.00762857	0.0171075					Il1b/Cd84/Kcnn4/Clec7a	4
GO:0071637	regulation of monocyte chemotactic protein-1 production	4/713	32/28905	0.125	5.0675	3.66115	0.00762857	0.00762857	0.0171075					Il1b/Cd84/Kcnn4/Clec7a	4
GO:0097205	renal filtration	4/713	32/28905	0.125	5.0675	3.66115	0.00762857	0.00762857	0.0171075					Pdgfb/Cyba/Sulf2/Rhpn2	4
GO:2000629	negative regulation of miRNA metabolic process	4/713	32/28905	0.125	5.0675	3.66115	0.00762857	0.00762857	0.0171075					Pdgfb/Tgfb1/Bmp4/Rela	4
GO:0042092	type 2 immune response	5/713	50/28905	0.1	4.054	3.43719	0.00763858	0.00763858	0.0171172					Stat6/Cd74/Xcl1/Cd81/Bcl3	5
GO:0008286	insulin receptor signaling pathway	9/713	139/28905	0.0647482	2.62489	3.05388	0.00771635	0.00771635	0.0172785					Ctsd/Pdk4/Rela/Slc2a8/Il1b/Kank1/Inppl1/Tns2/Socs3	9
GO:0042310	vasoconstriction	8/713	115/28905	0.0695652	2.82017	3.11029	0.00774358	0.00774358	0.0173135					Pdgfb/Cav1/Rhoa/Slc6a4/Bdkrb2/Itgb1/Edn3/Icam1	8
GO:1901343	negative regulation of vasculature development	8/713	115/28905	0.0695652	2.82017	3.11029	0.00774358	0.00774358	0.0173135					Stard13/Cnmd/Rela/Emilin1/Tie1/Stab1/Foxc1/Ecscr	8
GO:0001921	positive regulation of receptor recycling	3/713	17/28905	0.176471	7.15411	4.03638	0.00785111	0.00785111	0.0174237					Psen2/Rab29/Anxa2	3
GO:0010755	regulation of plasminogen activation	3/713	17/28905	0.176471	7.15411	4.03638	0.00785111	0.00785111	0.0174237					Ctsz/Plau/Plat	3
GO:0015802	basic amino acid transport	3/713	17/28905	0.176471	7.15411	4.03638	0.00785111	0.00785111	0.0174237					Slc11a1/Slc15a4/Slc7a2	3
GO:0048302	regulation of isotype switching to IgG isotypes	3/713	17/28905	0.176471	7.15411	4.03638	0.00785111	0.00785111	0.0174237					Cd28/Ptprc/Slc15a4	3
GO:0061158	3'-UTR-mediated mRNA destabilization	3/713	17/28905	0.176471	7.15411	4.03638	0.00785111	0.00785111	0.0174237					Zc3h12d/Zc3h12a/Zfp36	3
GO:0070920	regulation of regulatory ncRNA processing	3/713	17/28905	0.176471	7.15411	4.03638	0.00785111	0.00785111	0.0174237					Tgfb1/Bmp4/Hnf1a	3
GO:0070942	neutrophil mediated cytotoxicity	3/713	17/28905	0.176471	7.15411	4.03638	0.00785111	0.00785111	0.0174237					Ncf1/Pomc/Cxcl1	3
GO:0098792	xenophagy	3/713	17/28905	0.176471	7.15411	4.03638	0.00785111	0.00785111	0.0174237					Tlr2/Nod1/Irgm2	3
GO:2001028	positive regulation of endothelial cell chemotaxis	3/713	17/28905	0.176471	7.15411	4.03638	0.00785111	0.00785111	0.0174237					Pdgfb/Hspb1/Smoc2	3
GO:2001171	positive regulation of ATP biosynthetic process	3/713	17/28905	0.176471	7.15411	4.03638	0.00785111	0.00785111	0.0174237					Myc/Trem2/Hnf1a	3
GO:0006401	RNA catabolic process	15/713	300/28905	0.05	2.027	2.84361	0.00802086	0.00802086	0.0177873					Pabpc1/Slc11a1/Traf5/Vim/Patl2/Tnfrsf1b/Ybx1/Slfn8/Zc3h12d/Apobec1/Ikbke/Zc3h12a/Tent5c/Zfp36/Slfn2	15
GO:0009612	response to mechanical stimulus	11/713	191/28905	0.0575916	2.33476	2.9433	0.00809935	0.00809935	0.0179347					Cnn2/Cav1/Myc/Ankrd1/Rela/Ntrk1/Chrna5/Tlr4/Usp53/Cxcr4/Tifab	11
GO:0050792	regulation of viral process	11/713	191/28905	0.0575916	2.33476	2.9433	0.00809935	0.00809935	0.0179347					Top2a/Cd74/Fam111a/Ifitm1/Plscr1/Trim56/Zfp36/Cxcr4/Ch25h/Ifitm2/Lgals1	11
GO:0030968	endoplasmic reticulum unfolded protein response	6/713	71/28905	0.084507	3.42591	3.25471	0.00813497	0.00813497	0.0179511					Derl3/Nfe2l2/Cdk5rap3/Bfar/Casp12/Serp1	6
GO:0098754	detoxification	6/713	71/28905	0.084507	3.42591	3.25471	0.00813497	0.00813497	0.0179511					Nfe2l2/Slc11a1/Prdx6/Mt2/Mt1/Abcb1a	6
GO:1902475	L-alpha-amino acid transmembrane transport	6/713	71/28905	0.084507	3.42591	3.25471	0.00813497	0.00813497	0.0179511					Slc1a5/Slc17a8/Itgb1/Slc11a1/Slc15a4/Slc7a2	6
GO:0006641	triglyceride metabolic process	8/713	116/28905	0.0689655	2.79586	3.08212	0.00814276	0.00814276	0.0179511					Apoe/Cav1/Lpl/C3/Pnpla2/Agpat2/Apobec1/Pck2	8
GO:0045666	positive regulation of neuron differentiation	8/713	116/28905	0.0689655	2.79586	3.08212	0.00814276	0.00814276	0.0179511					Rhoa/Bnip2/Bmp4/Itgb1/S100b/Nkx6-1/Neurod2/Tgif1	8
GO:0048525	negative regulation of viral process	8/713	116/28905	0.0689655	2.79586	3.08212	0.00814276	0.00814276	0.0179511					Cd74/Fam111a/Ifitm1/Plscr1/Trim56/Zfp36/Ch25h/Ifitm2	8
GO:0045664	regulation of neuron differentiation	13/713	245/28905	0.0530612	2.1511	2.87752	0.00820097	0.00820097	0.0180505					Cav1/Rhoa/Bnip2/Meis1/Slc6a4/Bmp4/Itgb1/Il1b/S100b/Nkx6-1/Notch3/Neurod2/Tgif1	13
GO:0015914	phospholipid transport	7/713	93/28905	0.0752688	3.0514	3.15112	0.00820593	0.00820593	0.0180505					Apoe/Atp10a/Plscr1/Plscr2/Abcb1a/Kcnn4/Plscr5	7
GO:0060395	SMAD protein signal transduction	7/713	93/28905	0.0752688	3.0514	3.15112	0.00820593	0.00820593	0.0180505					Tgfb1/Bmp4/Ucma/Eng/Emilin1/Tgfbr2/Nup93	7
GO:0097300	programmed necrotic cell death	5/713	51/28905	0.0980392	3.97451	3.3811	0.00830083	0.00830083	0.0182458					Irf3/Cav1/Casp1/Casp6/Birc3	5
GO:0007043	cell-cell junction assembly	10/713	166/28905	0.060241	2.44217	2.96343	0.00838143	0.00838143	0.0183915					Ramp2/Lsr/Esam/Rhoc/Cav1/Rhoa/Myo1c/Itgb1/Il1b/Cd9	10
GO:0046474	glycerophospholipid biosynthetic process	10/713	166/28905	0.060241	2.44217	2.96343	0.00838143	0.00838143	0.0183915					Pdgfb/Pdgfa/Agpat2/Pld1/Plscr1/Inppl1/Lpcat2/Sh3glb1/Itpkb/Socs3	10
GO:0003002	regionalization	20/713	448/28905	0.0446429	1.80982	2.74722	0.00838553	0.00838553	0.0183915					Pax3/Psen2/Bmp4/Bmp1/Tra2b/C3/Lrp5/Ifitm1/Eng/Pax7/Itgam/Tgfbr2/Foxh1/Fgf1/C1qa/Daam2/Alx4/Tgif1/Tifab/Foxc1	20
GO:0045662	negative regulation of myoblast differentiation	4/713	33/28905	0.121212	4.91394	3.57761	0.0085145	0.0085145	0.0185926					Tgfb1/Id3/Ccl9/Bmp4	4
GO:0072574	hepatocyte proliferation	4/713	33/28905	0.121212	4.91394	3.57761	0.0085145	0.0085145	0.0185926					Sulf2/Plau/Mki67/Fgf1	4
GO:0072575	epithelial cell proliferation involved in liver morphogenesis	4/713	33/28905	0.121212	4.91394	3.57761	0.0085145	0.0085145	0.0185926					Sulf2/Plau/Mki67/Fgf1	4
GO:1901797	negative regulation of signal transduction by p53 class mediator	4/713	33/28905	0.121212	4.91394	3.57761	0.0085145	0.0085145	0.0185926					Pttg1ip/Bdkrb2/Cd74/Sh3glb1	4
GO:2000108	positive regulation of leukocyte apoptotic process	4/713	33/28905	0.121212	4.91394	3.57761	0.0085145	0.0085145	0.0185926					Cd274/Myc/Pdcd1/Lyn	4
GO:2000352	negative regulation of endothelial cell apoptotic process	4/713	33/28905	0.121212	4.91394	3.57761	0.0085145	0.0085145	0.0185926					Ramp2/Angptl4/Nfe2l2/Icam1	4
GO:0042177	negative regulation of protein catabolic process	8/713	117/28905	0.0683761	2.77196	3.05424	0.00855717	0.00855717	0.0186721					Timp1/Sirt2/Ctsa/Cdk5rap3/Pbk/Rela/Cst3/Anxa2	8
GO:0046718	symbiont entry into host cell	7/713	94/28905	0.0744681	3.01893	3.11794	0.00868284	0.00868284	0.0189297					Cav1/Cd74/Ifitm1/Trim56/Ch25h/Ifitm2/Lgals1	7
GO:0048286	lung alveolus development	6/713	72/28905	0.0833333	3.37833	3.21332	0.00869422	0.00869422	0.0189297					Tgfb1/Psen2/Nkiras2/Gh/Bmp4/Pdgfa	6
GO:0060986	endocrine hormone secretion	6/713	72/28905	0.0833333	3.37833	3.21332	0.00869422	0.00869422	0.0189297					Pomc/Runx1/Il1b/Spp1/Rab11fip1/Hcar2	6
GO:0051260	protein homooligomerization	11/713	193/28905	0.0569948	2.31057	2.90514	0.00872271	0.00872271	0.0189642					Slc1a5/Steap4/Gsdmd/Aqp4/Ehd1/Tdo2/Pycard/Card11/Tgm2/Kcnj2/Vwa1	11
GO:0072524	pyridine-containing compound metabolic process	11/713	193/28905	0.0569948	2.31057	2.90514	0.00872271	0.00872271	0.0189642					Ncf1/Myc/Ncf2/Aldob/Hnf1a/Qprt/Pgls/Ucp2/Dcxr/Fmo2/Pck2	11
GO:0002377	immunoglobulin production	14/713	275/28905	0.0509091	2.06385	2.81902	0.00880555	0.00880555	0.0191304					Icosl/Tcirg1/Stat6/Tgfb1/Cd28/Ptprc/Xcl1/Fcgr2b/Slc15a4/Cd22/Nfkbiz/Card11/Lax1/H2-Ab1	14
GO:0017015	regulation of transforming growth factor beta receptor signaling pathway	9/713	142/28905	0.0633803	2.56943	2.98147	0.00881949	0.00881949	0.0191427					Tgfb1/Eng/Hdac1/Htra3/Emilin1/Dnm2/Cd109/Nrros/Adam17	9
GO:0016032	viral process	16/713	332/28905	0.0481928	1.95373	2.77958	0.00882405	0.00882405	0.0191427					Apoe/Cav1/Top2a/Cd74/Fam111a/Ifitm1/Hdac1/Plscr1/Icam1/Zc3h12a/Trim56/Zfp36/Cxcr4/Ch25h/Ifitm2/Lgals1	16
GO:0039531	regulation of cytoplasmic pattern recognition receptor signaling pathway	8/713	118/28905	0.0677966	2.74847	3.02665	0.00898716	0.00898716	0.0194578					Cav1/Sirt2/Trem2/Slc15a3/Slc15a4/Casp4/Tlr4/Irgm2	8
GO:1905477	positive regulation of protein localization to membrane	8/713	118/28905	0.0677966	2.74847	3.02665	0.00898716	0.00898716	0.0194578					Myo1c/Rack1/Trem2/Itgb1/Itgam/Cd81/Lgals3/Rhog	8
GO:0010762	regulation of fibroblast migration	5/713	52/28905	0.0961538	3.89807	3.32642	0.00900181	0.00900181	0.0194578					Pdgfb/Tgfb1/Sdc4/Itgb1/Arhgap4	5
GO:0042304	regulation of fatty acid biosynthetic process	5/713	52/28905	0.0961538	3.89807	3.32642	0.00900181	0.00900181	0.0194578					Sirt2/Pdk4/Cd74/Il1b/Abcd1	5
GO:0050974	detection of mechanical stimulus involved in sensory perception	5/713	52/28905	0.0961538	3.89807	3.32642	0.00900181	0.00900181	0.0194578					Myc/Ntrk1/Chrna5/Tlr4/Cxcr4	5
GO:0032273	positive regulation of protein polymerization	7/713	95/28905	0.0736842	2.98716	3.0852	0.00917979	0.00917979	0.0197393					Cav1/Rhoa/Tppp3/Myo1c/Pycard/Icam1/Ccl21b	7
GO:0046165	alcohol biosynthetic process	9/713	143/28905	0.0629371	2.55147	2.95775	0.00921253	0.00921253	0.0197393					Apoe/Plek/Myh9/Fgf1/Ephx1/Itpkb/Pck2/P2ry6/Mas1	9
GO:1903322	positive regulation of protein modification by small protein conjugation or removal	9/713	143/28905	0.0629371	2.55147	2.95775	0.00921253	0.00921253	0.0197393					Cdc20/Cav1/Pttg1ip/Cdk5rap3/Sumo2/Laptm5/Birc3/Zc3h12a/Ticam1	9
GO:0002830	positive regulation of type 2 immune response	3/713	18/28905	0.166667	6.75666	3.88523	0.0092508	0.0092508	0.0197393					Cd74/Xcl1/Cd81	3
GO:0032604	granulocyte macrophage colony-stimulating factor production	3/713	18/28905	0.166667	6.75666	3.88523	0.0092508	0.0092508	0.0197393					Slamf9/Il1b/Cd84	3
GO:0032966	negative regulation of collagen biosynthetic process	3/713	18/28905	0.166667	6.75666	3.88523	0.0092508	0.0092508	0.0197393					Rapgef3/Fn1/Emilin1	3
GO:0033631	cell-cell adhesion mediated by integrin	3/713	18/28905	0.166667	6.75666	3.88523	0.0092508	0.0092508	0.0197393					Itga5/Cxcl13/Fermt3	3
GO:0043217	myelin maintenance	3/713	18/28905	0.166667	6.75666	3.88523	0.0092508	0.0092508	0.0197393					Clu/Abcd1/Cxcr4	3
GO:0048291	isotype switching to IgG isotypes	3/713	18/28905	0.166667	6.75666	3.88523	0.0092508	0.0092508	0.0197393					Cd28/Ptprc/Slc15a4	3
GO:0048385	regulation of retinoic acid receptor signaling pathway	3/713	18/28905	0.166667	6.75666	3.88523	0.0092508	0.0092508	0.0197393					Akr1c14/Tgif1/Dhrs3	3
GO:0050855	regulation of B cell receptor signaling pathway	3/713	18/28905	0.166667	6.75666	3.88523	0.0092508	0.0092508	0.0197393					Cd22/Cd81/Lyn	3
GO:0060263	regulation of respiratory burst	3/713	18/28905	0.166667	6.75666	3.88523	0.0092508	0.0092508	0.0197393					Ncf1/Grn/Clec7a	3
GO:0061042	vascular wound healing	3/713	18/28905	0.166667	6.75666	3.88523	0.0092508	0.0092508	0.0197393					Smoc2/Hpse/Cxcr4	3
GO:0070206	protein trimerization	3/713	18/28905	0.166667	6.75666	3.88523	0.0092508	0.0092508	0.0197393					Slc1a5/Steap4/Cd74	3
GO:0071280	cellular response to copper ion	3/713	18/28905	0.166667	6.75666	3.88523	0.0092508	0.0092508	0.0197393					Nfe2l2/Mt2/Mt1	3
GO:0080154	regulation of fertilization	3/713	18/28905	0.166667	6.75666	3.88523	0.0092508	0.0092508	0.0197393					Myh9/Tpst2/Plat	3
GO:0140131	positive regulation of lymphocyte chemotaxis	3/713	18/28905	0.166667	6.75666	3.88523	0.0092508	0.0092508	0.0197393					Cxcl13/Xcl1/Adam17	3
GO:1900221	regulation of amyloid-beta clearance	3/713	18/28905	0.166667	6.75666	3.88523	0.0092508	0.0092508	0.0197393					Apoe/Clu/Trem2	3
GO:0051341	regulation of oxidoreductase activity	6/713	73/28905	0.0821918	3.33205	3.17266	0.00928047	0.00928047	0.0197463					Apoe/Cav1/Aoc3/Eng/Il1b/Edn3	6
GO:0055008	cardiac muscle tissue morphogenesis	6/713	73/28905	0.0821918	3.33205	3.17266	0.00928047	0.00928047	0.0197463					Naglu/Tgfb1/Ankrd1/Eng/Foxh1/Foxc1	6
GO:1903317	regulation of protein maturation	6/713	73/28905	0.0821918	3.33205	3.17266	0.00928047	0.00928047	0.0197463					Ctsz/Plau/Myh9/Plat/Ctla2a/Cst7	6
GO:1905330	regulation of morphogenesis of an epithelium	6/713	73/28905	0.0821918	3.33205	3.17266	0.00928047	0.00928047	0.0197463					Tgfb1/Bmp4/Pdgfa/Lcn2/Itgax/Fgf1	6
GO:0031333	negative regulation of protein-containing complex assembly	10/713	169/28905	0.0591716	2.39881	2.90036	0.00944359	0.00944359	0.0200535					Sirt2/Clu/Trem2/Tlr2/Kank1/Kank3/Tmsb4x/Capg/Tmod3/Irgm2	10
GO:0034767	positive regulation of monoatomic ion transmembrane transport	10/713	169/28905	0.0591716	2.39881	2.90036	0.00944359	0.00944359	0.0200535					Cav1/Bmp4/Rapgef3/Trem2/Lcn2/Edn3/Fxyd1/Ctss/Abcb1a/Kcnj2	10
GO:0002726	positive regulation of T cell cytokine production	4/713	34/28905	0.117647	4.76941	3.49738	0.00946509	0.00946509	0.0200535					Il1r1/Xcl1/Il1b/Cd81	4
GO:0002828	regulation of type 2 immune response	4/713	34/28905	0.117647	4.76941	3.49738	0.00946509	0.00946509	0.0200535					Stat6/Cd74/Xcl1/Cd81	4
GO:0070741	response to interleukin-6	4/713	34/28905	0.117647	4.76941	3.49738	0.00946509	0.00946509	0.0200535					Spi1/Rela/Cebpa/Sbno2	4
GO:1904706	negative regulation of vascular associated smooth muscle cell proliferation	4/713	34/28905	0.117647	4.76941	3.49738	0.00946509	0.00946509	0.0200535					Hmox1/Cav1/Rhoa/Efemp2	4
GO:1901875	positive regulation of post-translational protein modification	9/713	144/28905	0.0625	2.53375	2.93423	0.00961867	0.00961867	0.0203501					Cdc20/Cav1/Pttg1ip/Cdk5rap3/Sumo2/Laptm5/Birc3/Zc3h12a/Ticam1	9
GO:2001056	positive regulation of cysteine-type endopeptidase activity	9/713	144/28905	0.0625	2.53375	2.93423	0.00961867	0.00961867	0.0203501					Ctsd/Rack1/Myc/Xdh/Casp1/Laptm5/Pycard/Nod1/Clec7a	9
GO:0030512	negative regulation of transforming growth factor beta receptor signaling pathway	7/713	96/28905	0.0729167	2.95604	3.05288	0.00969724	0.00969724	0.0205018					Hdac1/Htra3/Emilin1/Dnm2/Cd109/Nrros/Adam17	7
GO:0043403	skeletal muscle tissue regeneration	5/713	53/28905	0.0943396	3.82453	3.27308	0.00974257	0.00974257	0.0205396					Plau/Pax7/Cd9/Cd81/Fzd7	5
GO:0046456	icosanoid biosynthetic process	5/713	53/28905	0.0943396	3.82453	3.27308	0.00974257	0.00974257	0.0205396					Ggt5/Cd74/Il1b/Hpgds/Ptges	5
GO:0071385	cellular response to glucocorticoid stimulus	5/713	53/28905	0.0943396	3.82453	3.27308	0.00974257	0.00974257	0.0205396					Tgfb1/Bmp4/Pck2/Zfp36/Zfp764	5
GO:0141085	regulation of inflammasome-mediated signaling pathway	5/713	53/28905	0.0943396	3.82453	3.27308	0.00974257	0.00974257	0.0205396					Sirt2/Trem2/Casp4/Tlr4/Irgm2	5
GO:0008361	regulation of cell size	12/713	223/28905	0.0538117	2.18152	2.81677	0.00976027	0.00976027	0.0205624					Apoe/Lrrc8a/Rhoa/Plek/Rapgef3/Aqp4/Fn1/Iqgap3/Arhgap4/Dnm2/Nkx6-1/Kcnn4	12
GO:0030010	establishment of cell polarity	10/713	170/28905	0.0588235	2.3847	2.87963	0.00981956	0.00981956	0.0206582					Tcirg1/Rhoa/Myh9/Ndc80/Itgb1/Msn/Kank1/Dock8/Sipa1/Ccl21b	10
GO:0071322	cellular response to carbohydrate stimulus	10/713	170/28905	0.0588235	2.3847	2.87963	0.00981956	0.00981956	0.0206582					Rack1/Myh9/Tra2b/Trem2/Aqp4/Lrp5/Hnf1a/Ucp2/Icam1/Pck2	10
GO:0034340	response to type I interferon	6/713	74/28905	0.0810811	3.28702	3.13269	0.00989439	0.00989439	0.0207591					Irf3/Ifitm1/Ikbke/Trim56/Ch25h/Ifitm2	6
GO:0048662	negative regulation of smooth muscle cell proliferation	6/713	74/28905	0.0810811	3.28702	3.13269	0.00989439	0.00989439	0.0207591					Apoe/Hmox1/Cav1/Rhoa/Aif1/Efemp2	6
GO:0048678	response to axon injury	6/713	74/28905	0.0810811	3.28702	3.13269	0.00989439	0.00989439	0.0207591					Matn4/Trem2/Tyrobp/Grn/Scarf1/Adam17	6
GO:0071456	cellular response to hypoxia	8/713	120/28905	0.0666667	2.70266	2.97233	0.00989525	0.00989525	0.0207591					Tgfb1/Hif3a/Sirt2/Cybb/Nfe2l2/Slc2a4/Myc/Trem2	8
GO:1903844	regulation of cellular response to transforming growth factor beta stimulus	9/713	145/28905	0.062069	2.51627	2.91091	0.0100382	0.0100382	0.0210441					Tgfb1/Eng/Hdac1/Htra3/Emilin1/Dnm2/Cd109/Nrros/Adam17	9
GO:0051216	cartilage development	12/713	224/28905	0.0535714	2.17178	2.79985	0.0100896	0.0100896	0.0211371					Tgfb1/Sulf2/Epyc/Bmp4/Cnmd/Bmp1/Runx1/Col11a2/Rela/Pax7/Tgfbr2/Maf	12
GO:0048864	stem cell development	7/713	97/28905	0.0721649	2.92556	3.02098	0.0102357	0.0102357	0.0214131					Pax3/Bmp4/Fn1/Ptprc/Edn3/Nrtn/Foxc1	7
GO:1903312	negative regulation of mRNA metabolic process	7/713	97/28905	0.0721649	2.92556	3.02098	0.0102357	0.0102357	0.0214131					Slc11a1/Traf5/Ybx1/Apobec1/Ikbke/Tent5c/Zfp36	7
GO:0001794	type IIa hypersensitivity	4/713	35/28905	0.114286	4.63314	3.42022	0.0104821	0.0104821	0.021837					C3/Fcgr2b/Fcer1g/Fcgr3	4
GO:0002445	type II hypersensitivity	4/713	35/28905	0.114286	4.63314	3.42022	0.0104821	0.0104821	0.021837					C3/Fcgr2b/Fcer1g/Fcgr3	4
GO:0002719	negative regulation of cytokine production involved in immune response	4/713	35/28905	0.114286	4.63314	3.42022	0.0104821	0.0104821	0.021837					Acp5/Tgfb1/Hmox1/Vsir	4
GO:0002902	regulation of B cell apoptotic process	4/713	35/28905	0.114286	4.63314	3.42022	0.0104821	0.0104821	0.021837					Myc/Cd74/Pdcd1/Lyn	4
GO:0040036	regulation of fibroblast growth factor receptor signaling pathway	4/713	35/28905	0.114286	4.63314	3.42022	0.0104821	0.0104821	0.021837					Pdgfb/Sulf2/Smoc2/Itgb1	4
GO:0072539	T-helper 17 cell differentiation	4/713	35/28905	0.114286	4.63314	3.42022	0.0104821	0.0104821	0.021837					Tgfb1/Ly9/Nfkbiz/Zc3h12a	4
GO:0060541	respiratory system development	14/713	281/28905	0.0498221	2.01979	2.73185	0.0105089	0.0105089	0.0218637					Tgfb1/Plod3/Psen2/Ctsz/Nkiras2/Gh/Bmp4/Spdef/Pdgfa/Anxa2/Ctsh/Tgfbr2/Cebpa/Fgf1	14
GO:0042307	positive regulation of protein import into nucleus	5/713	54/28905	0.0925926	3.7537	3.22102	0.0105241	0.0105241	0.0218637					Tgfb1/Hcls1/Rbm22/Tnfrsf1a/Zc3h12a	5
GO:0048066	developmental pigmentation	5/713	54/28905	0.0925926	3.7537	3.22102	0.0105241	0.0105241	0.0218637					Pax3/Rab32/Mlph/Edn3/Hps4	5
GO:0051403	stress-activated MAPK cascade	5/713	54/28905	0.0925926	3.7537	3.22102	0.0105241	0.0105241	0.0218637					Pbk/Il1b/Nod1/Tlr4/Clec7a	5
GO:0002295	T-helper cell lineage commitment	3/713	19/28905	0.157895	6.40105	3.74517	0.0107868	0.0107868	0.0221799					Stat6/Tgfb1/Ly9	3
GO:0002921	negative regulation of humoral immune response	3/713	19/28905	0.157895	6.40105	3.74517	0.0107868	0.0107868	0.0221799					Ptpn6/Fcgr2b/A2m	3
GO:0010801	negative regulation of peptidyl-threonine phosphorylation	3/713	19/28905	0.157895	6.40105	3.74517	0.0107868	0.0107868	0.0221799					Sirt2/Ppef2/Hnf1a	3
GO:0030214	hyaluronan catabolic process	3/713	19/28905	0.157895	6.40105	3.74517	0.0107868	0.0107868	0.0221799					Tgfb1/Hexa/Gusb	3
GO:0032695	negative regulation of interleukin-12 production	3/713	19/28905	0.157895	6.40105	3.74517	0.0107868	0.0107868	0.0221799					Acp5/Tlr2/Cmklr1	3
GO:0045019	negative regulation of nitric oxide biosynthetic process	3/713	19/28905	0.157895	6.40105	3.74517	0.0107868	0.0107868	0.0221799					Acp5/Cav1/Zc3h12a	3
GO:0047484	regulation of response to osmotic stress	3/713	19/28905	0.157895	6.40105	3.74517	0.0107868	0.0107868	0.0221799					Bdkrb2/Abcb1a/Tifab	3
GO:0050665	hydrogen peroxide biosynthetic process	3/713	19/28905	0.157895	6.40105	3.74517	0.0107868	0.0107868	0.0221799					Cyba/Cybb/Ncf1	3
GO:0060033	anatomical structure regression	3/713	19/28905	0.157895	6.40105	3.74517	0.0107868	0.0107868	0.0221799					Spi1/Lrp5/Cd248	3
GO:1901160	primary amino compound metabolic process	3/713	19/28905	0.157895	6.40105	3.74517	0.0107868	0.0107868	0.0221799					Tph2/Fev/Cyp2d22	3
GO:1901862	negative regulation of muscle tissue development	3/713	19/28905	0.157895	6.40105	3.74517	0.0107868	0.0107868	0.0221799					Tgfb1/Sirt2/Bmp4	3
GO:1904406	negative regulation of nitric oxide metabolic process	3/713	19/28905	0.157895	6.40105	3.74517	0.0107868	0.0107868	0.0221799					Acp5/Cav1/Zc3h12a	3
GO:2000725	regulation of cardiac muscle cell differentiation	3/713	19/28905	0.157895	6.40105	3.74517	0.0107868	0.0107868	0.0221799					Tgfb1/Bmp4/Fzd7	3
GO:0035967	cellular response to topologically incorrect protein	7/713	98/28905	0.0714286	2.89571	2.98949	0.0107955	0.0107955	0.0221799					Cav1/Derl3/Nfe2l2/Cdk5rap3/Bfar/Casp12/Serp1	7
GO:0046683	response to organophosphorus	7/713	98/28905	0.0714286	2.89571	2.98949	0.0107955	0.0107955	0.0221799					Slc6a4/Rapgef3/Casp1/Il1b/Itpr2/Tlr7/P2ry6	7
GO:0006520	amino acid metabolic process	14/713	282/28905	0.0496454	2.01262	2.71754	0.0108163	0.0108163	0.0221799					Plod3/Ggt5/Ggt1/Tph2/Gfpt2/Nit2/Psat1/Tdo2/Gpt2/Ucp2/Aspg/P4ha3/Cyp2d22/Aarsd1	14
GO:0006486	protein glycosylation	11/713	199/28905	0.0552764	2.2409	2.79344	0.0108172	0.0108172	0.0221799					Plod3/Derl3/Gfpt2/Galnt15/B3gnt5/St6gal1/Poglut2/B4galt1/Galnt7/Gcnt1/St6galnac3	11
GO:0006575	cellular modified amino acid metabolic process	11/713	199/28905	0.0552764	2.2409	2.79344	0.0108172	0.0108172	0.0221799					Plod3/Ggt5/Ggt1/Nfe2l2/Ctsl/Pla2g2f/Hpgds/Pla2g15/Plscr1/P4ha3/Cpt1b	11
GO:0043413	macromolecule glycosylation	11/713	199/28905	0.0552764	2.2409	2.79344	0.0108172	0.0108172	0.0221799					Plod3/Derl3/Gfpt2/Galnt15/B3gnt5/St6gal1/Poglut2/B4galt1/Galnt7/Gcnt1/St6galnac3	11
GO:0002062	chondrocyte differentiation	8/713	122/28905	0.0655738	2.65836	2.91911	0.0108698	0.0108698	0.0222572					Tgfb1/Sulf2/Bmp4/Runx1/Col11a2/Rela/Tgfbr2/Maf	8
GO:0072009	nephron epithelium development	8/713	122/28905	0.0655738	2.65836	2.91911	0.0108698	0.0108698	0.0222572					Pdgfb/Tgfb1/Bmp4/Myc/Prom1/Lzts2/Fgf1/Foxc1	8
GO:0019058	viral life cycle	13/713	254/28905	0.0511811	2.07488	2.73633	0.0108795	0.0108795	0.0222618					Apoe/Cav1/Top2a/Cd74/Fam111a/Ifitm1/Plscr1/Icam1/Zc3h12a/Trim56/Ch25h/Ifitm2/Lgals1	13
GO:0030856	regulation of epithelial cell differentiation	10/713	173/28905	0.0578035	2.34335	2.81832	0.0110161	0.0110161	0.022526					Cav1/Sfrp4/Bmp4/Xdh/Il1b/Prom1/Tnfrsf1a/Zfp36/Cd109/Foxc1	10
GO:0003205	cardiac chamber development	11/713	200/28905	0.055	2.2297	2.77521	0.0112008	0.0112008	0.0228713					Naglu/Tgfb1/Bmp4/Eng/Tgfbr2/Dnm2/Foxh1/Cxcr4/Foxc1/Kif7/Dhrs3	11
GO:0006919	activation of cysteine-type endopeptidase activity involved in apoptotic process	6/713	76/28905	0.0789474	3.20052	3.05477	0.0112079	0.0112079	0.0228713					Rack1/Myc/Xdh/Laptm5/Pycard/Nod1	6
GO:0046824	positive regulation of nucleocytoplasmic transport	6/713	76/28905	0.0789474	3.20052	3.05477	0.0112079	0.0112079	0.0228713					Tgfb1/Rapgef3/Hcls1/Rbm22/Tnfrsf1a/Zc3h12a	6
GO:0002823	negative regulation of adaptive immune response based on somatic recombination of immune receptors built from immunoglobulin superfamily domains	5/713	55/28905	0.0909091	3.68545	3.1702	0.0113475	0.0113475	0.0231089					Ptpn6/Vsir/Ptprc/Fcgr2b/Zc3h12a	5
GO:0046638	positive regulation of alpha-beta T cell differentiation	5/713	55/28905	0.0909091	3.68545	3.1702	0.0113475	0.0113475	0.0231089					Rhoa/Runx1/Tgfbr2/Nfkbiz/Itpkb	5
GO:2000378	negative regulation of reactive oxygen species metabolic process	5/713	55/28905	0.0909091	3.68545	3.1702	0.0113475	0.0113475	0.0231089					Acp5/Rhoa/Sirt2/Abcd1/Birc3	5
GO:0044344	cellular response to fibroblast growth factor stimulus	7/713	99/28905	0.0707071	2.86646	2.9584	0.0113773	0.0113773	0.0231425					Pdgfb/Sulf2/Cxcl13/Smoc2/Itgb1/Fgf1/Zfp36	7
GO:0014902	myotube differentiation	9/713	148/28905	0.0608108	2.46527	2.84209	0.0113795	0.0113795	0.0231425					Plekho1/Myc/Myh9/Ehd1/Casp1/Cd9/Cd81/Cd53/Tmem119	9
GO:0016055	Wnt signaling pathway	20/713	462/28905	0.04329	1.75498	2.60152	0.0114714	0.0114714	0.0233136					Tgfb1/Apoe/Sulf2/Cav1/Lrrk1/Sfrp4/Myc/Lrp5/Tlr2/Hdac1/Hnf1a/Wnt16/Tle3/Kank1/Lzts2/Tax1bp3/Daam2/Fzd7/Hic1/Apcdd1	20
GO:0032768	regulation of monooxygenase activity	4/713	36/28905	0.111111	4.50444	3.34592	0.0115671	0.0115671	0.0234285					Apoe/Cav1/Eng/Il1b	4
GO:0043537	negative regulation of blood vessel endothelial cell migration	4/713	36/28905	0.111111	4.50444	3.34592	0.0115671	0.0115671	0.0234285					Tgfb1/Apoe/Rhoa/Stard13	4
GO:0072576	liver morphogenesis	4/713	36/28905	0.111111	4.50444	3.34592	0.0115671	0.0115671	0.0234285					Sulf2/Plau/Mki67/Fgf1	4
GO:0090025	regulation of monocyte chemotaxis	4/713	36/28905	0.111111	4.50444	3.34592	0.0115671	0.0115671	0.0234285					Aif1/Lyn/Fpr2/Cx3cr1	4
GO:1904752	regulation of vascular associated smooth muscle cell migration	4/713	36/28905	0.111111	4.50444	3.34592	0.0115671	0.0115671	0.0234285					Pdgfb/Rhoa/Nfe2l2/Myh9	4
GO:1904036	negative regulation of epithelial cell apoptotic process	6/713	77/28905	0.0779221	3.15896	3.01678	0.0119088	0.0119088	0.0241043					Ramp2/Angptl4/Hmox1/Nfe2l2/Myc/Icam1	6
GO:0198738	cell-cell signaling by wnt	20/713	464/28905	0.0431034	1.74741	2.58112	0.011978	0.011978	0.024228					Tgfb1/Apoe/Sulf2/Cav1/Lrrk1/Sfrp4/Myc/Lrp5/Tlr2/Hdac1/Hnf1a/Wnt16/Tle3/Kank1/Lzts2/Tax1bp3/Daam2/Fzd7/Hic1/Apcdd1	20
GO:0045604	regulation of epidermal cell differentiation	5/713	56/28905	0.0892857	3.61964	3.12055	0.0122137	0.0122137	0.024638					Sfrp4/Bmp4/Zfp36/Cd109/Foxc1	5
GO:0055010	ventricular cardiac muscle tissue morphogenesis	5/713	56/28905	0.0892857	3.61964	3.12055	0.0122137	0.0122137	0.024638					Naglu/Tgfb1/Eng/Foxh1/Foxc1	5
GO:0060251	regulation of glial cell proliferation	5/713	56/28905	0.0892857	3.61964	3.12055	0.0122137	0.0122137	0.024638					Gfap/Myc/Vim/Il1b/Lyn	5
GO:0072132	mesenchyme morphogenesis	5/713	56/28905	0.0892857	3.61964	3.12055	0.0122137	0.0122137	0.024638					Myc/Eng/Hnf1a/Tgfbr2/Foxc1	5
GO:1903313	positive regulation of mRNA metabolic process	9/713	150/28905	0.06	2.4324	2.79714	0.0123454	0.0123454	0.0248869					Pabpc1/Tra2b/Prdx6/Patl2/Ybx1/Zc3h12d/Apobec1/Zc3h12a/Zfp36	9
GO:0021516	dorsal spinal cord development	3/713	20/28905	0.15	6.081	3.61483	0.0124612	0.0124612	0.0250361					Pax3/Pax7/Daam2	3
GO:0032011	ARF protein signal transduction	3/713	20/28905	0.15	6.081	3.61483	0.0124612	0.0124612	0.0250361					Cyth4/Psd4/Git2	3
GO:0032012	regulation of ARF protein signal transduction	3/713	20/28905	0.15	6.081	3.61483	0.0124612	0.0124612	0.0250361					Cyth4/Psd4/Git2	3
GO:0035821	modulation of process of another organism	3/713	20/28905	0.15	6.081	3.61483	0.0124612	0.0124612	0.0250361					Pomc/Cxcl1/Clec7a	3
GO:1901201	regulation of extracellular matrix assembly	3/713	20/28905	0.15	6.081	3.61483	0.0124612	0.0124612	0.0250361					Tgfb1/Emilin1/Tie1	3
GO:0006835	dicarboxylic acid transport	7/713	101/28905	0.0693069	2.8097	2.89736	0.0126083	0.0126083	0.0252806					Slc1a5/Lrrc8a/Slc17a8/Gfap/Itgb1/Il1b/Ucp2	7
GO:0120162	positive regulation of cold-induced thermogenesis	7/713	101/28905	0.0693069	2.8097	2.89736	0.0126083	0.0126083	0.0252806					Stat6/Cav1/Gadd45g/Lcn2/Ucp2/Cmklr1/Cxcr4	7
GO:1900542	regulation of purine nucleotide metabolic process	7/713	101/28905	0.0693069	2.8097	2.89736	0.0126083	0.0126083	0.0252806					Pdk4/Myc/Trem2/Aldob/Hnf1a/Lacc1/Entpd1	7
GO:1902115	regulation of organelle assembly	12/713	231/28905	0.0519481	2.10597	2.6839	0.0126417	0.0126417	0.0253307					Hck/Rhoa/Sdc4/Lcp1/Cep192/Patl2/Msn/Dnm2/Arhgef5/Sh3glb1/Hspa1b/Hspa1a	12
GO:0001958	endochondral ossification	4/713	37/28905	0.108108	4.3827	3.27429	0.0127217	0.0127217	0.025355					Bmp4/Inppl1/Foxc1/Tmem119	4
GO:0022617	extracellular matrix disassembly	4/713	37/28905	0.108108	4.3827	3.27429	0.0127217	0.0127217	0.025355					Lcp1/Eng/Cst3/Ctss	4
GO:0033687	osteoblast proliferation	4/713	37/28905	0.108108	4.3827	3.27429	0.0127217	0.0127217	0.025355					Rhoa/Lrp5/Hpse/Tmem119	4
GO:0036075	replacement ossification	4/713	37/28905	0.108108	4.3827	3.27429	0.0127217	0.0127217	0.025355					Bmp4/Inppl1/Foxc1/Tmem119	4
GO:0043302	positive regulation of leukocyte degranulation	4/713	37/28905	0.108108	4.3827	3.27429	0.0127217	0.0127217	0.025355					Itgb2/Fgr/Itgam/Fcer1g	4
GO:0043516	regulation of DNA damage response, signal transduction by p53 class mediator	4/713	37/28905	0.108108	4.3827	3.27429	0.0127217	0.0127217	0.025355					Pttg1ip/Cd74/Ankrd1/Hic1	4
GO:0070306	lens fiber cell differentiation	4/713	37/28905	0.108108	4.3827	3.27429	0.0127217	0.0127217	0.025355					Tgfb1/Vim/Bfsp2/Maf	4
GO:2000515	negative regulation of CD4-positive, alpha-beta T cell activation	4/713	37/28905	0.108108	4.3827	3.27429	0.0127217	0.0127217	0.025355					Cd274/Vsir/Runx1/Zc3h12a	4
GO:0001678	intracellular glucose homeostasis	10/713	177/28905	0.0564972	2.29039	2.73853	0.0127796	0.0127796	0.0254534					Rack1/Myh9/Tra2b/Trem2/Aqp4/Lrp5/Hnf1a/Ucp2/Icam1/Pck2	10
GO:0090101	negative regulation of transmembrane receptor protein serine/threonine kinase signaling pathway	9/713	151/28905	0.0596026	2.41629	2.77493	0.0128506	0.0128506	0.0255779					Cav1/Ucma/Hdac1/Htra3/Emilin1/Dnm2/Cd109/Nrros/Adam17	9
GO:0009395	phospholipid catabolic process	5/713	57/28905	0.0877193	3.55614	3.07202	0.0131236	0.0131236	0.0260347					Prdx6/Pld1/Plbd1/Pla2g15/Pnpla7	5
GO:0010596	negative regulation of endothelial cell migration	5/713	57/28905	0.0877193	3.55614	3.07202	0.0131236	0.0131236	0.0260347					Tgfb1/Apoe/Rhoa/Stard13/Cxcl13	5
GO:0045777	positive regulation of blood pressure	5/713	57/28905	0.0877193	3.55614	3.07202	0.0131236	0.0131236	0.0260347					Cyba/Rhoa/Ncf2/Eng/Hsd11b2	5
GO:0050435	amyloid-beta metabolic process	5/713	57/28905	0.0877193	3.55614	3.07202	0.0131236	0.0131236	0.0260347					Apoe/Psen2/Clu/Rela/Gsap	5
GO:0089718	amino acid import across plasma membrane	5/713	57/28905	0.0877193	3.55614	3.07202	0.0131236	0.0131236	0.0260347					Slc1a5/Slc17a8/Gfap/Itgb1/Slc7a2	5
GO:0009101	glycoprotein biosynthetic process	14/713	289/28905	0.0484429	1.96387	2.61894	0.0131695	0.0131695	0.0261084					Plod3/Derl3/Phlda1/Gfpt2/Galnt15/B3gnt5/St6gal1/Poglut2/B4galt1/Ugdh/Galnt7/Tmem106a/Gcnt1/St6galnac3	14
GO:0006140	regulation of nucleotide metabolic process	7/713	102/28905	0.0686275	2.78215	2.86739	0.0132585	0.0132585	0.0261634					Pdk4/Myc/Trem2/Aldob/Hnf1a/Lacc1/Entpd1	7
GO:0006672	ceramide metabolic process	7/713	102/28905	0.0686275	2.78215	2.86739	0.0132585	0.0132585	0.0261634					Naglu/Sgpl1/Degs2/Hexa/Pla2g15/Neu4/St6galnac3	7
GO:0007040	lysosome organization	7/713	102/28905	0.0686275	2.78215	2.86739	0.0132585	0.0132585	0.0261634					Naglu/Hexa/Laptm5/Tpp1/Grn/Hps4/Irgm2	7
GO:0007200	phospholipase C-activating G protein-coupled receptor signaling pathway	7/713	102/28905	0.0686275	2.78215	2.86739	0.0132585	0.0132585	0.0261634					Myh9/Gna15/Tgm2/C3ar1/Cmklr1/Fpr2/Cx3cr1	7
GO:0071774	response to fibroblast growth factor	7/713	102/28905	0.0686275	2.78215	2.86739	0.0132585	0.0132585	0.0261634					Pdgfb/Sulf2/Cxcl13/Smoc2/Itgb1/Fgf1/Zfp36	7
GO:0080171	lytic vacuole organization	7/713	102/28905	0.0686275	2.78215	2.86739	0.0132585	0.0132585	0.0261634					Naglu/Hexa/Laptm5/Tpp1/Grn/Hps4/Irgm2	7
GO:2001237	negative regulation of extrinsic apoptotic signaling pathway	7/713	102/28905	0.0686275	2.78215	2.86739	0.0132585	0.0132585	0.0261634					Hmox1/Bmp4/Rela/Il1b/Icam1/Lgals3/Hmgb2	7
GO:0006639	acylglycerol metabolic process	9/713	152/28905	0.0592105	2.40039	2.7529	0.013371	0.013371	0.0263681					Apoe/Cav1/Lpl/C3/Pnpla2/Agpat2/Pla2g15/Apobec1/Pck2	9
GO:0045669	positive regulation of osteoblast differentiation	6/713	79/28905	0.0759494	3.07899	2.94262	0.0134022	0.0134022	0.0264121					Clic1/Bmp4/Lrp5/Ifitm1/Cebpa/Tmem119	6
GO:0006109	regulation of carbohydrate metabolic process	11/713	206/28905	0.0533981	2.16476	2.66806	0.0137249	0.0137249	0.0270304					Pdgfb/Tgfb1/Pdk4/Plek/Pomc/Myc/Myh9/Aldob/Gpt2/P2ry6/Mas1	11
GO:0009267	cellular response to starvation	10/713	179/28905	0.0558659	2.2648	2.69943	0.0137371	0.0137371	0.0270365					Angptl4/Nfe2l2/Pdk4/Castor1/Rnase4/Plin3/Plin2/Slc2a1/Sh3glb1/Zc3h12a	10
GO:0003231	cardiac ventricle development	9/713	153/28905	0.0588235	2.3847	2.73105	0.0139069	0.0139069	0.0273065					Naglu/Tgfb1/Bmp4/Eng/Tgfbr2/Dnm2/Foxh1/Cxcr4/Foxc1	9
GO:1904064	positive regulation of cation transmembrane transport	9/713	153/28905	0.0588235	2.3847	2.73105	0.0139069	0.0139069	0.0273065					Cav1/Bmp4/Rapgef3/Trem2/Lcn2/Edn3/Fxyd1/Ctss/Kcnj2	9
GO:0055092	sterol homeostasis	7/713	103/28905	0.0679612	2.75514	2.83779	0.0139323	0.0139323	0.0273065					Apoe/Cav1/Lpl/Npc2/Ehd1/Lrp5/Abcd1	7
GO:0009167	purine ribonucleoside monophosphate metabolic process	4/713	38/28905	0.105263	4.26737	3.20516	0.0139473	0.0139473	0.0273065					Ampd3/Xdh/Ak3/Ak2	4
GO:0010043	response to zinc ion	4/713	38/28905	0.105263	4.26737	3.20516	0.0139473	0.0139473	0.0273065					Aldob/Mt2/Mt1/Hvcn1	4
GO:0031069	hair follicle morphogenesis	4/713	38/28905	0.105263	4.26737	3.20516	0.0139473	0.0139473	0.0273065					Naglu/Ctsl/Runx1/Krt25	4
GO:0045577	regulation of B cell differentiation	4/713	38/28905	0.105263	4.26737	3.20516	0.0139473	0.0139473	0.0273065					Spi1/Ptpn6/Inpp5d/Card11	4
GO:0051084	'de novo' post-translational protein folding	4/713	38/28905	0.105263	4.26737	3.20516	0.0139473	0.0139473	0.0273065					Cd74/Sh3glb1/Hspa1b/Hspa1a	4
GO:0002675	positive regulation of acute inflammatory response	5/713	58/28905	0.0862069	3.49483	3.02458	0.0140782	0.0140782	0.0275088					Aoc3/C3/Il1b/Fcer1g/Fcgr3	5
GO:0003044	regulation of systemic arterial blood pressure mediated by a chemical signal	5/713	58/28905	0.0862069	3.49483	3.02458	0.0140782	0.0140782	0.0275088					Cyba/Rhoa/Edn3/Hsd11b2/Kcnn4	5
GO:0070229	negative regulation of lymphocyte apoptotic process	5/713	58/28905	0.0862069	3.49483	3.02458	0.0140782	0.0140782	0.0275088					Bmp4/Cd74/Pdcd1/Dock8/Bcl3	5
GO:0007492	endoderm development	6/713	80/28905	0.075	3.0405	2.90641	0.0141958	0.0141958	0.0276069					Itga5/Tgfb1/Bmp4/Myh9/Fn1/Hdac1	6
GO:0042246	tissue regeneration	6/713	80/28905	0.075	3.0405	2.90641	0.0141958	0.0141958	0.0276069					Plau/Pax7/Cd9/Cd81/Fzd7/Txk	6
GO:0042306	regulation of protein import into nucleus	6/713	80/28905	0.075	3.0405	2.90641	0.0141958	0.0141958	0.0276069					Tgfb1/Bmp4/Hcls1/Rbm22/Tnfrsf1a/Zc3h12a	6
GO:0006658	phosphatidylserine metabolic process	3/713	21/28905	0.142857	5.79142	3.49306	0.014276	0.014276	0.0276069					Pla2g2f/Pla2g15/Plscr1	3
GO:0015810	aspartate transmembrane transport	3/713	21/28905	0.142857	5.79142	3.49306	0.014276	0.014276	0.0276069					Slc1a5/Lrrc8a/Gfap	3
GO:0032495	response to muramyl dipeptide	3/713	21/28905	0.142857	5.79142	3.49306	0.014276	0.014276	0.0276069					Rela/Vim/Nod1	3
GO:0035234	ectopic germ cell programmed cell death	3/713	21/28905	0.142857	5.79142	3.49306	0.014276	0.014276	0.0276069					Il1b/Casp4/Insl6	3
GO:0042953	lipoprotein transport	3/713	21/28905	0.142857	5.79142	3.49306	0.014276	0.014276	0.0276069					Lsr/Msr1/Apobec1	3
GO:0043117	positive regulation of vascular permeability	3/713	21/28905	0.142857	5.79142	3.49306	0.014276	0.014276	0.0276069					Tgfb1/Apoe/Ccl4	3
GO:0051770	positive regulation of nitric-oxide synthase biosynthetic process	3/713	21/28905	0.142857	5.79142	3.49306	0.014276	0.014276	0.0276069					Map2k3/Tlr2/Tlr4	3
GO:0060340	positive regulation of type I interferon-mediated signaling pathway	3/713	21/28905	0.142857	5.79142	3.49306	0.014276	0.014276	0.0276069					Irf3/Ikbke/Trim56	3
GO:0070230	positive regulation of lymphocyte apoptotic process	3/713	21/28905	0.142857	5.79142	3.49306	0.014276	0.014276	0.0276069					Cd274/Myc/Pdcd1	3
GO:0071639	positive regulation of monocyte chemotactic protein-1 production	3/713	21/28905	0.142857	5.79142	3.49306	0.014276	0.014276	0.0276069					Il1b/Cd84/Clec7a	3
GO:0072010	glomerular epithelium development	3/713	21/28905	0.142857	5.79142	3.49306	0.014276	0.014276	0.0276069					Pdgfb/Prom1/Foxc1	3
GO:1900424	regulation of defense response to bacterium	3/713	21/28905	0.142857	5.79142	3.49306	0.014276	0.014276	0.0276069					Cyba/Emilin1/Grn	3
GO:1901623	regulation of lymphocyte chemotaxis	3/713	21/28905	0.142857	5.79142	3.49306	0.014276	0.014276	0.0276069					Cxcl13/Xcl1/Adam17	3
GO:0006638	neutral lipid metabolic process	9/713	154/28905	0.0584416	2.36922	2.70937	0.0144585	0.0144585	0.0279237					Apoe/Cav1/Lpl/C3/Pnpla2/Agpat2/Pla2g15/Apobec1/Pck2	9
GO:0015698	inorganic anion transport	9/713	154/28905	0.0584416	2.36922	2.70937	0.0144585	0.0144585	0.0279237					Clic1/Lrrc8a/Slc17a8/Sfrp4/Gabrr2/Slc11a1/Fxyd1/Abcb1a/P2ry6	9
GO:0050779	RNA destabilization	7/713	104/28905	0.0673077	2.72865	2.80854	0.0146304	0.0146304	0.0282191					Pabpc1/Patl2/Tnfrsf1b/Ybx1/Zc3h12d/Zc3h12a/Zfp36	7
GO:1900182	positive regulation of protein localization to nucleus	7/713	104/28905	0.0673077	2.72865	2.80854	0.0146304	0.0146304	0.0282191					Tgfb1/Cdk5rap3/Bmp4/Hcls1/Rbm22/Tnfrsf1a/Zc3h12a	7
GO:0072665	protein localization to vacuole	6/713	81/28905	0.0740741	3.00296	2.87077	0.0150216	0.0150216	0.0289552					Glmp/Clu/Laptm5/Sh3glb1/Cd81/Irgm2	6
GO:0014014	negative regulation of gliogenesis	5/713	59/28905	0.0847458	3.43559	2.97816	0.0150783	0.0150783	0.0290082					Sirt2/Bmp4/Trem2/Nkx6-1/Daam2	5
GO:0030838	positive regulation of actin filament polymerization	5/713	59/28905	0.0847458	3.43559	2.97816	0.0150783	0.0150783	0.0290082					Rhoa/Myo1c/Pycard/Icam1/Ccl21b	5
GO:0140353	lipid export from cell	5/713	59/28905	0.0847458	3.43559	2.97816	0.0150783	0.0150783	0.0290082					Pomc/Runx1/Il1b/Spp1/Ptges	5
GO:0006458	'de novo' protein folding	4/713	39/28905	0.102564	4.15795	3.13837	0.0152452	0.0152452	0.0292355					Cd74/Sh3glb1/Hspa1b/Hspa1a	4
GO:0050931	pigment cell differentiation	4/713	39/28905	0.102564	4.15795	3.13837	0.0152452	0.0152452	0.0292355					Rab32/Mlph/Edn3/Hps4	4
GO:0070528	protein kinase C signaling	4/713	39/28905	0.102564	4.15795	3.13837	0.0152452	0.0152452	0.0292355					Pdgfb/Plek/Ankrd1/Mas1	4
GO:1902003	regulation of amyloid-beta formation	4/713	39/28905	0.102564	4.15795	3.13837	0.0152452	0.0152452	0.0292355					Apoe/Clu/Rela/Gsap	4
GO:1902175	regulation of oxidative stress-induced intrinsic apoptotic signaling pathway	4/713	39/28905	0.102564	4.15795	3.13837	0.0152452	0.0152452	0.0292355					Hspb1/Nfe2l2/Rack1/Trem2	4
GO:0170033	L-amino acid metabolic process	9/713	156/28905	0.0576923	2.33884	2.6665	0.0156099	0.0156099	0.0299156					Plod3/Ggt1/Gfpt2/Nit2/Psat1/Gpt2/Ucp2/Aspg/P4ha3	9
GO:0003208	cardiac ventricle morphogenesis	6/713	82/28905	0.0731707	2.96634	2.83568	0.0158802	0.0158802	0.0303947					Naglu/Tgfb1/Eng/Tgfbr2/Foxh1/Foxc1	6
GO:0006493	protein O-linked glycosylation	6/713	82/28905	0.0731707	2.96634	2.83568	0.0158802	0.0158802	0.0303947					Plod3/Galnt15/B3gnt5/Poglut2/Galnt7/Gcnt1	6
GO:0032892	positive regulation of organic acid transport	5/713	60/28905	0.0833333	3.37833	2.93274	0.0161248	0.0161248	0.0307932					Slc17a8/Itgb1/Il1b/Fxyd1/Ptges	5
GO:0048259	regulation of receptor-mediated endocytosis	8/713	131/28905	0.0610687	2.47572	2.69216	0.0161501	0.0161501	0.0307932					Sirt2/Sfrp4/Clu/C3/Anxa2/Dnm2/Ankrd13a/Rin3	8
GO:0072073	kidney epithelium development	9/713	157/28905	0.0573248	2.32395	2.64532	0.0162102	0.0162102	0.0307932					Pdgfb/Tgfb1/Crlf1/Bmp4/Myc/Prom1/Lzts2/Fgf1/Foxc1	9
GO:0006654	phosphatidic acid biosynthetic process	3/713	22/28905	0.136364	5.52818	3.37889	0.0162325	0.0162325	0.0307932					Agpat2/Pld1/Sh3glb1	3
GO:0009151	purine deoxyribonucleotide metabolic process	3/713	22/28905	0.136364	5.52818	3.37889	0.0162325	0.0162325	0.0307932					Xdh/Ak3/Ak2	3
GO:0017121	plasma membrane phospholipid scrambling	3/713	22/28905	0.136364	5.52818	3.37889	0.0162325	0.0162325	0.0307932					Plscr1/Plscr2/Plscr5	3
GO:0030810	positive regulation of nucleotide biosynthetic process	3/713	22/28905	0.136364	5.52818	3.37889	0.0162325	0.0162325	0.0307932					Myc/Trem2/Hnf1a	3
GO:0044872	lipoprotein localization	3/713	22/28905	0.136364	5.52818	3.37889	0.0162325	0.0162325	0.0307932					Lsr/Msr1/Apobec1	3
GO:0045606	positive regulation of epidermal cell differentiation	3/713	22/28905	0.136364	5.52818	3.37889	0.0162325	0.0162325	0.0307932					Sfrp4/Bmp4/Foxc1	3
GO:0051354	negative regulation of oxidoreductase activity	3/713	22/28905	0.136364	5.52818	3.37889	0.0162325	0.0162325	0.0307932					Cav1/Aoc3/Eng	3
GO:0060602	branch elongation of an epithelium	3/713	22/28905	0.136364	5.52818	3.37889	0.0162325	0.0162325	0.0307932					Tgfb1/Bmp4/Fgf1	3
GO:0061760	antifungal innate immune response	3/713	22/28905	0.136364	5.52818	3.37889	0.0162325	0.0162325	0.0307932					Spi1/Cx3cr1/Clec7a	3
GO:0090050	positive regulation of cell migration involved in sprouting angiogenesis	3/713	22/28905	0.136364	5.52818	3.37889	0.0162325	0.0162325	0.0307932					Hmox1/Jcad/Rhoj	3
GO:1900373	positive regulation of purine nucleotide biosynthetic process	3/713	22/28905	0.136364	5.52818	3.37889	0.0162325	0.0162325	0.0307932					Myc/Trem2/Hnf1a	3
GO:0006026	aminoglycan catabolic process	4/713	40/28905	0.1	4.054	3.07379	0.0166168	0.0166168	0.0314425					Tgfb1/Hexa/Gusb/Pglyrp1	4
GO:0046686	response to cadmium ion	4/713	40/28905	0.1	4.054	3.07379	0.0166168	0.0166168	0.0314425					Hmox1/Slc11a1/Mt2/Mt1	4
GO:0050901	leukocyte tethering or rolling	4/713	40/28905	0.1	4.054	3.07379	0.0166168	0.0166168	0.0314425					Itgb1/Gcnt1/Cx3cr1/Ccl21b	4
GO:1905332	positive regulation of morphogenesis of an epithelium	4/713	40/28905	0.1	4.054	3.07379	0.0166168	0.0166168	0.0314425					Tgfb1/Bmp4/Lcn2/Itgax	4
GO:0042593	glucose homeostasis	14/713	298/28905	0.0469799	1.90456	2.49615	0.0167556	0.0167556	0.0316849					Slc2a4/Pdk4/Rack1/Pomc/Myh9/Tra2b/Trem2/Aqp4/Lrp5/Hnf1a/Ucp2/Cebpa/Icam1/Pck2	14
GO:0051304	chromosome separation	6/713	83/28905	0.0722892	2.9306	2.80111	0.0167721	0.0167721	0.0316961					Top3a/Cdc20/Sycp3/Top2a/Ndc80/Cep192	6
GO:0006195	purine nucleotide catabolic process	9/713	158/28905	0.056962	2.30924	2.62429	0.0168272	0.0168272	0.0317803					Ampd3/Ncf1/Myc/Xdh/Ncf2/Aldob/Abcd1/Ucp2/Entpd1	9
GO:0001657	ureteric bud development	7/713	107/28905	0.0654206	2.65215	2.72283	0.0168736	0.0168736	0.0318277					Tgfb1/Crlf1/Bmp4/Myc/Lzts2/Fgf1/Foxc1	7
GO:0090288	negative regulation of cellular response to growth factor stimulus	7/713	107/28905	0.0654206	2.65215	2.72283	0.0168736	0.0168736	0.0318277					Sulf2/Cav1/Cnmd/Cxcl13/Xdh/Htra3/Emilin1	7
GO:0043524	negative regulation of neuron apoptotic process	11/713	213/28905	0.0516432	2.09361	2.54762	0.0171883	0.0171883	0.0323948					Apoe/Hmox1/Rhoa/Crlf1/Clu/Lcn2/Ntrk1/Mt1/Ucp2/Grn/Cx3cr1	11
GO:0033500	carbohydrate homeostasis	14/713	299/28905	0.0468227	1.89819	2.48277	0.0171959	0.0171959	0.0323948					Slc2a4/Pdk4/Rack1/Pomc/Myh9/Tra2b/Trem2/Aqp4/Lrp5/Hnf1a/Ucp2/Cebpa/Icam1/Pck2	14
GO:0001755	neural crest cell migration	5/713	61/28905	0.0819672	3.32295	2.88827	0.0172185	0.0172185	0.0323965					Pax3/Bmp4/Fn1/Edn3/Nrtn	5
GO:0019748	secondary metabolic process	5/713	61/28905	0.0819672	3.32295	2.88827	0.0172185	0.0172185	0.0323965					Nfe2l2/a/Akr1c14/Fmo2/Ugt1a7c	5
GO:0032368	regulation of lipid transport	9/713	159/28905	0.0566038	2.29472	2.60342	0.0174613	0.0174613	0.0328327					Apoe/Cav1/Pomc/Runx1/Trem2/Il1b/Spp1/Anxa2/Ptges	9
GO:0010506	regulation of autophagy	14/713	300/28905	0.0466667	1.89187	2.46945	0.017645	0.017645	0.0331574					Hmox1/Sirt2/Endog/Ctsa/Gfap/Trem2/Casp1/Tlr2/Pycard/Sh3glb1/Nod1/Zc3h12a/Ticam1/Irgm2	14
GO:0032272	negative regulation of protein polymerization	6/713	84/28905	0.0714286	2.89571	2.76706	0.0176978	0.0176978	0.0332149					Tlr2/Kank1/Kank3/Tmsb4x/Capg/Tmod3	6
GO:0034620	cellular response to unfolded protein	6/713	84/28905	0.0714286	2.89571	2.76706	0.0176978	0.0176978	0.0332149					Derl3/Nfe2l2/Cdk5rap3/Bfar/Casp12/Serp1	6
GO:0044706	multi-multicellular organism process	11/713	214/28905	0.0514019	2.08383	2.53079	0.0177318	0.0177318	0.0332577					Timp1/Tppp3/Slc6a4/Prl/Ctsl/B4galt1/A2m/Arhgdib/Hpgd/Hsd11b2/Grn	11
GO:0008202	steroid metabolic process	16/713	360/28905	0.0444444	1.80178	2.43445	0.017803	0.017803	0.0333703					Apoe/Sgpl1/Gh/Npc2/Lrp5/Spp1/Hnf1a/Sult1a1/Hsd11b2/Akr1c14/Cebpa/Igfbp7/Fgf1/Ch25h/Cyp2d22/Ugt1a7c	16
GO:0002883	regulation of hypersensitivity	4/713	41/28905	0.097561	3.95512	3.01127	0.0180632	0.0180632	0.0337523					C3/Fcgr2b/Fcer1g/Fcgr3	4
GO:0009126	purine nucleoside monophosphate metabolic process	4/713	41/28905	0.097561	3.95512	3.01127	0.0180632	0.0180632	0.0337523					Ampd3/Xdh/Ak3/Ak2	4
GO:0010092	specification of animal organ identity	4/713	41/28905	0.097561	3.95512	3.01127	0.0180632	0.0180632	0.0337523					Pax3/Bmp4/Foxh1/Fgf1	4
GO:0045601	regulation of endothelial cell differentiation	4/713	41/28905	0.097561	3.95512	3.01127	0.0180632	0.0180632	0.0337523					Bmp4/Xdh/Il1b/Tnfrsf1a	4
GO:0062149	detection of stimulus involved in sensory perception of pain	4/713	41/28905	0.097561	3.95512	3.01127	0.0180632	0.0180632	0.0337523					Ntrk1/Chrna5/Tlr4/Cxcr4	4
GO:0014706	striated muscle tissue development	14/713	301/28905	0.0465116	1.88558	2.45617	0.018103	0.018103	0.0337602					Naglu/Tgfb1/Pax3/Sirt2/Meis1/Bmp4/Ankrd1/Itgb1/Eng/Tgfbr2/Foxh1/Fgf1/Fzd7/Foxc1	14
GO:0071383	cellular response to steroid hormone stimulus	10/713	187/28905	0.0534759	2.16791	2.54809	0.018111	0.018111	0.0337602					Tgfb1/Rhoa/Gh/Bmp4/Hdac1/Akr1c14/Foxh1/Pck2/Zfp36/Zfp764	10
GO:1903305	regulation of regulated secretory pathway	9/713	160/28905	0.05625	2.28037	2.58271	0.0181126	0.0181126	0.0337602					Itgb2/Spi1/Hmox1/Fgr/Itgam/Cd84/Git2/Lyn/Fcer1g	9
GO:1903900	regulation of viral life cycle	9/713	160/28905	0.05625	2.28037	2.58271	0.0181126	0.0181126	0.0337602					Top2a/Cd74/Fam111a/Ifitm1/Plscr1/Trim56/Ch25h/Ifitm2/Lgals1	9
GO:0045931	positive regulation of mitotic cell cycle	8/713	134/28905	0.0597015	2.4203	2.62069	0.0182635	0.0182635	0.0339992					Pdgfb/Tgfb1/Cdc20/Smoc2/Aif1/Adam17/Ube2e2/Tmod3	8
GO:0060048	cardiac muscle contraction	8/713	134/28905	0.0597015	2.4203	2.62069	0.0182635	0.0182635	0.0339992					Cav1/Psen2/Map2k3/Tnni2/Fxyd1/Kcnj2/Zc3h12a/Cxcr4	8
GO:0002043	blood vessel endothelial cell proliferation involved in sprouting angiogenesis	3/713	23/28905	0.130435	5.28782	3.27151	0.0183318	0.0183318	0.0339993					Hmox1/Bmp4/Jcad	3
GO:0003177	pulmonary valve development	3/713	23/28905	0.130435	5.28782	3.27151	0.0183318	0.0183318	0.0339993					Bmp4/Tnfrsf1b/Tnfrsf1a	3
GO:0038083	peptidyl-tyrosine autophosphorylation	3/713	23/28905	0.130435	5.28782	3.27151	0.0183318	0.0183318	0.0339993					Cav1/Srms/Ntrk1	3
GO:0055062	phosphate ion homeostasis	3/713	23/28905	0.130435	5.28782	3.27151	0.0183318	0.0183318	0.0339993					Slc17a8/Sfrp4/Spp1	3
GO:0060544	regulation of necroptotic process	3/713	23/28905	0.130435	5.28782	3.27151	0.0183318	0.0183318	0.0339993					Cav1/Casp6/Birc3	3
GO:1903672	positive regulation of sprouting angiogenesis	3/713	23/28905	0.130435	5.28782	3.27151	0.0183318	0.0183318	0.0339993					Itga5/Jcad/Fgf1	3
GO:0061097	regulation of protein tyrosine kinase activity	5/713	62/28905	0.0806452	3.26935	2.84471	0.0183603	0.0183603	0.0340311					Cav1/Psen2/Ptprc/Mvp/Adam17	5
GO:0001704	formation of primary germ layer	7/713	109/28905	0.0642202	2.60348	2.66731	0.0184976	0.0184976	0.0342432					Itga5/Bmp4/Myh9/Fn1/Hnf1a/Fzd7/Foxc1	7
GO:0051899	membrane depolarization	7/713	109/28905	0.0642202	2.60348	2.66731	0.0184976	0.0184976	0.0342432					Cav1/Rack1/Slc6a4/Chrna2/Casp1/Abcd1/Chrna5	7
GO:0051302	regulation of cell division	10/713	188/28905	0.0531915	2.15638	2.52971	0.0187223	0.0187223	0.0346377					Pdgfb/Tgfb1/Rhoa/Sirt2/Myc/Pdgfa/Il1b/Ybx1/Fgf1/Sh3glb1	10
GO:0170039	proteinogenic amino acid metabolic process	8/713	135/28905	0.0592593	2.40237	2.59729	0.01901	0.01901	0.0351482					Plod3/Ggt1/Gfpt2/Nit2/Psat1/Gpt2/Ucp2/Aspg	8
GO:0048469	cell maturation	12/713	245/28905	0.0489796	1.98563	2.46388	0.0191973	0.0191973	0.0354727					Pdgfb/Tgfb1/Sirt2/Runx1/C3/Bfsp2/Cspg4/Cebpa/C1qa/Scarf1/Fev/Clec7a	12
GO:0072163	mesonephric epithelium development	7/713	110/28905	0.0636364	2.57982	2.64001	0.0193494	0.0193494	0.0356876					Tgfb1/Crlf1/Bmp4/Myc/Lzts2/Fgf1/Foxc1	7
GO:0072164	mesonephric tubule development	7/713	110/28905	0.0636364	2.57982	2.64001	0.0193494	0.0193494	0.0356876					Tgfb1/Crlf1/Bmp4/Myc/Lzts2/Fgf1/Foxc1	7
GO:2000027	regulation of animal organ morphogenesis	7/713	110/28905	0.0636364	2.57982	2.64001	0.0193494	0.0193494	0.0356876					Tgfb1/Csf1/Cd34/Bmp4/Pdgfa/Fgf1/Apcdd1	7
GO:0045682	regulation of epidermis development	5/713	63/28905	0.0793651	3.21746	2.80204	0.0195508	0.0195508	0.0359482					Sfrp4/Bmp4/Zfp36/Cd109/Foxc1	5
GO:0048260	positive regulation of receptor-mediated endocytosis	5/713	63/28905	0.0793651	3.21746	2.80204	0.0195508	0.0195508	0.0359482					Sfrp4/Clu/C3/Anxa2/Dnm2	5
GO:0090497	mesenchymal cell migration	5/713	63/28905	0.0793651	3.21746	2.80204	0.0195508	0.0195508	0.0359482					Pax3/Bmp4/Fn1/Edn3/Nrtn	5
GO:1903078	positive regulation of protein localization to plasma membrane	5/713	63/28905	0.0793651	3.21746	2.80204	0.0195508	0.0195508	0.0359482					Rack1/Trem2/Itgb1/Lgals3/Rhog	5
GO:2000648	positive regulation of stem cell proliferation	5/713	63/28905	0.0793651	3.21746	2.80204	0.0195508	0.0195508	0.0359482					Tgfb1/Pax3/Bmp4/Ptprc/Cxcl1	5
GO:0010464	regulation of mesenchymal cell proliferation	4/713	42/28905	0.0952381	3.86095	2.9507	0.0195854	0.0195854	0.0359677					Bmp4/Myc/Pdgfa/Tgfbr2	4
GO:1901532	regulation of hematopoietic progenitor cell differentiation	4/713	42/28905	0.0952381	3.86095	2.9507	0.0195854	0.0195854	0.0359677					Spi1/Nfe2l2/Zfp36/Foxc1	4
GO:0014032	neural crest cell development	6/713	86/28905	0.0697674	2.82837	2.70044	0.0196533	0.0196533	0.036048					Pax3/Bmp4/Fn1/Edn3/Nrtn/Foxc1	6
GO:0090630	activation of GTPase activity	6/713	86/28905	0.0697674	2.82837	2.70044	0.0196533	0.0196533	0.036048					Cxcl13/Arhgap25/Arhgef5/Arhgap45/Tax1bp3/Rhog	6
GO:0015748	organophosphate ester transport	8/713	136/28905	0.0588235	2.3847	2.5741	0.019778	0.019778	0.0362323					Apoe/Lrrc8a/Atp10a/Plscr1/Plscr2/Abcb1a/Kcnn4/Plscr5	8
GO:0051209	release of sequestered calcium ion into cytosol	8/713	136/28905	0.0588235	2.3847	2.5741	0.019778	0.019778	0.0362323					Tgfb1/Ptpn6/Cyba/Ptprc/Xcl1/Itpr2/Lyn/Ccl21b	8
GO:0001558	regulation of cell growth	19/713	458/28905	0.0414847	1.68179	2.33897	0.0201086	0.0201086	0.0368154					Tgfb1/Apoe/Cyba/Rhoa/Sertad1/Crlf3/Cxcl16/Rack1/Wfdc1/Fn1/Arhgap4/Dnm2/Nkx6-1/Igfbp7/Sh3glb1/Zc3h12d/Cxcr4/Adam17/Csf2rb	19
GO:0071453	cellular response to oxygen levels	9/713	163/28905	0.0552147	2.2384	2.5215	0.0201723	0.0201723	0.0369095					Tgfb1/Hif3a/Cav1/Sirt2/Cybb/Nfe2l2/Slc2a4/Myc/Trem2	9
GO:0019217	regulation of fatty acid metabolic process	7/713	111/28905	0.0630631	2.55657	2.61301	0.0202283	0.0202283	0.0369667					Cav1/Sirt2/Pdk4/Cd74/Il1b/Abcd1/Fmo2	7
GO:0031960	response to corticosteroid	7/713	111/28905	0.0630631	2.55657	2.61301	0.0202283	0.0202283	0.0369667					Tgfb1/Bmp4/Sult1a1/Akr1c14/Pck2/Zfp36/Zfp764	7
GO:0051283	negative regulation of sequestering of calcium ion	8/713	137/28905	0.0583942	2.3673	2.55111	0.0205678	0.0205678	0.0373031					Tgfb1/Ptpn6/Cyba/Ptprc/Xcl1/Itpr2/Lyn/Ccl21b	8
GO:0001767	establishment of lymphocyte polarity	3/713	24/28905	0.125	5.0675	3.17021	0.0205744	0.0205744	0.0373031					Myh9/Dock8/Ccl21b	3
GO:0001768	establishment of T cell polarity	3/713	24/28905	0.125	5.0675	3.17021	0.0205744	0.0205744	0.0373031					Myh9/Dock8/Ccl21b	3
GO:0002396	MHC protein complex assembly	3/713	24/28905	0.125	5.0675	3.17021	0.0205744	0.0205744	0.0373031					H2-Ob/H2-Eb1/H2-Ab1	3
GO:0002501	peptide antigen assembly with MHC protein complex	3/713	24/28905	0.125	5.0675	3.17021	0.0205744	0.0205744	0.0373031					H2-Ob/H2-Eb1/H2-Ab1	3
GO:0006541	glutamine metabolic process	3/713	24/28905	0.125	5.0675	3.17021	0.0205744	0.0205744	0.0373031					Gfpt2/Nit2/Ucp2	3
GO:0006706	steroid catabolic process	3/713	24/28905	0.125	5.0675	3.17021	0.0205744	0.0205744	0.0373031					Apoe/Spp1/Ugt1a7c	3
GO:0016202	regulation of striated muscle tissue development	3/713	24/28905	0.125	5.0675	3.17021	0.0205744	0.0205744	0.0373031					Tgfb1/Sirt2/Bmp4	3
GO:0034383	low-density lipoprotein particle clearance	3/713	24/28905	0.125	5.0675	3.17021	0.0205744	0.0205744	0.0373031					Trem2/Ehd1/Anxa2	3
GO:0034755	iron ion transmembrane transport	3/713	24/28905	0.125	5.0675	3.17021	0.0205744	0.0205744	0.0373031					Steap4/Slc11a1/Lcn2	3
GO:0046579	positive regulation of Ras protein signal transduction	3/713	24/28905	0.125	5.0675	3.17021	0.0205744	0.0205744	0.0373031					Csf1/Ntrk1/Itpkb	3
GO:0098801	regulation of renal system process	3/713	24/28905	0.125	5.0675	3.17021	0.0205744	0.0205744	0.0373031					Pdgfb/Cyba/Kcnn4	3
GO:1903428	positive regulation of reactive oxygen species biosynthetic process	3/713	24/28905	0.125	5.0675	3.17021	0.0205744	0.0205744	0.0373031					Cyba/Lcn2/Tlr4	3
GO:0034103	regulation of tissue remodeling	6/713	87/28905	0.0689655	2.79586	2.66785	0.020684	0.020684	0.037479					Pdk4/Inpp5d/Cst3/Spp1/Gpnmb/Tmem119	6
GO:0045667	regulation of osteoblast differentiation	9/713	164/28905	0.054878	2.22475	2.50139	0.020895	0.020895	0.0378155					Tcirg1/Clic1/Id3/Bmp4/Lrp5/Ifitm1/Ucma/Cebpa/Tmem119	9
GO:0072523	purine-containing compound catabolic process	9/713	164/28905	0.054878	2.22475	2.50139	0.020895	0.020895	0.0378155					Ampd3/Ncf1/Myc/Xdh/Ncf2/Aldob/Abcd1/Ucp2/Entpd1	9
GO:0010660	regulation of muscle cell apoptotic process	7/713	112/28905	0.0625	2.53375	2.58631	0.0211345	0.0211345	0.0382028					Hmox1/Cav1/Nfe2l2/Rapgef3/Casp12/Hspb6/Zc3h12a	7
GO:0061326	renal tubule development	7/713	112/28905	0.0625	2.53375	2.58631	0.0211345	0.0211345	0.0382028					Tgfb1/Bmp4/Myc/Prom1/Col4a1/Lzts2/Fgf1	7
GO:0060070	canonical Wnt signaling pathway	14/713	308/28905	0.0454545	1.84273	2.36463	0.0215662	0.0215662	0.0389596					Tgfb1/Apoe/Sulf2/Cav1/Lrrk1/Sfrp4/Lrp5/Hdac1/Wnt16/Tle3/Kank1/Lzts2/Daam2/Fzd7	14
GO:0003151	outflow tract morphogenesis	6/713	88/28905	0.0681818	2.76409	2.63571	0.0217507	0.0217507	0.0391982					Bmp4/Eng/Tgfbr2/Foxh1/Foxc1/Dhrs3	6
GO:0006029	proteoglycan metabolic process	6/713	88/28905	0.0681818	2.76409	2.63571	0.0217507	0.0217507	0.0391982					Naglu/Sulf2/Hexa/Gusb/Ugdh/Hpse	6
GO:1902117	positive regulation of organelle assembly	6/713	88/28905	0.0681818	2.76409	2.63571	0.0217507	0.0217507	0.0391982					Rhoa/Sdc4/Lcp1/Msn/Arhgef5/Sh3glb1	6
GO:2000736	regulation of stem cell differentiation	6/713	88/28905	0.0681818	2.76409	2.63571	0.0217507	0.0217507	0.0391982					Nfe2l2/Vsir/Hdac1/Tgfbr2/Zfp36/Foxc1	6
GO:0000302	response to reactive oxygen species	10/713	193/28905	0.0518135	2.10052	2.43952	0.022008	0.022008	0.0396279					Stat6/Hmox1/Endog/Nfe2l2/Rack1/Rela/Prdx6/Lcn2/Casp6/Ucp2	10
GO:0046883	regulation of hormone secretion	15/713	339/28905	0.0442478	1.7938	2.33803	0.0220503	0.0220503	0.0396279					Tcirg1/Pomc/Myh9/Runx1/Lrp5/Il1b/Edn3/Serp1/Spp1/Hnf1a/Rab11fip1/Ucp2/Nkx6-1/Pck2/Hcar2	15
GO:0001823	mesonephros development	7/713	113/28905	0.0619469	2.51133	2.5599	0.0220686	0.0220686	0.0396279					Tgfb1/Crlf1/Bmp4/Myc/Lzts2/Fgf1/Foxc1	7
GO:0006986	response to unfolded protein	7/713	113/28905	0.0619469	2.51133	2.5599	0.0220686	0.0220686	0.0396279					Hspb1/Derl3/Nfe2l2/Cdk5rap3/Bfar/Casp12/Serp1	7
GO:0043255	regulation of carbohydrate biosynthetic process	7/713	113/28905	0.0619469	2.51133	2.5599	0.0220686	0.0220686	0.0396279					Pdgfb/Tgfb1/Plek/Myh9/Gpt2/P2ry6/Mas1	7
GO:0046031	ADP metabolic process	7/713	113/28905	0.0619469	2.51133	2.5599	0.0220686	0.0220686	0.0396279					Ampd3/Myc/Ak3/Aldob/Ak2/Ucp2/Entpd1	7
GO:0051282	regulation of sequestering of calcium ion	8/713	139/28905	0.057554	2.33324	2.50574	0.0222142	0.0222142	0.0398654					Tgfb1/Ptpn6/Cyba/Ptprc/Xcl1/Itpr2/Lyn/Ccl21b	8
GO:0042391	regulation of membrane potential	20/713	495/28905	0.040404	1.63798	2.27685	0.0223512	0.0223512	0.0400872					Clic1/Cav1/Rack1/Slc6a4/Chrna2/Myc/Igsf11/Gabrr2/Trem2/Tspan4/Casp1/Hnf1a/Abcd1/Ucp2/Gna15/Chrna5/Fxyd1/Usp53/Kcnj2/Kcnn4	20
GO:0048738	cardiac muscle tissue development	13/713	280/28905	0.0464286	1.88221	2.35907	0.022497	0.022497	0.0403245					Naglu/Tgfb1/Pax3/Meis1/Bmp4/Ankrd1/Itgb1/Eng/Tgfbr2/Foxh1/Fgf1/Fzd7/Foxc1	13
GO:0019730	antimicrobial humoral response	11/713	222/28905	0.0495495	2.00874	2.3994	0.0225507	0.0225507	0.0403966					Pomc/Rnase4/Cxcl13/Cxcl1/Pglyrp1/Fau/Lgals3/Bcl3/Wfdc17/Ccl21b/Ccl27b	11
GO:1903311	regulation of mRNA metabolic process	14/713	310/28905	0.0451613	1.83084	2.33891	0.0226414	0.0226414	0.0405348					Pabpc1/Tra2b/Slc11a1/Traf5/Prdx6/Vim/Patl2/Ybx1/Zc3h12d/Apobec1/Ikbke/Zc3h12a/Tent5c/Zfp36	14
GO:0006643	membrane lipid metabolic process	10/713	194/28905	0.0515464	2.08969	2.42181	0.0227123	0.0227123	0.0406374					Naglu/Sgpl1/Rack1/Degs2/B3gnt5/Hexa/Tnfrsf1a/Pla2g15/Neu4/St6galnac3	10
GO:0035196	miRNA processing	4/713	44/28905	0.0909091	3.68545	2.83497	0.0228613	0.0228613	0.0407167					Tgfb1/Bmp4/Hnf1a/Zc3h7a	4
GO:0045671	negative regulation of osteoclast differentiation	4/713	44/28905	0.0909091	3.68545	2.83497	0.0228613	0.0228613	0.0407167					Tmem178/Inpp5d/Tcta/Pirb	4
GO:0046006	regulation of activated T cell proliferation	4/713	44/28905	0.0909091	3.68545	2.83497	0.0228613	0.0228613	0.0407167					Icosl/Cd274/Laptm5/Pycard	4
GO:0010743	regulation of macrophage derived foam cell differentiation	3/713	25/28905	0.12	4.8648	3.07439	0.0229608	0.0229608	0.0407167					Csf1/Lpl/Msr1	3
GO:0010759	positive regulation of macrophage chemotaxis	3/713	25/28905	0.12	4.8648	3.07439	0.0229608	0.0229608	0.0407167					Csf1/C3ar1/Cmklr1	3
GO:0019755	one-carbon compound transport	3/713	25/28905	0.12	4.8648	3.07439	0.0229608	0.0229608	0.0407167					Aqp4/Aqp9/Hba-a1	3
GO:0021904	dorsal/ventral neural tube patterning	3/713	25/28905	0.12	4.8648	3.07439	0.0229608	0.0229608	0.0407167					Psen2/Bmp4/Pax7	3
GO:0031954	positive regulation of protein autophosphorylation	3/713	25/28905	0.12	4.8648	3.07439	0.0229608	0.0229608	0.0407167					Pdgfb/Pdgfa/Gpnmb	3
GO:0044090	positive regulation of vacuole organization	3/713	25/28905	0.12	4.8648	3.07439	0.0229608	0.0229608	0.0407167					Grn/Sh3glb1/Irgm2	3
GO:0046426	negative regulation of receptor signaling pathway via JAK-STAT	3/713	25/28905	0.12	4.8648	3.07439	0.0229608	0.0229608	0.0407167					Cav1/Socs3/Bcl3	3
GO:0050860	negative regulation of T cell receptor signaling pathway	3/713	25/28905	0.12	4.8648	3.07439	0.0229608	0.0229608	0.0407167					Ptpn6/Laptm5/Lgals3	3
GO:1900117	regulation of execution phase of apoptosis	3/713	25/28905	0.12	4.8648	3.07439	0.0229608	0.0229608	0.0407167					Sirt2/Tnfrsf1a/Zc3h12a	3
GO:1901739	regulation of myoblast fusion	3/713	25/28905	0.12	4.8648	3.07439	0.0229608	0.0229608	0.0407167					Plekho1/Ehd1/Cd53	3
GO:1903306	negative regulation of regulated secretory pathway	3/713	25/28905	0.12	4.8648	3.07439	0.0229608	0.0229608	0.0407167					Spi1/Hmox1/Cd84	3
GO:2000345	regulation of hepatocyte proliferation	3/713	25/28905	0.12	4.8648	3.07439	0.0229608	0.0229608	0.0407167					Sulf2/Plau/Fgf1	3
GO:0051147	regulation of muscle cell differentiation	9/713	167/28905	0.0538922	2.18479	2.44192	0.0231747	0.0231747	0.0410716					Pdgfb/Tgfb1/Bmp4/Efemp2/Eng/Ybx1/Fzd7/Tmsb4x/Tmem119	9
GO:0006402	mRNA catabolic process	12/713	252/28905	0.047619	1.93047	2.35929	0.023298	0.023298	0.0412657					Pabpc1/Slc11a1/Traf5/Vim/Patl2/Ybx1/Zc3h12d/Apobec1/Ikbke/Zc3h12a/Tent5c/Zfp36	12
GO:1902692	regulation of neuroblast proliferation	5/713	66/28905	0.0757576	3.07121	2.67896	0.0234222	0.0234222	0.0414612					Tgfb1/Vsx2/Itgb1/Cx3cr1/Ctf2	5
GO:0048638	regulation of developmental growth	17/713	404/28905	0.0420792	1.70589	2.27226	0.0238597	0.0238597	0.0416844					H19/Apoe/Csf1/Sgpl1/Gh/Slc6a4/C3/Fn1/Serp1/Arhgap4/Tgfbr2/Dnm2/Grn/Nkx6-1/Sh3glb1/Cxcr4/Foxc1	17
GO:0060828	regulation of canonical Wnt signaling pathway	12/713	253/28905	0.0474308	1.92284	2.34462	0.0239326	0.0239326	0.0416844					Tgfb1/Apoe/Sulf2/Cav1/Lrrk1/Sfrp4/Hdac1/Tle3/Kank1/Lzts2/Daam2/Fzd7	12
GO:0051208	sequestering of calcium ion	8/713	141/28905	0.0567376	2.30014	2.46114	0.0239515	0.0239515	0.0416844					Tgfb1/Ptpn6/Cyba/Ptprc/Xcl1/Itpr2/Lyn/Ccl21b	8
GO:0001866	NK T cell proliferation	2/713	10/28905	0.2	8.10799	3.57517	0.0239784	0.0239784	0.0416844					Myc/Rasal3	2
GO:0002315	marginal zone B cell differentiation	2/713	10/28905	0.2	8.10799	3.57517	0.0239784	0.0239784	0.0416844					Mfng/Bcl3	2
GO:0002924	negative regulation of humoral immune response mediated by circulating immunoglobulin	2/713	10/28905	0.2	8.10799	3.57517	0.0239784	0.0239784	0.0416844					Ptpn6/Fcgr2b	2
GO:0003149	membranous septum morphogenesis	2/713	10/28905	0.2	8.10799	3.57517	0.0239784	0.0239784	0.0416844					Bmp4/Tgfbr2	2
GO:0003330	regulation of extracellular matrix constituent secretion	2/713	10/28905	0.2	8.10799	3.57517	0.0239784	0.0239784	0.0416844					Tnfrsf1b/Tnfrsf1a	2
GO:0006196	AMP catabolic process	2/713	10/28905	0.2	8.10799	3.57517	0.0239784	0.0239784	0.0416844					Ampd3/Xdh	2
GO:0014908	myotube differentiation involved in skeletal muscle regeneration	2/713	10/28905	0.2	8.10799	3.57517	0.0239784	0.0239784	0.0416844					Cd9/Cd81	2
GO:0015851	nucleobase transport	2/713	10/28905	0.2	8.10799	3.57517	0.0239784	0.0239784	0.0416844					Slc43a3/Aqp9	2
GO:0031666	positive regulation of lipopolysaccharide-mediated signaling pathway	2/713	10/28905	0.2	8.10799	3.57517	0.0239784	0.0239784	0.0416844					Ly86/Cd14	2
GO:0032762	mast cell cytokine production	2/713	10/28905	0.2	8.10799	3.57517	0.0239784	0.0239784	0.0416844					Hmox1/Fcer1g	2
GO:0032769	negative regulation of monooxygenase activity	2/713	10/28905	0.2	8.10799	3.57517	0.0239784	0.0239784	0.0416844					Cav1/Eng	2
GO:0033212	iron import into cell	2/713	10/28905	0.2	8.10799	3.57517	0.0239784	0.0239784	0.0416844					Steap4/Lcn2	2
GO:0034372	very-low-density lipoprotein particle remodeling	2/713	10/28905	0.2	8.10799	3.57517	0.0239784	0.0239784	0.0416844					Apoe/Lpl	2
GO:0035655	interleukin-18-mediated signaling pathway	2/713	10/28905	0.2	8.10799	3.57517	0.0239784	0.0239784	0.0416844					Pdgfb/Casp4	2
GO:0051918	negative regulation of fibrinolysis	2/713	10/28905	0.2	8.10799	3.57517	0.0239784	0.0239784	0.0416844					Plau/Plat	2
GO:0062042	regulation of cardiac epithelial to mesenchymal transition	2/713	10/28905	0.2	8.10799	3.57517	0.0239784	0.0239784	0.0416844					Eng/Tgfbr2	2
GO:0070305	response to cGMP	2/713	10/28905	0.2	8.10799	3.57517	0.0239784	0.0239784	0.0416844					Slc6a4/Tlr7	2
GO:0071362	cellular response to ether	2/713	10/28905	0.2	8.10799	3.57517	0.0239784	0.0239784	0.0416844					Hnf1a/Zc3h12a	2
GO:0071394	cellular response to testosterone stimulus	2/713	10/28905	0.2	8.10799	3.57517	0.0239784	0.0239784	0.0416844					Spp1/Msn	2
GO:0072203	cell proliferation involved in metanephros development	2/713	10/28905	0.2	8.10799	3.57517	0.0239784	0.0239784	0.0416844					Pdgfb/Myc	2
GO:0090129	positive regulation of synapse maturation	2/713	10/28905	0.2	8.10799	3.57517	0.0239784	0.0239784	0.0416844					Cdc20/Neurod2	2
GO:0098700	neurotransmitter loading into synaptic vesicle	2/713	10/28905	0.2	8.10799	3.57517	0.0239784	0.0239784	0.0416844					Slc17a8/Slc18a3	2
GO:1902031	regulation of NADP metabolic process	2/713	10/28905	0.2	8.10799	3.57517	0.0239784	0.0239784	0.0416844					Aldob/Hnf1a	2
GO:1903589	positive regulation of blood vessel endothelial cell proliferation involved in sprouting angiogenesis	2/713	10/28905	0.2	8.10799	3.57517	0.0239784	0.0239784	0.0416844					Hmox1/Jcad	2
GO:1903596	regulation of gap junction assembly	2/713	10/28905	0.2	8.10799	3.57517	0.0239784	0.0239784	0.0416844					Cav1/Il1b	2
GO:2000646	positive regulation of receptor catabolic process	2/713	10/28905	0.2	8.10799	3.57517	0.0239784	0.0239784	0.0416844					Apoe/Laptm5	2
GO:2000727	positive regulation of cardiac muscle cell differentiation	2/713	10/28905	0.2	8.10799	3.57517	0.0239784	0.0239784	0.0416844					Tgfb1/Bmp4	2
GO:0015807	L-amino acid transport	6/713	90/28905	0.0666667	2.70266	2.57278	0.0239942	0.0239942	0.0416844					Slc1a5/Slc17a8/Itgb1/Slc11a1/Slc15a4/Slc7a2	6
GO:0048663	neuron fate commitment	6/713	90/28905	0.0666667	2.70266	2.57278	0.0239942	0.0239942	0.0416844					Pax3/Bmp4/Runx1/Pax7/Notch3/Fev	6
GO:0043393	regulation of protein binding	10/713	196/28905	0.0510204	2.06837	2.38671	0.0241698	0.0241698	0.041965					Pdgfb/Apoe/Psen2/Mfng/Rack1/Bmp4/Myc/Anxa2/Plscr1/Ticam1	10
GO:0017157	regulation of exocytosis	11/713	225/28905	0.0488889	1.98195	2.35155	0.0245843	0.0245843	0.0426353					Itgb2/Spi1/Hmox1/Sdc4/Fgr/Itgam/Anxa2/Cd84/Git2/Lyn/Fcer1g	11
GO:0070085	glycosylation	11/713	225/28905	0.0488889	1.98195	2.35155	0.0245843	0.0245843	0.0426353					Plod3/Derl3/Gfpt2/Galnt15/B3gnt5/St6gal1/Poglut2/B4galt1/Galnt7/Gcnt1/St6galnac3	11
GO:0001569	branching involved in blood vessel morphogenesis	4/713	45/28905	0.0888889	3.60355	2.77962	0.0246165	0.0246165	0.0426417					Eng/Col4a1/Tgfbr2/Cxcr4	4
GO:0002524	hypersensitivity	4/713	45/28905	0.0888889	3.60355	2.77962	0.0246165	0.0246165	0.0426417					C3/Fcgr2b/Fcer1g/Fcgr3	4
GO:0046503	glycerolipid catabolic process	5/713	67/28905	0.0746269	3.02537	2.63949	0.0248148	0.0248148	0.0428858					Lpl/Pnpla2/Prdx6/Pla2g15/Pnpla7	5
GO:0050982	detection of mechanical stimulus	5/713	67/28905	0.0746269	3.02537	2.63949	0.0248148	0.0248148	0.0428858					Myc/Ntrk1/Chrna5/Tlr4/Cxcr4	5
GO:0060337	type I interferon-mediated signaling pathway	5/713	67/28905	0.0746269	3.02537	2.63949	0.0248148	0.0248148	0.0428858					Irf3/Ifitm1/Ikbke/Trim56/Ifitm2	5
GO:0071357	cellular response to type I interferon	5/713	67/28905	0.0746269	3.02537	2.63949	0.0248148	0.0248148	0.0428858					Irf3/Ifitm1/Ikbke/Trim56/Ifitm2	5
GO:1904892	regulation of receptor signaling pathway via STAT	8/713	142/28905	0.056338	2.28394	2.43912	0.0248549	0.0248549	0.0429304					Tgfb1/Cav1/Crlf3/Gh/Prl/Ptprc/Socs3/Bcl3	8
GO:0014074	response to purine-containing compound	7/713	116/28905	0.0603448	2.44638	2.48232	0.0250415	0.0250415	0.043178					Slc6a4/Rapgef3/Casp1/Il1b/Itpr2/Tlr7/P2ry6	7
GO:0031398	positive regulation of protein ubiquitination	7/713	116/28905	0.0603448	2.44638	2.48232	0.0250415	0.0250415	0.043178					Cdc20/Cav1/Pttg1ip/Cdk5rap3/Laptm5/Birc3/Ticam1	7
GO:0046889	positive regulation of lipid biosynthetic process	7/713	116/28905	0.0603448	2.44638	2.48232	0.0250415	0.0250415	0.043178					Apoe/Sirt2/Gh/Cd74/Il1b/Abcd1/Fgf1	7
GO:0010763	positive regulation of fibroblast migration	3/713	26/28905	0.115385	4.67769	2.98354	0.025491	0.025491	0.0437261					Pdgfb/Tgfb1/Itgb1	3
GO:0016226	iron-sulfur cluster assembly	3/713	26/28905	0.115385	4.67769	2.98354	0.025491	0.025491	0.0437261					Xdh/Ciao2a/Nubp2	3
GO:0031163	metallo-sulfur cluster assembly	3/713	26/28905	0.115385	4.67769	2.98354	0.025491	0.025491	0.0437261					Xdh/Ciao2a/Nubp2	3
GO:0033630	positive regulation of cell adhesion mediated by integrin	3/713	26/28905	0.115385	4.67769	2.98354	0.025491	0.025491	0.0437261					Ptpn6/Cxcl13/Ccl21b	3
GO:0045684	positive regulation of epidermis development	3/713	26/28905	0.115385	4.67769	2.98354	0.025491	0.025491	0.0437261					Sfrp4/Bmp4/Foxc1	3
GO:0050965	detection of temperature stimulus involved in sensory perception of pain	3/713	26/28905	0.115385	4.67769	2.98354	0.025491	0.025491	0.0437261					Ntrk1/Tlr4/Cxcr4	3
GO:0097164	ammonium ion metabolic process	3/713	26/28905	0.115385	4.67769	2.98354	0.025491	0.025491	0.0437261					Tph2/Fev/Cyp2d22	3
GO:1900151	regulation of nuclear-transcribed mRNA catabolic process, deadenylation-dependent decay	3/713	26/28905	0.115385	4.67769	2.98354	0.025491	0.025491	0.0437261					Pabpc1/Ybx1/Zfp36	3
GO:1902176	negative regulation of oxidative stress-induced intrinsic apoptotic signaling pathway	3/713	26/28905	0.115385	4.67769	2.98354	0.025491	0.025491	0.0437261					Hspb1/Nfe2l2/Rack1	3
GO:0030178	negative regulation of Wnt signaling pathway	9/713	170/28905	0.0529412	2.14623	2.38371	0.0256267	0.0256267	0.0439336					Apoe/Cav1/Sfrp4/Hdac1/Tle3/Lzts2/Tax1bp3/Hic1/Apcdd1	9
GO:0097553	calcium ion transmembrane import into cytosol	10/713	198/28905	0.0505051	2.04747	2.35203	0.0256934	0.0256934	0.0440228					Tgfb1/Ptpn6/Cyba/Cav1/Bmp4/Ptprc/Xcl1/Itpr2/Lyn/Ccl21b	10
GO:0003229	ventricular cardiac muscle tissue development	5/713	68/28905	0.0735294	2.98088	2.60075	0.0262594	0.0262594	0.0449411					Naglu/Tgfb1/Eng/Foxh1/Foxc1	5
GO:0030330	DNA damage response, signal transduction by p53 class mediator	5/713	68/28905	0.0735294	2.98088	2.60075	0.0262594	0.0262594	0.0449411					Pttg1ip/Cd74/Ankrd1/Hic1/Bcl3	5
GO:0010827	regulation of glucose transmembrane transport	6/713	92/28905	0.0652174	2.64391	2.51153	0.0263875	0.0263875	0.0450315					Nfe2l2/Aoc3/Gh/Myc/C3/Il1b	6
GO:0019229	regulation of vasoconstriction	6/713	92/28905	0.0652174	2.64391	2.51153	0.0263875	0.0263875	0.0450315					Pdgfb/Cav1/Rhoa/Itgb1/Edn3/Icam1	6
GO:0035023	regulation of Rho protein signal transduction	6/713	92/28905	0.0652174	2.64391	2.51153	0.0263875	0.0263875	0.0450315					Apoe/Stard13/Itgb1/Arhgdib/Kank1/Cdc42se1	6
GO:0042542	response to hydrogen peroxide	6/713	92/28905	0.0652174	2.64391	2.51153	0.0263875	0.0263875	0.0450315					Stat6/Hmox1/Nfe2l2/Rela/Lcn2/Casp6	6
GO:0061333	renal tubule morphogenesis	6/713	92/28905	0.0652174	2.64391	2.51153	0.0263875	0.0263875	0.0450315					Tgfb1/Bmp4/Myc/Col4a1/Lzts2/Fgf1	6
GO:0006040	amino sugar metabolic process	4/713	46/28905	0.0869565	3.52521	2.72582	0.0264509	0.0264509	0.0450627					Gfpt2/St6gal1/Uap1l1/Renbp	4
GO:0032373	positive regulation of sterol transport	4/713	46/28905	0.0869565	3.52521	2.72582	0.0264509	0.0264509	0.0450627					Apoe/Cav1/Trem2/Anxa2	4
GO:0032376	positive regulation of cholesterol transport	4/713	46/28905	0.0869565	3.52521	2.72582	0.0264509	0.0264509	0.0450627					Apoe/Cav1/Trem2/Anxa2	4
GO:0072330	monocarboxylic acid biosynthetic process	11/713	228/28905	0.0482456	1.95588	2.30443	0.026748	0.026748	0.0455429					Sirt2/Lpl/Pdk4/Cd74/Il1b/Hnf1a/Hpgds/Acsm5/Abcd1/Akr1c14/Ptges	11
GO:0006939	smooth muscle contraction	7/713	118/28905	0.059322	2.40491	2.43194	0.0271691	0.0271691	0.046181					Sulf2/Cav1/Rhoa/Ncf1/Bdkrb2/Edn3/Tifab	7
GO:0009135	purine nucleoside diphosphate metabolic process	7/713	118/28905	0.059322	2.40491	2.43194	0.0271691	0.0271691	0.046181					Ampd3/Myc/Ak3/Aldob/Ak2/Ucp2/Entpd1	7
GO:0009179	purine ribonucleoside diphosphate metabolic process	7/713	118/28905	0.059322	2.40491	2.43194	0.0271691	0.0271691	0.046181					Ampd3/Myc/Ak3/Aldob/Ak2/Ucp2/Entpd1	7
GO:0031647	regulation of protein stability	14/713	318/28905	0.0440252	1.78478	2.23788	0.0273466	0.0273466	0.0464527					Glmp/Ctsa/Ncln/Clu/Ndc80/Cd74/Tyrobp/Pycard/Ifi30/Ctsh/Grn/Cd81/Hps4/Irgm2	14
GO:0007338	single fertilization	9/713	172/28905	0.0523256	2.12128	2.34557	0.02736	0.02736	0.0464527					Myh9/B4galt1/Antxr2/Tpst2/Irag2/Cd9/Plat/Hvcn1/Hspa1b	9
GO:0006665	sphingolipid metabolic process	8/713	145/28905	0.0551724	2.23669	2.37416	0.0277075	0.0277075	0.047016					Naglu/Sgpl1/Degs2/B3gnt5/Hexa/Pla2g15/Neu4/St6galnac3	8
GO:0060350	endochondral bone morphogenesis	5/713	69/28905	0.0724638	2.93768	2.56271	0.0277567	0.0277567	0.047046					Bmp4/Tgfbr2/Inppl1/Foxc1/Tmem119	5
GO:0071470	cellular response to osmotic stress	5/713	69/28905	0.0724638	2.93768	2.56271	0.0277567	0.0277567	0.047046					Slc2a4/Bdkrb2/Casp1/Pycard/Tifab	5
GO:0002082	regulation of oxidative phosphorylation	3/713	27/28905	0.111111	4.50444	2.8972	0.0281646	0.0281646	0.0474952					Rhoa/Myc/Abcd1	3
GO:0002523	leukocyte migration involved in inflammatory response	3/713	27/28905	0.111111	4.50444	2.8972	0.0281646	0.0281646	0.0474952					Itgb2/Aoc3/Itgam	3
GO:0003148	outflow tract septum morphogenesis	3/713	27/28905	0.111111	4.50444	2.8972	0.0281646	0.0281646	0.0474952					Bmp4/Eng/Tgfbr2	3
GO:0007035	vacuolar acidification	3/713	27/28905	0.111111	4.50444	2.8972	0.0281646	0.0281646	0.0474952					Tcirg1/Slc11a1/Grn	3
GO:0031639	plasminogen activation	3/713	27/28905	0.111111	4.50444	2.8972	0.0281646	0.0281646	0.0474952					Ctsz/Plau/Plat	3
GO:0046473	phosphatidic acid metabolic process	3/713	27/28905	0.111111	4.50444	2.8972	0.0281646	0.0281646	0.0474952					Agpat2/Pld1/Sh3glb1	3
GO:0051873	killing by host of symbiont cells	3/713	27/28905	0.111111	4.50444	2.8972	0.0281646	0.0281646	0.0474952					Ncf1/Pomc/Cxcl1	3
GO:0071549	cellular response to dexamethasone stimulus	3/713	27/28905	0.111111	4.50444	2.8972	0.0281646	0.0281646	0.0474952					Tgfb1/Bmp4/Pck2	3
GO:1900407	regulation of cellular response to oxidative stress	3/713	27/28905	0.111111	4.50444	2.8972	0.0281646	0.0281646	0.0474952					Hspb1/Nfe2l2/Abcd1	3
GO:0019432	triglyceride biosynthetic process	4/713	47/28905	0.0851064	3.45021	2.6735	0.0283651	0.0283651	0.0477796					Lpl/C3/Agpat2/Pck2	4
GO:0043268	positive regulation of potassium ion transport	4/713	47/28905	0.0851064	3.45021	2.6735	0.0283651	0.0283651	0.0477796					Trem2/Edn3/Cxcl1/Kcnj2	4
GO:0002317	plasma cell differentiation	2/713	11/28905	0.181818	7.3709	3.36089	0.0288343	0.0288343	0.0478461					Nfkbiz/Lgals1	2
GO:0002536	respiratory burst involved in inflammatory response	2/713	11/28905	0.181818	7.3709	3.36089	0.0288343	0.0288343	0.0478461					Ncf1/Grn	2
GO:0002645	positive regulation of tolerance induction	2/713	11/28905	0.181818	7.3709	3.36089	0.0288343	0.0288343	0.0478461					Cd274/Tgfbr2	2
GO:0003139	secondary heart field specification	2/713	11/28905	0.181818	7.3709	3.36089	0.0288343	0.0288343	0.0478461					Bmp4/Foxh1	2
GO:0006054	N-acetylneuraminate metabolic process	2/713	11/28905	0.181818	7.3709	3.36089	0.0288343	0.0288343	0.0478461					St6gal1/Renbp	2
GO:0007250	activation of NF-kappaB-inducing kinase activity	2/713	11/28905	0.181818	7.3709	3.36089	0.0288343	0.0288343	0.0478461					Tlr4/Tlr1	2
GO:0009215	purine deoxyribonucleoside triphosphate metabolic process	2/713	11/28905	0.181818	7.3709	3.36089	0.0288343	0.0288343	0.0478461					Ak3/Ak2	2
GO:0014062	regulation of serotonin secretion	2/713	11/28905	0.181818	7.3709	3.36089	0.0288343	0.0288343	0.0478461					Slc6a4/Lgals3	2
GO:0016185	synaptic vesicle budding from presynaptic endocytic zone membrane	2/713	11/28905	0.181818	7.3709	3.36089	0.0288343	0.0288343	0.0478461					Slc2a4/Dnm2	2
GO:0031620	regulation of fever generation	2/713	11/28905	0.181818	7.3709	3.36089	0.0288343	0.0288343	0.0478461					Il1b/Ptges	2
GO:0032959	inositol trisphosphate biosynthetic process	2/713	11/28905	0.181818	7.3709	3.36089	0.0288343	0.0288343	0.0478461					Myh9/P2ry6	2
GO:0034370	triglyceride-rich lipoprotein particle remodeling	2/713	11/28905	0.181818	7.3709	3.36089	0.0288343	0.0288343	0.0478461					Apoe/Lpl	2
GO:0034384	high-density lipoprotein particle clearance	2/713	11/28905	0.181818	7.3709	3.36089	0.0288343	0.0288343	0.0478461					Apoe/Trem2	2
GO:0035672	oligopeptide transmembrane transport	2/713	11/28905	0.181818	7.3709	3.36089	0.0288343	0.0288343	0.0478461					Slc15a3/Slc15a4	2
GO:0035701	hematopoietic stem cell migration	2/713	11/28905	0.181818	7.3709	3.36089	0.0288343	0.0288343	0.0478461					Ptprc/Cxcr4	2
GO:0045647	negative regulation of erythrocyte differentiation	2/713	11/28905	0.181818	7.3709	3.36089	0.0288343	0.0288343	0.0478461					Lmo2/Zfp36	2
GO:0048539	bone marrow development	2/713	11/28905	0.181818	7.3709	3.36089	0.0288343	0.0288343	0.0478461					Lrp5/Ptprc	2
GO:0061043	regulation of vascular wound healing	2/713	11/28905	0.181818	7.3709	3.36089	0.0288343	0.0288343	0.0478461					Smoc2/Cxcr4	2
GO:0070782	phosphatidylserine exposure on apoptotic cell surface	2/713	11/28905	0.181818	7.3709	3.36089	0.0288343	0.0288343	0.0478461					Plscr1/Plscr2	2
GO:0071351	cellular response to interleukin-18	2/713	11/28905	0.181818	7.3709	3.36089	0.0288343	0.0288343	0.0478461					Pdgfb/Casp4	2
GO:0071635	negative regulation of transforming growth factor beta production	2/713	11/28905	0.181818	7.3709	3.36089	0.0288343	0.0288343	0.0478461					Fn1/Tyrobp	2
GO:0072102	glomerulus morphogenesis	2/713	11/28905	0.181818	7.3709	3.36089	0.0288343	0.0288343	0.0478461					Bmp4/Notch3	2
GO:0097278	complement-dependent cytotoxicity	2/713	11/28905	0.181818	7.3709	3.36089	0.0288343	0.0288343	0.0478461					Cd5l/C3	2
GO:1903332	regulation of protein folding	2/713	11/28905	0.181818	7.3709	3.36089	0.0288343	0.0288343	0.0478461					Pdia4/Grn	2
GO:1905245	regulation of aspartic-type peptidase activity	2/713	11/28905	0.181818	7.3709	3.36089	0.0288343	0.0288343	0.0478461					Grn/Lyn	2
GO:0071214	cellular response to abiotic stimulus	15/713	351/28905	0.042735	1.73248	2.19571	0.0288364	0.0288364	0.0478461					Timp1/Tgfb1/Cnn2/Cav1/Slc2a4/Bdkrb2/Pbk/Ankrd1/Casp1/Pycard/Neurod2/Mfap4/Tifab/Sipa1/Hvcn1	15
GO:0104004	cellular response to environmental stimulus	15/713	351/28905	0.042735	1.73248	2.19571	0.0288364	0.0288364	0.0478461					Timp1/Tgfb1/Cnn2/Cav1/Slc2a4/Bdkrb2/Pbk/Ankrd1/Casp1/Pycard/Neurod2/Mfap4/Tifab/Sipa1/Hvcn1	15
GO:0001649	osteoblast differentiation	11/713	231/28905	0.047619	1.93047	2.25802	0.029046	0.029046	0.0481404					Tcirg1/Clic1/Id3/Bmp4/Lrp5/Ifitm1/Ucma/Spp1/Clec5a/Cebpa/Tmem119	11
GO:0045216	cell-cell junction organization	11/713	231/28905	0.047619	1.93047	2.25802	0.029046	0.029046	0.0481404					Ramp2/Lsr/Esam/Rhoc/Tgfb1/Cav1/Rhoa/Myo1c/Itgb1/Il1b/Cd9	11
GO:0140694	non-membrane-bounded organelle assembly	17/713	414/28905	0.0410628	1.66468	2.16632	0.0292057	0.0292057	0.0483782					Hck/Cdc20/Rhoa/Grb7/Lcp1/Ndc80/Cep192/Itgb1/Patl2/Msn/Arhgef5/Fau/Tmod3/Flnc/Hspa1b/Hspa1a/Bin2	17
GO:0045600	positive regulation of fat cell differentiation	5/713	70/28905	0.0714286	2.89571	2.52535	0.029307	0.029307	0.0485192					Lpl/Cebpa/Cmklr1/Zc3h12a/Zfp36	5
GO:0036294	cellular response to decreased oxygen levels	8/713	147/28905	0.0544218	2.20626	2.33174	0.0297305	0.0297305	0.0491931					Tgfb1/Hif3a/Sirt2/Cybb/Nfe2l2/Slc2a4/Myc/Trem2	8
GO:0050768	negative regulation of neurogenesis	9/713	175/28905	0.0514286	2.08491	2.28932	0.0301123	0.0301123	0.0497973					Tgfb1/Sirt2/Vsx2/Bmp4/Trem2/Il1b/Arhgap4/Nkx6-1/Daam2	9
GO:0002864	regulation of acute inflammatory response to antigenic stimulus	4/713	48/28905	0.0833333	3.37833	2.62258	0.0303596	0.0303596	0.0500955					C3/Fcgr2b/Fcer1g/Fcgr3	4
GO:0010799	regulation of peptidyl-threonine phosphorylation	4/713	48/28905	0.0833333	3.37833	2.62258	0.0303596	0.0303596	0.0500955					Sirt2/Ppef2/Hnf1a/Irgm2	4
GO:0045740	positive regulation of DNA replication	4/713	48/28905	0.0833333	3.37833	2.62258	0.0303596	0.0303596	0.0500955					Pdgfb/Endog/Cst3/Mas1	4
GO:0046636	negative regulation of alpha-beta T cell activation	4/713	48/28905	0.0833333	3.37833	2.62258	0.0303596	0.0303596	0.0500955					Cd274/Vsir/Runx1/Zc3h12a	4
GO:0002709	regulation of T cell mediated immunity	7/713	121/28905	0.0578512	2.34529	2.35827	0.0305856	0.0305856	0.0504129					Vsir/Il1r1/Ptprc/Xcl1/Il1b/Tnfrsf1b/Cd81	7
GO:0062014	negative regulation of small molecule metabolic process	7/713	121/28905	0.0578512	2.34529	2.35827	0.0305856	0.0305856	0.0504129					Apoe/Plek/Aldob/Akr1c14/Fmo2/Entpd1/Ch25h	7
GO:0030318	melanocyte differentiation	3/713	28/28905	0.107143	4.34357	2.81497	0.0309811	0.0309811	0.0507232					Mlph/Edn3/Hps4	3
GO:0032727	positive regulation of interferon-alpha production	3/713	28/28905	0.107143	4.34357	2.81497	0.0309811	0.0309811	0.0507232					Irf3/Tlr4/Tlr7	3
GO:0045026	plasma membrane fusion	3/713	28/28905	0.107143	4.34357	2.81497	0.0309811	0.0309811	0.0507232					Tpst2/Cd9/Tie1	3
GO:0045063	T-helper 1 cell differentiation	3/713	28/28905	0.107143	4.34357	2.81497	0.0309811	0.0309811	0.0507232					Stat6/Gadd45g/Nfkbiz	3
GO:0046039	GTP metabolic process	3/713	28/28905	0.107143	4.34357	2.81497	0.0309811	0.0309811	0.0507232					Ampd3/Rhoa/Ak3	3
GO:0060445	branching involved in salivary gland morphogenesis	3/713	28/28905	0.107143	4.34357	2.81497	0.0309811	0.0309811	0.0507232					Pdgfb/Pdgfa/Tgm2	3
GO:0062098	regulation of programmed necrotic cell death	3/713	28/28905	0.107143	4.34357	2.81497	0.0309811	0.0309811	0.0507232					Cav1/Casp6/Birc3	3
GO:0090026	positive regulation of monocyte chemotaxis	3/713	28/28905	0.107143	4.34357	2.81497	0.0309811	0.0309811	0.0507232					Aif1/Fpr2/Cx3cr1	3
GO:0097062	dendritic spine maintenance	3/713	28/28905	0.107143	4.34357	2.81497	0.0309811	0.0309811	0.0507232					Apoe/Trem2/Fcgr2b	3
GO:0141086	negative regulation of inflammasome-mediated signaling pathway	3/713	28/28905	0.107143	4.34357	2.81497	0.0309811	0.0309811	0.0507232					Sirt2/Trem2/Irgm2	3
GO:1901223	negative regulation of non-canonical NF-kappaB signal transduction	3/713	28/28905	0.107143	4.34357	2.81497	0.0309811	0.0309811	0.0507232					Spi1/Rela/Zc3h12a	3
GO:1904893	negative regulation of receptor signaling pathway via STAT	3/713	28/28905	0.107143	4.34357	2.81497	0.0309811	0.0309811	0.0507232					Cav1/Socs3/Bcl3	3
GO:0034976	response to endoplasmic reticulum stress	12/713	263/28905	0.0456274	1.84973	2.2015	0.0309943	0.0309943	0.0507232					Cav1/Derl3/Nfe2l2/Serinc3/Cdk5rap3/Clu/Bfar/Pdia4/Casp12/Fcgr2b/Serp1/Nod1	12
GO:0009166	nucleotide catabolic process	9/713	176/28905	0.0511364	2.07307	2.27082	0.0310712	0.0310712	0.0508211					Ampd3/Ncf1/Myc/Xdh/Ncf2/Aldob/Abcd1/Ucp2/Entpd1	9
GO:0042886	amide transport	16/713	386/28905	0.0414508	1.68041	2.14023	0.0312764	0.0312764	0.0511288					Tcirg1/Gltp/Myh9/Cd74/Slc15a3/Lrp5/Il1b/Edn3/Serp1/Slc15a4/Hnf1a/Aqp9/Ucp2/Nkx6-1/Abcb1a/Pck2	16
GO:0045913	positive regulation of carbohydrate metabolic process	6/713	96/28905	0.0625	2.53375	2.39379	0.0316369	0.0316369	0.05169					Pdgfb/Myc/Myh9/Gpt2/P2ry6/Mas1	6
GO:0033555	multicellular organismal response to stress	7/713	122/28905	0.057377	2.32606	2.3342	0.0317857	0.0317857	0.0519048					Apoe/Runx1/Ntrk1/Aqp9/Neurod2/Git2/Vwa1	7
GO:0051494	negative regulation of cytoskeleton organization	9/713	177/28905	0.0508475	2.06135	2.25245	0.0320511	0.0320511	0.0523095					Gas2l2/Tlr2/Rhpn2/Kank1/Ckap2/Kank3/Tmsb4x/Capg/Tmod3	9
GO:0002691	regulation of cellular extravasation	4/713	49/28905	0.0816327	3.30939	2.57298	0.0324348	0.0324348	0.0528492					Il1r1/Icam1/Gcnt1/Ccl21b	4
GO:0002931	response to ischemia	4/713	49/28905	0.0816327	3.30939	2.57298	0.0324348	0.0324348	0.0528492					Cav1/Csf1/Trem2/Cx3cr1	4
GO:0043114	regulation of vascular permeability	4/713	49/28905	0.0816327	3.30939	2.57298	0.0324348	0.0324348	0.0528492					Ramp2/Tgfb1/Apoe/Ccl4	4
GO:0042733	embryonic digit morphogenesis	5/713	72/28905	0.0694444	2.81528	2.45259	0.0325689	0.0325689	0.0529812					Bmp4/Lrp5/Hdac1/Frem2/Alx4	5
GO:0050994	regulation of lipid catabolic process	5/713	72/28905	0.0694444	2.81528	2.45259	0.0325689	0.0325689	0.0529812					Pnpla2/Il1b/Abcd1/Hpgd/Hcar2	5
GO:0090307	mitotic spindle assembly	5/713	72/28905	0.0694444	2.81528	2.45259	0.0325689	0.0325689	0.0529812					Cdc20/Rhoa/Cep192/Hspa1b/Hspa1a	5
GO:0045861	negative regulation of proteolysis	15/713	357/28905	0.0420168	1.70336	2.1266	0.032757	0.032757	0.0532582					Timp1/Psen2/Ctsz/Serpina3n/Plau/Pbk/Wfdc1/Cst3/A2m/Plat/Ctla2a/Cd109/Cst7/Naip5/Hspa1b	15
GO:0010657	muscle cell apoptotic process	7/713	123/28905	0.0569106	2.30715	2.31036	0.0330169	0.0330169	0.0536226					Hmox1/Cav1/Nfe2l2/Rapgef3/Casp12/Hspb6/Zc3h12a	7
GO:0030301	cholesterol transport	7/713	123/28905	0.0569106	2.30715	2.31036	0.0330169	0.0330169	0.0536226					Apoe/Cav1/Npc2/Trem2/Msr1/Hnf1a/Anxa2	7
GO:0051384	response to glucocorticoid	6/713	97/28905	0.0618557	2.50763	2.36529	0.033048	0.033048	0.0536439					Tgfb1/Bmp4/Sult1a1/Pck2/Zfp36/Zfp764	6
GO:0010639	negative regulation of organelle organization	16/713	390/28905	0.0410256	1.66318	2.09694	0.0338803	0.0338803	0.05403					Cdc20/Gas2l2/Top2a/Bmp4/Ndc80/Cep192/Patl2/Tlr2/Rhpn2/Kank1/Dnm2/Ckap2/Kank3/Tmsb4x/Capg/Tmod3	16
GO:0031100	animal organ regeneration	3/713	29/28905	0.103448	4.19379	2.73651	0.0339396	0.0339396	0.05403					Tgfb1/Hmox1/Sulf2	3
GO:0033137	negative regulation of peptidyl-serine phosphorylation	3/713	29/28905	0.103448	4.19379	2.73651	0.0339396	0.0339396	0.05403					Cav1/Rack1/Bdkrb2	3
GO:0034104	negative regulation of tissue remodeling	3/713	29/28905	0.103448	4.19379	2.73651	0.0339396	0.0339396	0.05403					Inpp5d/Cst3/Tmem119	3
GO:0034143	regulation of toll-like receptor 4 signaling pathway	3/713	29/28905	0.103448	4.19379	2.73651	0.0339396	0.0339396	0.05403					Trem2/Lyn/Cd14	3
GO:0046688	response to copper ion	3/713	29/28905	0.103448	4.19379	2.73651	0.0339396	0.0339396	0.05403					Nfe2l2/Mt2/Mt1	3
GO:0051767	nitric-oxide synthase biosynthetic process	3/713	29/28905	0.103448	4.19379	2.73651	0.0339396	0.0339396	0.05403					Map2k3/Tlr2/Tlr4	3
GO:0051769	regulation of nitric-oxide synthase biosynthetic process	3/713	29/28905	0.103448	4.19379	2.73651	0.0339396	0.0339396	0.05403					Map2k3/Tlr2/Tlr4	3
GO:0060444	branching involved in mammary gland duct morphogenesis	3/713	29/28905	0.103448	4.19379	2.73651	0.0339396	0.0339396	0.05403					Tgfb1/Csf1/Lrp5	3
GO:1904385	cellular response to angiotensin	3/713	29/28905	0.103448	4.19379	2.73651	0.0339396	0.0339396	0.05403					Cav1/Nfe2l2/Rela	3
GO:1905207	regulation of cardiocyte differentiation	3/713	29/28905	0.103448	4.19379	2.73651	0.0339396	0.0339396	0.05403					Tgfb1/Bmp4/Fzd7	3
GO:2000831	regulation of steroid hormone secretion	3/713	29/28905	0.103448	4.19379	2.73651	0.0339396	0.0339396	0.05403					Pomc/Runx1/Spp1	3
GO:0002664	regulation of T cell tolerance induction	2/713	12/28905	0.166667	6.75666	3.17195	0.0340444	0.0340444	0.05403					Runx1/Tgfbr2	2
GO:0002732	positive regulation of dendritic cell cytokine production	2/713	12/28905	0.166667	6.75666	3.17195	0.0340444	0.0340444	0.05403					Ticam1/Clec7a	2
GO:0006047	UDP-N-acetylglucosamine metabolic process	2/713	12/28905	0.166667	6.75666	3.17195	0.0340444	0.0340444	0.05403					Gfpt2/Uap1l1	2
GO:0006107	oxaloacetate metabolic process	2/713	12/28905	0.166667	6.75666	3.17195	0.0340444	0.0340444	0.05403					Nit2/Pck2	2
GO:0009133	nucleoside diphosphate biosynthetic process	2/713	12/28905	0.166667	6.75666	3.17195	0.0340444	0.0340444	0.05403					Ak3/Ak2	2
GO:0009200	deoxyribonucleoside triphosphate metabolic process	2/713	12/28905	0.166667	6.75666	3.17195	0.0340444	0.0340444	0.05403					Ak3/Ak2	2
GO:0009404	toxin metabolic process	2/713	12/28905	0.166667	6.75666	3.17195	0.0340444	0.0340444	0.05403					Nfe2l2/Fmo2	2
GO:0015870	acetylcholine transport	2/713	12/28905	0.166667	6.75666	3.17195	0.0340444	0.0340444	0.05403					Slc17a8/Slc18a3	2
GO:0030202	heparin metabolic process	2/713	12/28905	0.166667	6.75666	3.17195	0.0340444	0.0340444	0.05403					Naglu/Hpse	2
GO:0030948	negative regulation of vascular endothelial growth factor receptor signaling pathway	2/713	12/28905	0.166667	6.75666	3.17195	0.0340444	0.0340444	0.05403					Cnmd/Emilin1	2
GO:0031392	regulation of prostaglandin biosynthetic process	2/713	12/28905	0.166667	6.75666	3.17195	0.0340444	0.0340444	0.05403					Cd74/Il1b	2
GO:0032650	regulation of interleukin-1 alpha production	2/713	12/28905	0.166667	6.75666	3.17195	0.0340444	0.0340444	0.05403					Casp1/S100a13	2
GO:0033625	positive regulation of integrin activation	2/713	12/28905	0.166667	6.75666	3.17195	0.0340444	0.0340444	0.05403					Plek/Cxcl13	2
GO:0033632	regulation of cell-cell adhesion mediated by integrin	2/713	12/28905	0.166667	6.75666	3.17195	0.0340444	0.0340444	0.05403					Cxcl13/Fermt3	2
GO:0034144	negative regulation of toll-like receptor 4 signaling pathway	2/713	12/28905	0.166667	6.75666	3.17195	0.0340444	0.0340444	0.05403					Trem2/Lyn	2
GO:0036151	phosphatidylcholine acyl-chain remodeling	2/713	12/28905	0.166667	6.75666	3.17195	0.0340444	0.0340444	0.05403					Pla2g2f/Lpcat2	2
GO:0045348	positive regulation of MHC class II biosynthetic process	2/713	12/28905	0.166667	6.75666	3.17195	0.0340444	0.0340444	0.05403					Tmem106a/Tlr4	2
GO:0045843	negative regulation of striated muscle tissue development	2/713	12/28905	0.166667	6.75666	3.17195	0.0340444	0.0340444	0.05403					Sirt2/Bmp4	2
GO:0051964	negative regulation of synapse assembly	2/713	12/28905	0.166667	6.75666	3.17195	0.0340444	0.0340444	0.05403					Rhoa/Tlr2	2
GO:0060020	Bergmann glial cell differentiation	2/713	12/28905	0.166667	6.75666	3.17195	0.0340444	0.0340444	0.05403					Gfap/Vim	2
GO:0060439	trachea morphogenesis	2/713	12/28905	0.166667	6.75666	3.17195	0.0340444	0.0340444	0.05403					Bmp4/Tgfbr2	2
GO:0070445	regulation of oligodendrocyte progenitor proliferation	2/713	12/28905	0.166667	6.75666	3.17195	0.0340444	0.0340444	0.05403					Sirt2/Lyn	2
GO:0070831	basement membrane assembly	2/713	12/28905	0.166667	6.75666	3.17195	0.0340444	0.0340444	0.05403					Ramp2/Plod3	2
GO:0106014	regulation of inflammatory response to wounding	2/713	12/28905	0.166667	6.75666	3.17195	0.0340444	0.0340444	0.05403					Ptpn6/Grn	2
GO:0106049	regulation of cellular response to osmotic stress	2/713	12/28905	0.166667	6.75666	3.17195	0.0340444	0.0340444	0.05403					Bdkrb2/Tifab	2
GO:1900747	negative regulation of vascular endothelial growth factor signaling pathway	2/713	12/28905	0.166667	6.75666	3.17195	0.0340444	0.0340444	0.05403					Xdh/Emilin1	2
GO:1901374	acetate ester transport	2/713	12/28905	0.166667	6.75666	3.17195	0.0340444	0.0340444	0.05403					Slc17a8/Slc18a3	2
GO:1905522	negative regulation of macrophage migration	2/713	12/28905	0.166667	6.75666	3.17195	0.0340444	0.0340444	0.05403					Cnn2/Emilin1	2
GO:2000551	regulation of T-helper 2 cell cytokine production	2/713	12/28905	0.166667	6.75666	3.17195	0.0340444	0.0340444	0.05403					Xcl1/Cd81	2
GO:2000562	negative regulation of CD4-positive, alpha-beta T cell proliferation	2/713	12/28905	0.166667	6.75666	3.17195	0.0340444	0.0340444	0.05403					Cd274/Vsir	2
GO:0000280	nuclear division	18/713	454/28905	0.0396476	1.60731	2.0742	0.0341094	0.0341094	0.0541045					Pdgfb/Tgfb1/Ranbp1/Cdc20/Rhoa/Sirt2/Sycp3/Top2a/Bmp4/Ndc80/Cep192/Cd28/Il1b/Edn3/Mki67/Stag3/Hspa1b/Hspa1a	18
GO:0060425	lung morphogenesis	5/713	73/28905	0.0684932	2.77671	2.41714	0.0342813	0.0342813	0.0543195					Plod3/Ctsz/Bmp4/Ctsh/Tgfbr2	5
GO:0061035	regulation of cartilage development	5/713	73/28905	0.0684932	2.77671	2.41714	0.0342813	0.0342813	0.0543195					Tgfb1/Bmp4/Bmp1/Rela/Maf	5
GO:1990138	neuron projection extension	10/713	208/28905	0.0480769	1.94904	2.18453	0.0343542	0.0343542	0.0544063					Apoe/Itgb1/Fn1/Edn3/Arhgap4/S100b/Dnm2/Nkx6-1/Sh3glb1/Cxcr4	10
GO:0007405	neuroblast proliferation	6/713	98/28905	0.0612245	2.48204	2.33714	0.0344993	0.0344993	0.0545789					Tgfb1/Gh/Vsx2/Itgb1/Cx3cr1/Ctf2	6
GO:0034329	cell junction assembly	19/713	487/28905	0.0390144	1.58164	2.05866	0.0345802	0.0345802	0.0545789					Pdgfb/Itga5/Ramp2/Lsr/Esam/Rhoc/Cav1/Rhoa/Sdc4/Myo1c/Myh9/Itgb1/Fn1/Rab29/Il1b/Tlr2/Ntrk1/Tln1/Cd9	19
GO:0002686	negative regulation of leukocyte migration	4/713	50/28905	0.08	3.2432	2.52466	0.0345909	0.0345909	0.0545789					Cnn2/Emilin1/Rin3/Ccl21b	4
GO:0007157	heterophilic cell-cell adhesion via plasma membrane cell adhesion molecules	4/713	50/28905	0.08	3.2432	2.52466	0.0345909	0.0345909	0.0545789					Itga5/Itgal/Scarf1/Lgals1	4
GO:0009311	oligosaccharide metabolic process	4/713	50/28905	0.08	3.2432	2.52466	0.0345909	0.0345909	0.0545789					Mpdu1/B4galt1/Neu4/St6galnac3	4
GO:0010837	regulation of keratinocyte proliferation	4/713	50/28905	0.08	3.2432	2.52466	0.0345909	0.0345909	0.0545789					Ctsl/Tgm1/Zfp36/Cd109	4
GO:0045923	positive regulation of fatty acid metabolic process	4/713	50/28905	0.08	3.2432	2.52466	0.0345909	0.0345909	0.0545789					Sirt2/Cd74/Il1b/Abcd1	4
GO:0007565	female pregnancy	9/713	180/28905	0.05	2.027	2.19805	0.035119	0.035119	0.0553828					Timp1/Tppp3/Prl/Ctsl/A2m/Arhgdib/Hpgd/Hsd11b2/Grn	9
GO:0003206	cardiac chamber morphogenesis	8/713	152/28905	0.0526316	2.13368	2.2286	0.0352266	0.0352266	0.0554941					Naglu/Tgfb1/Bmp4/Eng/Tgfbr2/Foxh1/Foxc1/Dhrs3	8
GO:0098781	ncRNA transcription	8/713	152/28905	0.0526316	2.13368	2.2286	0.0352266	0.0352266	0.0554941					Pdgfb/Spi1/Tgfb1/Prl/Bmp4/Myc/Rela/Notch3	8
GO:0044703	multi-organism reproductive process	10/713	209/28905	0.0478469	1.93971	2.16829	0.0353199	0.0353199	0.0556117					Timp1/Tppp3/Slc6a4/Prl/Ctsl/A2m/Arhgdib/Hpgd/Hsd11b2/Grn	10
GO:0014896	muscle hypertrophy	7/713	125/28905	0.056	2.27024	2.26337	0.0355738	0.0355738	0.0559597					Cyba/Meis1/Bmp4/Tnfrsf1b/Tnfrsf1a/Kcnn4/Chaer1	7
GO:0051098	regulation of binding	15/713	361/28905	0.0415512	1.68449	2.08124	0.0355783	0.0355783	0.0559597					Pdgfb/Tgfb1/Apoe/Psen2/Sirt2/Mfng/Rack1/Bmp4/Myc/Pax7/Anxa2/Plscr1/Ticam1/Foxc1/Hmgb2	15
GO:0014033	neural crest cell differentiation	6/713	99/28905	0.0606061	2.45697	2.30933	0.035991	0.035991	0.05649					Pax3/Bmp4/Fn1/Edn3/Nrtn/Foxc1	6
GO:0021675	nerve development	6/713	99/28905	0.0606061	2.45697	2.30933	0.035991	0.035991	0.05649					Tcirg1/Naglu/Sulf2/Ntrk1/Nrtn/Tifab	6
GO:0061157	mRNA destabilization	6/713	99/28905	0.0606061	2.45697	2.30933	0.035991	0.035991	0.05649					Pabpc1/Patl2/Ybx1/Zc3h12d/Zc3h12a/Zfp36	6
GO:1901992	positive regulation of mitotic cell cycle phase transition	6/713	99/28905	0.0606061	2.45697	2.30933	0.035991	0.035991	0.05649					Tgfb1/Cdc20/Aif1/Adam17/Ube2e2/Tmod3	6
GO:0060675	ureteric bud morphogenesis	5/713	74/28905	0.0675676	2.73919	2.38228	0.0360485	0.0360485	0.0565505					Tgfb1/Bmp4/Myc/Lzts2/Fgf1	5
GO:0046488	phosphatidylinositol metabolic process	8/713	153/28905	0.0522876	2.11974	2.20845	0.0364029	0.0364029	0.0570766					Pdgfb/Plek/Pik3r5/Pdgfa/Inpp5d/Inppl1/Itpkb/Socs3	8
GO:0072522	purine-containing compound biosynthetic process	11/713	240/28905	0.0458333	1.85808	2.12285	0.0367842	0.0367842	0.0576213					Tgfb1/Ampd3/Pdk4/Myc/Trem2/Ak3/Ak2/Spp1/Hnf1a/Qprt/Entpd1	11
GO:0030219	megakaryocyte differentiation	4/713	51/28905	0.0784314	3.17961	2.47754	0.0368284	0.0368284	0.0576213					Ptpn6/Meis1/Hmgb2/Maf	4
GO:0090279	regulation of calcium ion import	4/713	51/28905	0.0784314	3.17961	2.47754	0.0368284	0.0368284	0.0576213					Pdgfb/Cav1/Cxcr4/Lgals3	4
GO:0015918	sterol transport	7/713	126/28905	0.0555556	2.25222	2.24021	0.0369	0.0369	0.0576213					Apoe/Cav1/Npc2/Trem2/Msr1/Hnf1a/Anxa2	7
GO:0051588	regulation of neurotransmitter transport	7/713	126/28905	0.0555556	2.25222	2.24021	0.0369	0.0369	0.0576213					Slc17a8/Gfap/Itgb1/Edn3/Git2/Fev/Slc18a3	7
GO:0001919	regulation of receptor recycling	3/713	30/28905	0.1	4.054	2.66152	0.0370392	0.0370392	0.0576213					Psen2/Rab29/Anxa2	3
GO:0002837	regulation of immune response to tumor cell	3/713	30/28905	0.1	4.054	2.66152	0.0370392	0.0370392	0.0576213					Tgfb1/Cd274/Xcl1	3
GO:0010742	macrophage derived foam cell differentiation	3/713	30/28905	0.1	4.054	2.66152	0.0370392	0.0370392	0.0576213					Csf1/Lpl/Msr1	3
GO:0031664	regulation of lipopolysaccharide-mediated signaling pathway	3/713	30/28905	0.1	4.054	2.66152	0.0370392	0.0370392	0.0576213					Ly86/Cd84/Cd14	3
GO:0042744	hydrogen peroxide catabolic process	3/713	30/28905	0.1	4.054	2.66152	0.0370392	0.0370392	0.0576213					Prdx6/Hba-a1/Hbb-bt	3
GO:0048745	smooth muscle tissue development	3/713	30/28905	0.1	4.054	2.66152	0.0370392	0.0370392	0.0576213					Bmp4/Efemp2/Eng	3
GO:0050961	detection of temperature stimulus involved in sensory perception	3/713	30/28905	0.1	4.054	2.66152	0.0370392	0.0370392	0.0576213					Ntrk1/Tlr4/Cxcr4	3
GO:0051590	positive regulation of neurotransmitter transport	3/713	30/28905	0.1	4.054	2.66152	0.0370392	0.0370392	0.0576213					Slc17a8/Itgb1/Slc18a3	3
GO:1902042	negative regulation of extrinsic apoptotic signaling pathway via death domain receptors	3/713	30/28905	0.1	4.054	2.66152	0.0370392	0.0370392	0.0576213					Hmox1/Icam1/Hmgb2	3
GO:1990000	amyloid fibril formation	3/713	30/28905	0.1	4.054	2.66152	0.0370392	0.0370392	0.0576213					Apoe/Clu/Trem2	3
GO:0006606	protein import into nucleus	9/713	182/28905	0.0494505	2.00472	2.16236	0.0372728	0.0372728	0.0579546					Tgfb1/Pttg1ip/Bmp4/Hcls1/Rbm22/Tnfrsf1a/Nup93/Zc3h12a/Bcl3	9
GO:0043297	apical junction assembly	6/713	100/28905	0.06	2.4324	2.28187	0.0375235	0.0375235	0.0583141					Ramp2/Esam/Rhoc/Rhoa/Myo1c/Itgb1	6
GO:0006820	monoatomic anion transport	8/713	154/28905	0.0519481	2.10597	2.18846	0.0376053	0.0376053	0.0583806					Clic1/Lrrc8a/Slc17a8/Gabrr2/Slco1a4/Abcb1a/P2ry6/Kcnn4	8
GO:0061844	antimicrobial humoral immune response mediated by antimicrobial peptide	8/713	154/28905	0.0519481	2.10597	2.18846	0.0376053	0.0376053	0.0583806					Pomc/Cxcl13/Cxcl1/Pglyrp1/Fau/Lgals3/Ccl21b/Ccl27b	8
GO:0010633	negative regulation of epithelial cell migration	5/713	75/28905	0.0666667	2.70266	2.348	0.0378707	0.0378707	0.0587012					Tgfb1/Apoe/Rhoa/Stard13/Cxcl13	5
GO:0032814	regulation of natural killer cell activation	5/713	75/28905	0.0666667	2.70266	2.348	0.0378707	0.0378707	0.0587012					Fgr/Pglyrp1/Tyrobp/Ticam1/Klrc2	5
GO:1904377	positive regulation of protein localization to cell periphery	5/713	75/28905	0.0666667	2.70266	2.348	0.0378707	0.0378707	0.0587012					Rack1/Trem2/Itgb1/Lgals3/Rhog	5
GO:0032309	icosanoid secretion	4/713	52/28905	0.0769231	3.11846	2.43157	0.0391473	0.0391473	0.0605168					Bdkrb2/Il1b/Pla2g2f/Ptges	4
GO:1901292	nucleoside phosphate catabolic process	9/713	184/28905	0.048913	1.98293	2.12713	0.0395152	0.0395152	0.0605168					Ampd3/Ncf1/Myc/Xdh/Ncf2/Aldob/Abcd1/Ucp2/Entpd1	9
GO:1903169	regulation of calcium ion transmembrane transport	9/713	184/28905	0.048913	1.98293	2.12713	0.0395152	0.0395152	0.0605168					Tgfb1/Ptpn6/Cyba/Cav1/Psen2/Bmp4/Rapgef3/Lyn/Ahnak	9
GO:0002158	osteoclast proliferation	2/713	13/28905	0.153846	6.23692	3.00344	0.0395883	0.0395883	0.0605168					Tcirg1/Csf1	2
GO:0003093	regulation of glomerular filtration	2/713	13/28905	0.153846	6.23692	3.00344	0.0395883	0.0395883	0.0605168					Pdgfb/Cyba	2
GO:0021527	spinal cord association neuron differentiation	2/713	13/28905	0.153846	6.23692	3.00344	0.0395883	0.0395883	0.0605168					Pax3/Pax7	2
GO:0030854	positive regulation of granulocyte differentiation	2/713	13/28905	0.153846	6.23692	3.00344	0.0395883	0.0395883	0.0605168					Hcls1/Runx1	2
GO:0031915	positive regulation of synaptic plasticity	2/713	13/28905	0.153846	6.23692	3.00344	0.0395883	0.0395883	0.0605168					Cdc20/Neurod2	2
GO:0032610	interleukin-1 alpha production	2/713	13/28905	0.153846	6.23692	3.00344	0.0395883	0.0395883	0.0605168					Casp1/S100a13	2
GO:0035791	platelet-derived growth factor receptor-beta signaling pathway	2/713	13/28905	0.153846	6.23692	3.00344	0.0395883	0.0395883	0.0605168					Pdgfb/Pdgfa	2
GO:0042447	hormone catabolic process	2/713	13/28905	0.153846	6.23692	3.00344	0.0395883	0.0395883	0.0605168					Spp1/Ugt1a7c	2
GO:0042532	negative regulation of tyrosine phosphorylation of STAT protein	2/713	13/28905	0.153846	6.23692	3.00344	0.0395883	0.0395883	0.0605168					Cav1/Socs3	2
GO:0045136	development of secondary sexual characteristics	2/713	13/28905	0.153846	6.23692	3.00344	0.0395883	0.0395883	0.0605168					Tgfb1/B4galt1	2
GO:0048304	positive regulation of isotype switching to IgG isotypes	2/713	13/28905	0.153846	6.23692	3.00344	0.0395883	0.0395883	0.0605168					Cd28/Ptprc	2
GO:0048340	paraxial mesoderm morphogenesis	2/713	13/28905	0.153846	6.23692	3.00344	0.0395883	0.0395883	0.0605168					Hnf1a/Foxc1	2
GO:0051177	meiotic sister chromatid cohesion	2/713	13/28905	0.153846	6.23692	3.00344	0.0395883	0.0395883	0.0605168					Sycp3/Stag3	2
GO:0051307	meiotic chromosome separation	2/713	13/28905	0.153846	6.23692	3.00344	0.0395883	0.0395883	0.0605168					Sycp3/Top2a	2
GO:0060213	positive regulation of nuclear-transcribed mRNA poly(A) tail shortening	2/713	13/28905	0.153846	6.23692	3.00344	0.0395883	0.0395883	0.0605168					Pabpc1/Zfp36	2
GO:0061762	CAMKK-AMPK signaling cascade	2/713	13/28905	0.153846	6.23692	3.00344	0.0395883	0.0395883	0.0605168					Trem2/Irgm2	2
GO:0070142	synaptic vesicle budding	2/713	13/28905	0.153846	6.23692	3.00344	0.0395883	0.0395883	0.0605168					Slc2a4/Dnm2	2
GO:0070365	hepatocyte differentiation	2/713	13/28905	0.153846	6.23692	3.00344	0.0395883	0.0395883	0.0605168					Bmp4/Pck2	2
GO:0070444	oligodendrocyte progenitor proliferation	2/713	13/28905	0.153846	6.23692	3.00344	0.0395883	0.0395883	0.0605168					Sirt2/Lyn	2
GO:0097421	liver regeneration	2/713	13/28905	0.153846	6.23692	3.00344	0.0395883	0.0395883	0.0605168					Hmox1/Sulf2	2
GO:1903826	L-arginine transmembrane transport	2/713	13/28905	0.153846	6.23692	3.00344	0.0395883	0.0395883	0.0605168					Slc11a1/Slc7a2	2
GO:1905671	regulation of lysosome organization	2/713	13/28905	0.153846	6.23692	3.00344	0.0395883	0.0395883	0.0605168					Grn/Irgm2	2
GO:2000510	positive regulation of dendritic cell chemotaxis	2/713	13/28905	0.153846	6.23692	3.00344	0.0395883	0.0395883	0.0605168					Spi1/Ccl21b	2
GO:2000672	negative regulation of motor neuron apoptotic process	2/713	13/28905	0.153846	6.23692	3.00344	0.0395883	0.0395883	0.0605168					Rhoa/Crlf1	2
GO:0048645	animal organ formation	5/713	76/28905	0.0657895	2.6671	2.31428	0.0397484	0.0397484	0.0607306					Pax3/Bmp4/Tgfbr2/Foxh1/Fgf1	5
GO:0002834	regulation of response to tumor cell	3/713	31/28905	0.0967742	3.92322	2.5897	0.0402785	0.0402785	0.0613213					Tgfb1/Cd274/Xcl1	3
GO:0015721	bile acid and bile salt transport	3/713	31/28905	0.0967742	3.92322	2.5897	0.0402785	0.0402785	0.0613213					Hnf1a/Slco1a4/Aqp9	3
GO:0030149	sphingolipid catabolic process	3/713	31/28905	0.0967742	3.92322	2.5897	0.0402785	0.0402785	0.0613213					Sgpl1/Hexa/Neu4	3
GO:0043129	surfactant homeostasis	3/713	31/28905	0.0967742	3.92322	2.5897	0.0402785	0.0402785	0.0613213					Tgfb1/Nkiras2/Ctsh	3
GO:0051882	mitochondrial depolarization	3/713	31/28905	0.0967742	3.92322	2.5897	0.0402785	0.0402785	0.0613213					Rack1/Casp1/Abcd1	3
GO:0070233	negative regulation of T cell apoptotic process	3/713	31/28905	0.0967742	3.92322	2.5897	0.0402785	0.0402785	0.0613213					Bmp4/Dock8/Bcl3	3
GO:0071312	cellular response to alkaloid	3/713	31/28905	0.0967742	3.92322	2.5897	0.0402785	0.0402785	0.0613213					Casp7/Casp6/Tgm2	3
GO:0031214	biomineral tissue development	9/713	185/28905	0.0486486	1.97221	2.10968	0.04067	0.04067	0.0617927					Tcirg1/Tgfb1/Fam20a/Bmp4/Fgr/Spp1/Sbno2/Cnnm4/Tmem119	9
GO:0006754	ATP biosynthetic process	6/713	102/28905	0.0588235	2.3847	2.22792	0.0407121	0.0407121	0.0617927					Tgfb1/Myc/Trem2/Ak3/Hnf1a/Entpd1	6
GO:0010717	regulation of epithelial to mesenchymal transition	6/713	102/28905	0.0588235	2.3847	2.22792	0.0407121	0.0407121	0.0617927					Tgfb1/Bmp4/Eng/Il1b/Tgfbr2/Foxc1	6
GO:0042632	cholesterol homeostasis	6/713	102/28905	0.0588235	2.3847	2.22792	0.0407121	0.0407121	0.0617927					Apoe/Cav1/Lpl/Npc2/Ehd1/Lrp5	6
GO:0043266	regulation of potassium ion transport	6/713	102/28905	0.0588235	2.3847	2.22792	0.0407121	0.0407121	0.0617927					Cav1/Trem2/Itgb1/Edn3/Cxcl1/Kcnj2	6
GO:0050848	regulation of calcium-mediated signaling	6/713	102/28905	0.0588235	2.3847	2.22792	0.0407121	0.0407121	0.0617927					Trem2/Cd22/Itgal/Neurod2/Cmklr1/Clec7a	6
GO:0034248	regulation of amide metabolic process	17/713	432/28905	0.0393519	1.59532	1.98262	0.0410017	0.0410017	0.0622008					Apoe/Nfe2l2/Grb7/Pdk4/Rack1/Mif4gd/Clu/Rela/Patl2/Pld1/Serp1/Aldob/Ybx1/Tnfrsf1a/Gsap/Zfp36/Bcl3	17
GO:0003279	cardiac septum development	7/713	129/28905	0.0542636	2.19984	2.17203	0.0410722	0.0410722	0.0622446					Bmp4/Eng/Tgfbr2/Dnm2/Cxcr4/Kif7/Dhrs3	7
GO:0009308	amine metabolic process	7/713	129/28905	0.0542636	2.19984	2.17203	0.0410722	0.0410722	0.0622446					Tph2/Aoc3/Sat1/Tdo2/Sult1a1/Itgam/Cyp2d22	7
GO:0051099	positive regulation of binding	8/713	157/28905	0.0509554	2.06573	2.12939	0.0413716	0.0413716	0.0626666					Apoe/Sirt2/Mfng/Bmp4/Anxa2/Ticam1/Foxc1/Hmgb2	8
GO:0001881	receptor recycling	4/713	53/28905	0.0754717	3.05962	2.3867	0.0415477	0.0415477	0.0627426					Ctsd/Psen2/Rab29/Anxa2	4
GO:0006687	glycosphingolipid metabolic process	4/713	53/28905	0.0754717	3.05962	2.3867	0.0415477	0.0415477	0.0627426					Naglu/Hexa/Neu4/St6galnac3	4
GO:0009161	ribonucleoside monophosphate metabolic process	4/713	53/28905	0.0754717	3.05962	2.3867	0.0415477	0.0415477	0.0627426					Ampd3/Xdh/Ak3/Ak2	4
GO:0031646	positive regulation of nervous system process	4/713	53/28905	0.0754717	3.05962	2.3867	0.0415477	0.0415477	0.0627426					Tnfrsf1b/Itgax/S100b/Cst7	4
GO:0045907	positive regulation of vasoconstriction	4/713	53/28905	0.0754717	3.05962	2.3867	0.0415477	0.0415477	0.0627426					Pdgfb/Cav1/Rhoa/Icam1	4
GO:0090207	regulation of triglyceride metabolic process	4/713	53/28905	0.0754717	3.05962	2.3867	0.0415477	0.0415477	0.0627426					Apoe/C3/Pnpla2/Apobec1	4
GO:0051656	establishment of organelle localization	19/713	498/28905	0.0381526	1.54671	1.95712	0.0417171	0.0417171	0.0629667					Tcirg1/Naglu/Hmox1/Sirt2/Sdc4/Myo1c/Slc2a4/Myh9/Ndc80/Tspan4/Itgb1/a/Fgr/Dnm2/Cd84/Milr1/Lat2/Lyn/Fcer1g	19
GO:0070588	calcium ion transmembrane transport	14/713	338/28905	0.0414201	1.67917	1.9974	0.0422075	0.0422075	0.0636748					Tgfb1/Ptpn6/Cyba/Cav1/Psen2/Bmp4/Rapgef3/Ptprc/Xcl1/Itpr2/Lyn/Tmem37/Ahnak/Ccl21b	14
GO:0045921	positive regulation of exocytosis	6/713	103/28905	0.0582524	2.36155	2.20142	0.0423685	0.0423685	0.0638855					Itgb2/Sdc4/Fgr/Itgam/Anxa2/Fcer1g	6
GO:0001952	regulation of cell-matrix adhesion	7/713	130/28905	0.0538462	2.18292	2.14971	0.0425283	0.0425283	0.0640619					Rin2/Csf1/Sdc4/Plau/Myh9/Efemp2/Ccl21b	7
GO:0009185	ribonucleoside diphosphate metabolic process	7/713	130/28905	0.0538462	2.18292	2.14971	0.0425283	0.0425283	0.0640619					Ampd3/Myc/Ak3/Aldob/Ak2/Ucp2/Entpd1	7
GO:0031346	positive regulation of cell projection organization	18/713	467/28905	0.0385439	1.56257	1.94915	0.0429077	0.0429077	0.0646007					Apoe/Hspb1/Ranbp1/Nfe2l2/Bmp4/Ehd1/Ankrd1/Itgb1/Fn1/Lcn2/Ntrk1/Dnm2/Grn/Sh3glb1/Scarf1/Lyn/Adam17/Ccl21b	18
GO:0051170	import into nucleus	9/713	187/28905	0.0481283	1.95112	2.07511	0.0430476	0.0430476	0.0647788					Tgfb1/Pttg1ip/Bmp4/Hcls1/Rbm22/Tnfrsf1a/Nup93/Zc3h12a/Bcl3	9
GO:0001796	regulation of type IIa hypersensitivity	3/713	32/28905	0.09375	3.80062	2.52083	0.0436561	0.0436561	0.0652572					C3/Fcer1g/Fcgr3	3
GO:0001798	positive regulation of type IIa hypersensitivity	3/713	32/28905	0.09375	3.80062	2.52083	0.0436561	0.0436561	0.0652572					C3/Fcer1g/Fcgr3	3
GO:0002892	regulation of type II hypersensitivity	3/713	32/28905	0.09375	3.80062	2.52083	0.0436561	0.0436561	0.0652572					C3/Fcer1g/Fcgr3	3
GO:0002894	positive regulation of type II hypersensitivity	3/713	32/28905	0.09375	3.80062	2.52083	0.0436561	0.0436561	0.0652572					C3/Fcer1g/Fcgr3	3
GO:0006910	phagocytosis, recognition	3/713	32/28905	0.09375	3.80062	2.52083	0.0436561	0.0436561	0.0652572					Trem2/Fcgr3/Clec7a	3
GO:0007263	nitric oxide mediated signal transduction	3/713	32/28905	0.09375	3.80062	2.52083	0.0436561	0.0436561	0.0652572					Apoe/Mt2/Mt1	3
GO:0035162	embryonic hemopoiesis	3/713	32/28905	0.09375	3.80062	2.52083	0.0436561	0.0436561	0.0652572					Runx1/Tgfbr2/Lmo2	3
GO:0060317	cardiac epithelial to mesenchymal transition	3/713	32/28905	0.09375	3.80062	2.52083	0.0436561	0.0436561	0.0652572					Eng/Wnt16/Tgfbr2	3
GO:0061036	positive regulation of cartilage development	3/713	32/28905	0.09375	3.80062	2.52083	0.0436561	0.0436561	0.0652572					Bmp4/Bmp1/Rela	3
GO:0071548	response to dexamethasone	3/713	32/28905	0.09375	3.80062	2.52083	0.0436561	0.0436561	0.0652572					Tgfb1/Bmp4/Pck2	3
[truncated: 85 more rows]
